# Supplementary material for: Multi-omics Mendelian randomization combined with single-cell and spatial transcriptomics: Multidimensional validation of drug targets for osteoarthritis
Source: Genes Dis. 2025 Sep 23;13(5):101864. doi: 10.1016/j.gendis.2025.101864 (PMC13157066; doi:10.1016/j.gendis.2025.101864)
Supplement: Multimedia component 2 [file mmc2.xlsx]

## Sheet: Table S1
Table S1. Information of included studies and consortia.
Study	Phenotypes	Cases	Controls	Website link
eQTLGen	eQTL	31684	-	https://www.eqtlgen.org/phase1.html
GTEx V8	eQTL	838	-	https://www.gtexportal.org/home/
Kramer NE et al.	eQTL	101	-	https://api.kpndataregistry.org/api/d/9BN15V
ARIC	pQTL	7213	-	https://biolincc.nhlbi.nih.gov/studies/aric/
UKB-PPP	pQTL	54219	-	https://registry.opendata.aws/ukbppp/
deCODE	pQTL	35559	-	https://download.decode.is/form/folder/proteomics
Lotta et al.	mQTL	86507	-	https://omicscience.org/apps/crossplatform/
Boer CG et al.	11 OA traits	177517	649173	https://msk.hugeamp.org/downloads.html
Guindo-Martínez M et al.	OA	20212	30456	https://www.ebi.ac.uk/gwas/studies/GCST90086114
UKB-SAIGE	783 non-OA related diseases and traits	-	-	https://pheweb.org/UKB-SAIGE/pheno/
Dominika E Nanus et al. (GSE176223)	KneeOA with pain	4	-	https://www.ncbi.nlm.nih.gov/geo/query/acc.cgi?acc=GSE176223
Dominika E Nanus et al. (GSE176223)	KneeOA without pain	4	-	https://www.ncbi.nlm.nih.gov/geo/query/acc.cgi?acc=GSE176223
Hayley Peters et al. (GSE253199)	KneeOA	4	-	https://www.ncbi.nlm.nih.gov/geo/query/acc.cgi?acc=GSE253199

## Sheet: Table S2
Table S2. Genetic instruments for druggable genes from blood.
exposure	id.exposure	SNP	effect_allele.exposure	other_allele.exposure	beta.exposure	se.exposure	P.exposure	eaf.exposure	F
FGR	FGR	rs34806307	T	C	0.194742	0.0174307	5.57e-29	0.0581208	124.822
CFH	CFH	rs203683	G	C	-0.102882	0.00808786	4.54e-37	0.406149	161.812
FUCA2	FUCA2	rs4896659	C	T	-0.175958	0.00956877	1.62e-75	0.218479	338.147
FUCA2	FUCA2	rs62427401	A	G	-0.116657	0.020722	1.81e-08	0.0470417	31.6926
GCLC	GCLC	rs809942	A	G	-0.14029	0.0101259	1.19e-43	0.188827	191.949
GCLC	GCLC	rs6942249	A	G	-0.0542521	0.00963659	1.8e-08	0.220282	31.6947
GCLC	GCLC	rs661603	C	T	-0.142703	0.00798096	1.68e-71	0.433538	319.71
CYP51A1	CYP51A1	rs55811257	T	A	-0.466317	0.0161573	3.69e-183	0.387063	832.961
LAP3	LAP3	rs115211661	A	G	-0.210854	0.0326025	9.97e-11	0.0204677	41.8275
LAP3	LAP3	rs2518609	T	G	0.126735	0.0112519	1.99e-29	0.167944	126.865
LAP3	LAP3	rs11722132	T	C	0.651774	0.00770067	0	0.375349	7163.69
LAP3	LAP3	rs150530659	C	T	-0.353552	0.0351157	7.64e-24	0.0174155	101.369
LAP3	LAP3	rs115487781	G	A	0.15524	0.0284228	4.71e-08	0.0258351	29.8314
LAP3	LAP3	rs2518647	T	C	-0.166309	0.022132	5.72e-14	0.0373803	56.4664
HS3ST1	HS3ST1	rs6853685	C	T	-0.0546834	0.00980587	2.45e-08	0.216361	31.0985
HS3ST1	HS3ST1	rs224488	A	G	0.153322	0.00800811	1.05e-81	0.466713	366.563
AOC1	AOC1	rs12375106	G	A	0.267678	0.019866	2.22e-41	0.0507815	181.553
AOC1	AOC1	rs2075081	A	G	0.472232	0.00832166	0	0.416264	3220.26
AOC1	AOC1	rs11761679	T	C	0.12998	0.0115357	1.9e-29	0.170096	126.959
AOC1	AOC1	rs77270862	G	T	0.502037	0.0819625	9.06e-10	0.015021	37.5181
WNT16	WNT16	rs6951173	A	C	-0.129318	0.0174467	1.24e-13	0.0592467	54.9403
CYP26B1	CYP26B1	rs669074	G	A	0.728147	0.0128403	0	0.0977051	3215.79
CYP26B1	CYP26B1	rs62150264	T	C	-0.201378	0.0244759	1.91e-16	0.03356	67.6935
CYP26B1	CYP26B1	rs114857151	T	C	0.900283	0.0281611	2.94e-224	0.0237762	1022.02
CYP26B1	CYP26B1	rs62147740	A	G	-0.209252	0.0354245	3.48e-09	0.0189054	34.8925
CYP26B1	CYP26B1	rs112683395	T	C	-0.126976	0.0181925	2.96e-12	0.0515383	48.7145
CYP26B1	CYP26B1	rs143994620	G	A	0.697751	0.0808837	6.32e-18	0.0199115	74.4182
CYP26B1	CYP26B1	rs141151334	G	T	0.349752	0.0423778	1.54e-16	0.0169641	68.1151
TFPI	TFPI	rs35007051	G	A	0.141212	0.0222017	2.01e-10	0.0347892	40.4549
CD38	CD38	rs10000290	G	A	0.100088	0.0113677	1.31e-18	0.143801	77.5209
KDM1A	KDM1A	rs67056484	T	C	-0.201576	0.0210911	1.21e-21	0.141013	91.3438
SLC22A16	SLC22A16	rs6926993	A	C	0.12213	0.0203123	1.83e-09	0.0403799	36.1515
SLC22A16	SLC22A16	rs9398236	C	T	0.213627	0.00786594	2.01e-162	0.472603	737.583
SLC22A16	SLC22A16	rs72944086	G	A	-0.232056	0.0257497	2.02e-19	0.0287862	81.2159
SLC22A16	SLC22A16	rs12216009	A	G	0.820015	0.0107523	0	0.136761	5816.22
SLC22A16	SLC22A16	rs9398263	A	G	0.145423	0.0123709	6.64e-32	0.116164	138.186
ABCB4	ABCB4	rs80351204	A	G	-0.403468	0.0652671	6.34e-10	0.0129886	38.2146
ABCB4	ABCB4	rs45493392	G	A	-0.232152	0.0105812	1.08e-106	0.16734	481.366
CDKL3	CDKL3	rs28548942	G	C	-0.0977949	0.0142098	5.89e-12	0.0882853	47.3649
CACNA2D2	CACNA2D2	rs62260815	A	G	-0.142467	0.0128005	8.98e-29	0.10795	123.872
PSMB1	PSMB1	rs9356665	C	G	0.330032	0.00805563	0	0.388869	1678.47
PSMB1	PSMB1	rs877420	C	T	0.0951978	0.00978013	2.16e-22	0.208629	94.7468
PSMB1	PSMB1	rs148769247	C	A	0.300043	0.0378155	2.12e-15	0.691111	62.9546
PSMB1	PSMB1	rs116905707	A	G	-0.216519	0.0362375	2.3e-09	0.0157179	35.7006
CDK11A	CDK11A	rs59997390	G	C	-0.275368	0.0323119	1.57e-17	0.0433305	72.6276
CDK11A	CDK11A	rs141694617	T	G	0.916164	0.0887154	5.32e-25	0.0169055	106.647
CELSR3	CELSR3	rs2286652	A	G	-0.258129	0.0132211	6.86e-85	0.112952	381.187
ST3GAL1	ST3GAL1	rs115758847	C	G	0.217283	0.0234773	2.14e-20	0.0298502	85.6555
ST3GAL1	ST3GAL1	rs16905012	A	G	-0.178003	0.0218344	3.57e-16	0.03683	66.4618
ST3GAL1	ST3GAL1	rs760328	G	A	-0.257653	0.018377	1.17e-44	0.0495547	196.572
ST3GAL1	ST3GAL1	rs59413766	A	C	-0.292417	0.0100696	2.08e-185	0.187217	843.297
REV3L	REV3L	rs17539385	A	C	-0.189182	0.0212674	5.82e-19	0.0396941	79.1281
REV3L	REV3L	rs174409	T	C	0.0801703	0.0120419	2.78e-11	0.12895	44.3238
MASP2	MASP2	rs12755574	G	A	0.103285	0.0111172	1.53e-20	0.205184	86.3145
NISCH	NISCH	rs187084	G	A	-0.0773754	0.008036	6.05e-22	0.420365	92.7099
PRSS3	PRSS3	rs117918420	C	A	-0.413746	0.0606098	8.71e-12	0.0190094	46.5996
HFE	HFE	rs4291093	G	A	-0.0488651	0.00830728	4.05e-09	0.355962	34.6003
FYN	FYN	rs1474466	G	A	-0.096721	0.00794998	4.7e-34	0.47667	148.016
FYN	FYN	rs1067141	C	T	-0.0700021	0.009712	5.69e-13	0.21663	51.9523
LTF	LTF	rs181225830	A	G	-0.344774	0.0487521	1.53e-12	0.0121872	50.0129
ATP2C1	ATP2C1	rs2669858	G	A	0.158862	0.0103357	2.59e-53	0.178519	236.244
HGF	HGF	rs2057938	C	T	-0.068431	0.00945885	4.67e-13	0.232742	52.3394
SERPINB1	SERPINB1	rs316341	G	A	0.418556	0.00896898	0	0.293106	2177.82
SERPINB1	SERPINB1	rs6915667	G	A	-0.159922	0.012175	2.07e-39	0.120908	172.536
SERPINB1	SERPINB1	rs3799239	T	A	-0.04919	0.00804731	9.8e-10	0.425108	37.3639
RNASET2	RNASET2	rs2239827	A	G	-0.697638	0.0077968	0	0.392416	8006.22
RNASET2	RNASET2	rs4709137	T	C	0.234778	0.0362289	9.15e-11	0.0286867	41.9957
RNASET2	RNASET2	rs145814949	G	A	0.52544	0.0759108	4.46e-12	0.0180189	47.9114
RNASET2	RNASET2	rs17617310	C	T	0.444878	0.0442647	9.15e-24	0.014659	101.011
RNASET2	RNASET2	rs56019630	G	A	0.300789	0.0194221	4.25e-54	0.0530097	239.845
RNASET2	RNASET2	rs17591358	T	C	-0.206294	0.0145147	7.63e-46	0.0986261	202.003
SLAMF7	SLAMF7	rs3766370	T	C	-0.183701	0.00862824	1.39e-100	0.297475	453.293
BTN3A1	BTN3A1	rs3757146	T	A	0.323153	0.010249	3.34e-218	0.176989	994.153
BTN3A1	BTN3A1	rs79672991	A	G	-0.191649	0.0274105	2.71e-12	0.0246443	48.8854
BTN3A1	BTN3A1	rs2893845	A	G	0.42458	0.0100861	0	0.178924	1772.04
BTN3A1	BTN3A1	rs2393668	T	G	-0.259595	0.031702	2.64e-16	0.0179034	67.0532
IFNGR1	IFNGR1	rs11754268	T	C	-0.170565	0.00979547	6.62e-68	0.234754	303.2
IFNGR1	IFNGR1	rs9494599	C	G	-0.0506265	0.00800242	2.51e-10	0.445399	40.0233
VRK2	VRK2	rs3732136	T	C	-0.294136	0.00953103	4e-209	0.282116	952.394
TNFRSF1B	TNFRSF1B	rs6697733	C	T	-0.17622	0.00953407	2.82e-76	0.223582	341.628
UBA6	UBA6	rs12498800	A	G	0.10428	0.00879492	1.98e-32	0.3823	140.585
UBA6	UBA6	rs116808346	T	C	0.655002	0.107413	1.07e-09	0.0225857	37.1853
SLC18A1	SLC18A1	rs76385722	A	G	0.164067	0.0295744	2.9e-08	0.021014	30.7759
SLC18A1	SLC18A1	rs17840569	A	G	-0.111603	0.0158465	1.88e-12	0.0750487	49.6004
SLC18A1	SLC18A1	rs3779670	A	G	0.384948	0.00808232	0	0.354259	2268.46
SLC18A1	SLC18A1	rs67109150	T	G	0.149997	0.01827	2.21e-16	0.0498981	67.4044
FLT4	FLT4	rs2387281	C	T	0.316978	0.0142657	2.22e-109	0.108653	493.71
FLT4	FLT4	rs35987647	A	G	-0.139044	0.0178738	7.3e-15	0.090181	60.5161
AGA	AGA	rs7682705	C	T	0.52474	0.00816075	0	0.299015	4134.55
AGA	AGA	rs2279931	C	A	0.312515	0.0101769	4.42e-207	0.187617	942.998
AGA	AGA	rs62345466	G	A	0.0779138	0.0130421	2.32e-09	0.12251	35.6889
AGA	AGA	rs148573108	A	G	-0.265097	0.0345755	1.76e-14	0.0160821	58.7858
AGA	AGA	rs11131792	C	T	-0.158826	0.0115745	7.5e-43	0.137119	188.295
AGA	AGA	rs72715653	T	C	0.236518	0.0365166	9.36e-11	0.0169966	41.9515
AGA	AGA	rs62345467	G	T	-0.134414	0.00922842	4.68e-48	0.262999	212.146
TRIO	TRIO	rs1697170	T	G	0.255853	0.0183771	4.63e-44	0.049914	193.833
VCAN	VCAN	rs309560	G	C	-0.0563314	0.00795326	1.41e-12	0.497509	50.1661
MSR1	MSR1	rs13280216	A	C	-0.164539	0.0118867	1.42e-43	0.128746	191.609
MSR1	MSR1	rs10503581	T	G	-0.343698	0.00794646	0	0.38854	1870.71
MSR1	MSR1	rs6992164	A	C	0.133328	0.0208215	1.52e-10	0.0439293	41.0033
PARP3	PARP3	rs62260389	G	T	0.0713196	0.0124672	1.06e-08	0.15239	32.725
TG	TG	rs3847171	C	T	-0.0504331	0.00799258	2.79e-10	0.459995	39.816
TG	TG	rs2069568	T	C	-0.0671549	0.00797659	3.8e-17	0.47119	70.8795
TG	TG	rs988068	T	C	0.257952	0.00820079	3.64e-217	0.355237	989.387
ADAM28	ADAM28	rs397667	C	T	0.0715907	0.0111602	1.41e-10	0.151264	41.1499
ADAM28	ADAM28	rs892587	A	C	-0.194626	0.00813153	1.33e-126	0.378908	572.871
RRM2B	RRM2B	rs1037700	C	G	-0.189884	0.0147894	9.89e-38	0.0788321	164.845
RRM2B	RRM2B	rs2853231	A	G	-0.178806	0.00914326	3.67e-85	0.251005	382.439
COL9A2	COL9A2	rs78453743	T	C	-0.271509	0.0167953	8.79e-59	0.0608924	261.332
COL9A2	COL9A2	rs3013467	A	C	0.067272	0.00858302	4.59e-15	0.309894	61.4311
ADAMTS6	ADAMTS6	rs171531	G	A	0.261609	0.00929018	1.82e-174	0.38285	792.971
H6PD	H6PD	rs74512616	T	C	-0.242839	0.0252237	6.13e-22	0.0310724	92.6871
H6PD	H6PD	rs2311051	G	C	-0.30271	0.00801442	0	0.382625	1426.62
H6PD	H6PD	rs72643837	T	C	0.170931	0.0240403	1.16e-12	0.0292473	50.5547
H6PD	H6PD	rs2986630	T	C	0.0505926	0.00844279	2.07e-09	0.344935	35.9089
H6PD	H6PD	rs2275457	G	A	0.0699384	0.0110289	2.28e-10	0.183816	40.213
UTS2	UTS2	rs9434618	A	G	0.124557	0.0215311	7.25e-09	0.049888	33.466
UTS2	UTS2	rs744002	A	C	0.996013	0.0244927	0	0.0311694	1653.7
UTS2	UTS2	rs34878017	C	T	-0.155856	0.0123033	8.92e-37	0.16621	160.474
TNFRSF9	TNFRSF9	rs4908488	C	T	0.0878114	0.0109685	1.19e-15	0.154916	64.0925
TNFRSF9	TNFRSF9	rs17229038	T	C	-0.277021	0.021952	1.65e-36	0.0368204	159.249
TNFRSF9	TNFRSF9	rs34947804	T	C	0.0569549	0.00966549	3.8e-09	0.216019	34.7228
TNFRSF9	TNFRSF9	rs9657975	T	C	-0.410609	0.026934	1.78e-52	0.0248262	232.41
MAPK9	MAPK9	rs6871598	A	C	-0.0644016	0.00846988	2.88e-14	0.438471	57.8148
MAPK9	MAPK9	rs6601106	T	C	0.266875	0.00803629	8.06e-242	0.394379	1102.82
COL23A1	COL23A1	rs540371	G	A	0.0819974	0.0118257	4.1e-12	0.499037	48.078
COL23A1	COL23A1	rs686282	A	G	0.235579	0.0124892	2.32e-79	0.325013	355.798
COL23A1	COL23A1	rs9329048	C	T	0.0760266	0.0137376	3.13e-08	0.358082	30.6273
COL23A1	COL23A1	rs3812092	A	G	-0.122551	0.0147067	7.88e-17	0.202443	69.439
PIK3CB	PIK3CB	rs9809657	G	T	-0.0470811	0.0079572	3.28e-09	0.489148	35.0084
FSTL4	FSTL4	rs149584	G	A	0.0949506	0.00845433	2.87e-29	0.337919	126.135
LY75	LY75	rs2048437	T	C	-0.36248	0.00852376	0	0.417318	1808.45
LY75	LY75	rs13027101	C	A	-0.104559	0.0111928	9.49e-21	0.182983	87.2661
LY75	LY75	rs2193918	G	C	0.0594171	0.00896808	3.46e-11	0.457883	43.8959
OPN3	OPN3	rs9428898	A	C	-0.110195	0.011377	3.46e-22	0.203639	93.8141
OPN3	OPN3	rs688659	C	T	-0.392427	0.00939724	0	0.330596	1743.88
PTPRN	PTPRN	rs191627066	T	C	-0.172374	0.0252985	9.52e-12	0.0297088	46.4252
PTPRN	PTPRN	rs11887718	C	T	0.373853	0.0110261	5.42e-252	0.148611	1149.63
KCNH2	KCNH2	rs2072412	G	C	0.16693	0.00926327	1.34e-72	0.25134	324.743
KCNH2	KCNH2	rs3735076	A	G	-0.0637218	0.00856016	9.77e-14	0.312845	55.4131
EIF2AK2	EIF2AK2	rs1127906	A	G	-0.208553	0.00951669	1.89e-106	0.220076	480.243
EIF2AK2	EIF2AK2	rs2013223	T	C	0.0685222	0.00814925	4.16e-17	0.402737	70.7013
MCOLN3	MCOLN3	rs12119445	A	G	-0.164894	0.00866525	9.74e-81	0.297982	362.116
MCOLN3	MCOLN3	rs2911603	C	T	-0.0455658	0.00834476	4.75e-08	0.351441	29.8161
ITIH4	ITIH4	rs147862605	T	G	-0.552771	0.0342548	1.4e-58	0.0221878	260.404
ITIH4	ITIH4	rs2071506	C	T	0.428622	0.00861334	0	0.368281	2476.31
ITIH4	ITIH4	rs2336661	C	G	-0.495389	0.012886	0	0.122707	1477.94
ITIH4	ITIH4	rs898408	G	A	-0.0500409	0.00894834	2.24e-08	0.379284	31.2727
ITIH4	ITIH4	rs1087082	C	T	-0.137029	0.0160474	1.35e-17	0.101289	72.9148
IL17RB	IL17RB	rs2612015	G	T	0.0471577	0.00831941	1.44e-08	0.350971	32.1307
IL17RB	IL17RB	rs79589055	A	G	0.0937454	0.00993086	3.73e-21	0.213763	89.11
IL17RB	IL17RB	rs709324	C	T	-0.188718	0.00831644	5.35e-114	0.340374	514.934
SOAT1	SOAT1	rs142988880	G	C	-0.662332	0.0159017	0	0.0720974	1734.86
SOAT1	SOAT1	rs61747728	T	C	-0.254501	0.0209915	7.88e-34	0.0382723	146.991
SOAT1	SOAT1	rs113882792	G	A	0.288094	0.014419	8.19e-89	0.0963301	399.207
SOAT1	SOAT1	rs150993488	C	A	-0.280807	0.0399191	2e-12	0.0173269	49.4828
SOAT1	SOAT1	rs76687234	G	C	-0.136811	0.0212816	1.29e-10	0.0366329	41.327
CDK14	CDK14	rs9690523	G	T	0.0777101	0.00947015	2.29e-16	0.229415	67.3351
ATP2B4	ATP2B4	rs16852249	C	T	0.0863541	0.0103898	9.46e-17	0.182195	69.0799
RIOK2	RIOK2	rs432482	T	C	-0.177949	0.00789726	1.97e-112	0.505342	507.736
RIOK2	RIOK2	rs75993295	A	G	-0.102458	0.0143338	8.81e-13	0.0996635	51.0939
TBXAS1	TBXAS1	rs2240395	G	C	-0.284525	0.00813432	4.81e-268	0.373303	1223.48
TBXAS1	TBXAS1	rs6969911	C	A	0.0883445	0.0151161	5.08e-09	0.0880761	34.157
TBXAS1	TBXAS1	rs62491768	C	G	-0.0789446	0.01217	8.77e-11	0.129275	42.0788
TBXAS1	TBXAS1	rs740149	G	A	0.334525	0.0144827	4.83e-118	0.0813769	533.529
TNK2	TNK2	rs2278034	C	T	0.105432	0.00864737	3.41e-34	0.508438	148.654
TNK2	TNK2	rs113021491	A	G	0.152231	0.0260242	4.93e-09	0.0325224	34.2177
TNK2	TNK2	rs35356378	G	A	0.163408	0.0238274	6.98e-12	0.0426937	47.032
POLD1	POLD1	rs57887481	T	C	0.0788342	0.0143937	4.33e-08	0.222416	29.9975
GPC1	GPC1	rs62187173	C	T	-0.0861302	0.00933842	2.88e-20	0.435312	85.0676
CASP8	CASP8	rs35627330	A	G	0.55955	0.100335	2.45e-08	0.0171703	31.1009
CASP8	CASP8	rs7560328	A	C	-0.21219	0.00808379	7.38e-152	0.394239	689.001
CASP8	CASP8	rs10931931	T	C	-0.101922	0.0114349	4.96e-19	0.14173	79.4458
HIPK2	HIPK2	rs28469460	C	T	-0.0717823	0.00829049	4.78e-18	0.366511	74.9677
SLC12A2	SLC12A2	rs17764730	T	C	-0.18575	0.00943853	3.2e-86	0.22654	387.301
CHI3L2	CHI3L2	rs145439981	C	T	-0.232074	0.0360207	1.17e-10	0.0165656	41.5096
CHI3L2	CHI3L2	rs6662466	G	C	0.615348	0.0179311	4.33e-258	0.0517867	1177.68
CHI3L2	CHI3L2	rs41281396	T	C	-0.207222	0.0311004	2.68e-11	0.0189768	44.3956
CHI3L2	CHI3L2	rs35599356	G	A	0.55241	0.0085219	0	0.268901	4201.94
CHI3L2	CHI3L2	rs71671499	A	G	-0.130096	0.0235646	3.37e-08	0.0312008	30.4795
CHI3L2	CHI3L2	rs112967296	T	G	0.289163	0.0300723	6.87e-22	0.0206022	92.4596
CHI3L2	CHI3L2	rs146651270	A	G	0.405708	0.0362738	4.85e-29	0.0152533	125.095
CHI3L2	CHI3L2	rs145308445	A	G	-0.399579	0.0339778	6.27e-32	0.0206587	138.298
CALCRL	CALCRL	rs8176580	C	T	-0.212398	0.00845333	2.59e-139	0.317036	631.314
MYLK	MYLK	rs56193997	C	T	-0.169163	0.0144544	1.23e-31	0.0909761	136.965
ME1	ME1	rs111292115	C	A	0.177544	0.0205096	4.86e-18	0.0403128	74.9372
ME1	ME1	rs2022265	G	A	-0.0842753	0.007952	3.04e-26	0.463603	112.318
CDK13	CDK13	rs13239106	C	T	0.194951	0.00828408	1.87e-122	0.352861	553.812
CDK13	CDK13	rs73394665	A	G	0.0663107	0.0108742	1.07e-09	0.159738	37.1854
TIE1	TIE1	rs7520981	C	T	0.0499438	0.00839082	2.65e-09	0.348693	35.4286
KDM4A	KDM4A	rs71636604	T	G	0.053819	0.00903247	2.55e-09	0.264478	35.5024
SLC9A3	SLC9A3	rs1035909	C	T	0.449592	0.015188	1.41e-192	0.378298	876.266
SLC9A3	SLC9A3	rs10079128	C	T	-0.219908	0.02147	1.28e-24	0.257024	104.91
SLC9A3	SLC9A3	rs9313086	T	G	-0.577072	0.0151546	0	0.312925	1450.01
CD84	CD84	rs7522715	A	G	0.521101	0.0135407	0	0.0908696	1481.02
CD84	CD84	rs11265403	G	T	0.11298	0.00979709	9.1e-31	0.207674	132.987
CD84	CD84	rs164285	T	C	-0.105312	0.0142881	1.7e-13	0.0847525	54.3259
PRKCZ	PRKCZ	rs626479	A	G	-0.148845	0.00947951	1.47e-55	0.284868	246.545
PRKCZ	PRKCZ	rs146870325	A	G	0.343308	0.0353955	3.04e-22	0.018268	94.0745
HDAC4	HDAC4	rs79040455	C	T	-0.583796	0.0238916	7.23e-132	0.034301	597.079
HDAC4	HDAC4	rs925738	T	C	-0.168582	0.00801878	4.01e-98	0.410854	441.983
MAST4	MAST4	rs10471698	G	A	-0.377599	0.0128962	1.87e-188	0.273798	857.311
MAST4	MAST4	rs152630	G	A	-0.104158	0.0160544	8.71e-11	0.161777	42.0918
MAST4	MAST4	rs9885568	A	G	0.0664452	0.0118453	2.03e-08	0.47371	31.4655
TGFBR3	TGFBR3	rs4658259	C	A	0.0833894	0.0103956	1.04e-15	0.177168	64.3462
TGFBR3	TGFBR3	rs36048657	T	C	0.107492	0.0090219	9.93e-33	0.262924	141.957
ATP1B3	ATP1B3	rs7616903	A	G	0.0963922	0.0113081	1.54e-17	0.146228	72.6615
ATP1B3	ATP1B3	rs1053970	C	T	-0.058191	0.0089693	8.71e-11	0.273226	42.0915
POLB	POLB	rs2272733	T	C	-0.249559	0.0118075	3.74e-99	0.129819	446.715
GBA2	GBA2	rs139177312	C	A	0.22681	0.0287874	3.31e-15	0.0225332	62.0754
GBA2	GBA2	rs10758322	T	C	0.394612	0.00780156	0	0.399883	2558.45
GBA2	GBA2	rs79314650	A	G	-0.124043	0.0214711	7.6e-09	0.035793	33.3761
GBA2	GBA2	rs76773476	A	G	-0.192836	0.0210368	4.88e-20	0.0373288	84.0266
TESK2	TESK2	rs9793263	A	G	0.058683	0.00810114	4.36e-13	0.400522	52.4726
TESK2	TESK2	rs10789465	C	T	-0.300833	0.00780182	0	0.451426	1486.82
CDC42	CDC42	rs181303632	T	G	0.250233	0.0417055	1.97e-09	0.0168064	36
CDC42	CDC42	rs10799737	T	G	0.311297	0.00823839	0	0.341194	1427.79
CDC42	CDC42	rs11581262	T	C	0.139055	0.0133317	1.8e-25	0.0996828	108.793
CDC42	CDC42	rs7556412	C	T	0.113671	0.00895246	6.13e-37	0.346318	161.218
MAP4K4	MAP4K4	rs6733355	G	A	0.0568665	0.00936137	1.24e-09	0.317808	36.9007
MGAT4A	MGAT4A	rs62158019	A	G	0.121371	0.00862045	5.08e-45	0.302687	198.23
WDR1	WDR1	rs13441	T	C	0.191235	0.00850007	4.34e-112	0.319943	506.162
RPS6KA2	RPS6KA2	rs4709108	T	G	0.0677753	0.00853443	2e-15	0.320134	63.0658
RPS6KA2	RPS6KA2	rs3823200	A	T	0.0636401	0.0106173	2.05e-09	0.168888	35.928
RPS6KA2	RPS6KA2	rs6920936	A	G	0.0656889	0.00850122	1.1e-14	0.323224	59.7065
RPS6KA2	RPS6KA2	rs429083	T	C	0.309995	0.00776028	0	0.477693	1595.71
RPS6KA2	RPS6KA2	rs4709112	A	G	-0.14316	0.00901951	9.87e-57	0.2601	251.929
LMCD1	LMCD1	rs9312024	T	C	-0.203809	0.00788532	2.66e-147	0.537957	668.049
LMCD1	LMCD1	rs4686273	T	C	-0.0484616	0.00838147	7.38e-09	0.342652	33.4314
MYO3B	MYO3B	rs10202446	A	G	0.136661	0.00901579	6.71e-52	0.261227	229.764
MYO3B	MYO3B	rs876778	G	A	0.0878201	0.00800023	4.92e-28	0.443979	120.499
SPEG	SPEG	rs748515	A	C	-0.125998	0.00809454	1.24e-54	0.412041	242.294
TFRC	TFRC	rs41300427	T	C	0.183854	0.0151552	7.2e-34	0.0897852	147.171
TFRC	TFRC	rs28429906	G	A	-0.339796	0.0105513	1.54e-227	0.207439	1037.11
TFRC	TFRC	rs78843541	C	T	-0.0965556	0.0134629	7.39e-13	0.119579	51.4372
TFRC	TFRC	rs75070205	C	T	-0.0931524	0.011589	9.13e-16	0.173117	64.6095
FCGR2B	FCGR2B	rs34160304	A	G	-0.539097	0.0102091	0	0.517474	2788.42
FCGR2B	FCGR2B	rs41270001	G	A	0.272511	0.0442518	7.36e-10	0.0142802	37.9233
FCGR2B	FCGR2B	rs12563908	T	C	-0.119377	0.0108053	2.24e-28	0.212726	122.058
FCGR2B	FCGR2B	rs41270849	A	G	-0.165299	0.0206453	1.18e-15	0.0626723	64.1059
FCGR2B	FCGR2B	rs10917688	T	C	-0.275888	0.0105269	2.17e-151	0.211218	686.854
FCGR2B	FCGR2B	rs2341465	C	T	-0.0544128	0.00915608	2.8e-09	0.353349	35.3169
STK10	STK10	rs6870231	T	C	-0.113602	0.00791929	1.15e-46	0.498177	205.778
STK10	STK10	rs3812020	A	G	-0.145283	0.0184848	3.85e-15	0.0489838	61.7732
STK10	STK10	rs3103583	T	C	-0.254687	0.0120845	1.34e-98	0.121275	444.177
DHRS9	DHRS9	rs736020	T	C	-0.521215	0.0073993	0	0.49983	4961.95
DHRS9	DHRS9	rs6744155	G	A	-0.0639911	0.00867535	1.63e-13	0.300223	54.4083
PTGS2	PTGS2	rs35180943	A	G	0.0756118	0.00992385	2.55e-14	0.204585	58.0522
PTGS2	PTGS2	rs689470	A	G	-0.774304	0.0264564	2.71e-188	0.0235354	856.567
PTGS2	PTGS2	rs12037836	T	C	-0.16312	0.00800141	2.21e-92	0.428765	415.606
MAP3K13	MAP3K13	rs7431357	A	G	-0.191107	0.0115287	1.03e-61	0.168233	274.785
ST6GAL1	ST6GAL1	rs13322676	C	A	-0.197525	0.00889849	3.62e-109	0.268142	492.733
ST6GAL1	ST6GAL1	rs2378123	C	G	0.0778791	0.00828819	5.65e-21	0.358399	88.2922
ST6GAL1	ST6GAL1	rs9814673	T	C	0.22446	0.00870748	1.57e-146	0.285204	664.497
MGLL	MGLL	rs813634	C	G	-0.0468242	0.00796383	4.11e-09	0.476428	34.5698
MGLL	MGLL	rs664910	G	A	-0.145648	0.00869706	5.98e-63	0.292157	280.456
TUBE1	TUBE1	rs1624814	T	C	-0.159312	0.00892392	2.78e-71	0.268556	318.703
TXK	TXK	rs4571301	A	G	0.449095	0.0119279	0	0.120749	1417.58
TXK	TXK	rs13151608	C	G	0.060977	0.0105808	8.26e-09	0.172708	33.212
SEMA3A	SEMA3A	rs34657298	A	G	-0.105215	0.0173892	1.44e-09	0.0672249	36.6097
SEMA3A	SEMA3A	rs7801600	T	C	0.100351	0.0101904	7.02e-23	0.193531	96.9753
SEMA3A	SEMA3A	rs79114877	A	G	0.331297	0.0170312	2.78e-84	0.0620397	378.394
SEMA3C	SEMA3C	rs79851860	G	T	-0.307604	0.0241839	4.61e-37	0.0292415	161.782
SEMA3C	SEMA3C	rs3817557	T	C	-0.282137	0.0121702	6.82e-119	0.118907	537.433
PLD1	PLD1	rs73176202	C	T	0.250389	0.0109691	2.48e-115	0.152865	521.061
PLD1	PLD1	rs4243419	G	A	-0.148681	0.0105964	1e-44	0.168604	196.877
FMO4	FMO4	rs7545663	T	G	0.061186	0.00809125	3.97e-14	0.45732	57.1838
FMO4	FMO4	rs10912833	G	A	0.206127	0.00839883	5.21e-133	0.366148	602.327
FMO4	FMO4	rs144696103	A	G	0.372503	0.0446048	6.76e-17	0.0162234	69.7423
KLHL20	KLHL20	rs9425411	A	G	-0.155497	0.0086065	5.76e-73	0.302255	326.431
KLHL20	KLHL20	rs7544605	C	T	0.0640417	0.00823539	7.46e-15	0.369933	60.4724
RARB	RARB	rs4256092	A	T	0.0649167	0.00885485	2.28e-13	0.297486	53.7465
TOP2B	TOP2B	rs12631825	G	A	-0.130127	0.00865829	4.73e-51	0.29755	225.876
FGFR1	FGFR1	rs10958704	G	A	0.273277	0.00796158	3.39e-258	0.408396	1178.17
FGFR1	FGFR1	rs112419852	A	C	-0.18324	0.027715	3.8e-11	0.0264203	43.713
LAMP3	LAMP3	rs7619012	C	T	0.178531	0.0128469	6.62e-44	0.107662	193.121
LAMP3	LAMP3	rs76262213	T	C	-0.225128	0.0280736	1.06e-15	0.0248869	64.3077
EDN1	EDN1	rs557768	T	C	-0.11936	0.00803859	7.12e-50	0.459777	220.474
EDN1	EDN1	rs16872375	G	T	0.165601	0.0180303	4.13e-20	0.0516047	84.3568
PKD2L2	PKD2L2	rs6871007	C	T	0.101064	0.00816021	3.15e-35	0.481671	153.388
FKBP7	FKBP7	rs71423566	T	C	-0.0516128	0.00863004	2.22e-09	0.321945	35.7676
SLC1A3	SLC1A3	rs10057629	A	T	0.189454	0.00857188	3.04e-108	0.311657	488.49
MKNK1	MKNK1	rs2230657	A	G	-0.112975	0.0147276	1.71e-14	0.476574	58.8438
MKNK1	MKNK1	rs7552833	C	A	0.378648	0.00981984	0	0.250153	1486.83
FDFT1	FDFT1	rs2686207	T	C	0.289697	0.029985	4.4e-22	0.0349497	93.3426
FDFT1	FDFT1	rs1293304	A	G	0.292064	0.00864356	2.78e-250	0.417243	1141.75
FDFT1	FDFT1	rs75987312	T	C	-0.16375	0.0232784	2e-12	0.0423707	49.483
FDFT1	FDFT1	rs2645417	G	T	-0.610848	0.00930242	0	0.252812	4311.96
FDFT1	FDFT1	rs144270602	A	T	-0.164283	0.025707	1.65e-10	0.03949	40.8397
COL4A4	COL4A4	rs4675115	G	C	-0.126555	0.00853626	1e-49	0.427613	219.798
IMPG2	IMPG2	rs2317700	T	C	0.199918	0.0146957	3.8e-42	0.393963	185.065
PTPRC	PTPRC	rs2230606	C	A	0.28589	0.0366685	6.36e-15	0.0192759	60.7871
PTPRC	PTPRC	rs7555443	A	C	-0.0492777	0.00821377	1.98e-09	0.382096	35.9928
STK17B	STK17B	rs13006360	G	A	0.157755	0.00839638	9.4e-79	0.334051	353.006
STK17B	STK17B	rs12467988	C	T	0.194706	0.00828078	3e-122	0.349287	552.861
IL12RB2	IL12RB2	rs77138986	C	T	0.208873	0.0301004	3.94e-12	0.0195308	48.1526
IL12RB2	IL12RB2	rs10489626	G	C	0.47389	0.0110123	0	0.166391	1851.82
IL12RB2	IL12RB2	rs7539817	A	G	0.123081	0.0106845	1.05e-30	0.268873	132.701
COL19A1	COL19A1	rs36090294	T	C	-0.11271	0.0150372	6.61e-14	0.190869	56.1812
GSK3B	GSK3B	rs1085619	A	G	0.0762255	0.00802644	2.16e-21	0.43576	90.1892
GSK3B	GSK3B	rs805002	A	G	0.0905359	0.0105831	1.18e-17	0.172287	73.184
GSK3B	GSK3B	rs6765483	T	A	0.302755	0.00891259	6.31e-253	0.259986	1153.92
ITGB5	ITGB5	rs62267663	T	G	-0.117704	0.00997951	4.16e-32	0.197595	139.112
ITGB5	ITGB5	rs6768588	G	A	0.168488	0.00977625	1.47e-66	0.206378	297.025
PLOD1	PLOD1	rs6691513	T	C	0.512561	0.0160018	3.99e-225	0.0647048	1026.01
PLOD1	PLOD1	rs17875905	C	T	-0.242818	0.0382198	2.11e-10	0.0194633	40.3631
PLOD1	PLOD1	rs4492637	A	G	-0.345812	0.00791234	0	0.395956	1910.16
PLOD1	PLOD1	rs198396	C	G	-0.0953568	0.00902418	4.25e-26	0.262966	111.657
PPIE	PPIE	rs72668723	G	A	0.114253	0.0160288	1.02e-12	0.0659872	50.8081
PPIE	PPIE	rs17501838	A	G	-0.298356	0.0374669	1.68e-15	0.0150261	63.4124
PPIE	PPIE	rs74607331	C	A	-0.228677	0.0380152	1.79e-09	0.0200673	36.1852
PPIE	PPIE	rs12057369	A	G	0.164733	0.0257411	1.56e-10	0.0393557	40.955
PPIE	PPIE	rs56064244	T	C	0.835148	0.0067973	0	0.366275	15095.7
PPIE	PPIE	rs79610087	C	T	-0.237899	0.0208541	3.82e-30	0.0410173	130.137
PPIE	PPIE	rs145848019	A	G	0.124462	0.0211735	4.15e-09	0.0384477	34.5532
PPIE	PPIE	rs112827018	G	A	0.175575	0.024676	1.12e-12	0.0315483	50.6263
CAD	CAD	rs11126937	G	A	-0.186171	0.0136559	2.55e-42	0.246178	185.859
CAD	CAD	rs1006898	G	A	0.173663	0.022643	1.73e-14	0.0734967	58.8229
PREP	PREP	rs4478445	T	C	-0.218337	0.0165758	1.27e-39	0.0626439	173.502
OVGP1	OVGP1	rs6687390	T	C	-0.094789	0.00897232	4.35e-26	0.276504	111.611
OVGP1	OVGP1	rs1764808	C	A	-0.307815	0.0114204	5.23e-160	0.140949	726.469
OVGP1	OVGP1	rs6664998	A	G	-0.362586	0.00801284	0	0.385791	2047.62
MAP3K4	MAP3K4	rs1488	G	A	-0.0623627	0.00828586	5.22e-14	0.356609	56.6467
ABCB1	ABCB1	rs2091766	T	C	-0.0571099	0.0081122	1.92e-12	0.398625	49.5616
ABCB1	ABCB1	rs79726764	T	A	0.193285	0.0159684	1e-33	0.0665	146.512
AKR1B1	AKR1B1	rs73164856	T	C	0.28106	0.00836027	8.97e-248	0.391046	1130.21
AKR1B1	AKR1B1	rs782506	G	A	0.24657	0.0163878	3.67e-51	0.0688861	226.381
AKR1B1	AKR1B1	rs62462521	T	G	-0.115231	0.0190533	1.47e-09	0.0506849	36.5762
MGST2	MGST2	rs2602248	G	A	-0.0714473	0.0124965	1.08e-08	0.338664	32.6885
MGST2	MGST2	rs3822044	C	T	0.688188	0.016086	0	0.139539	1830.28
MGST2	MGST2	rs62321353	T	C	0.582758	0.0432525	2.24e-41	0.0274641	181.532
MGST2	MGST2	rs2262377	C	T	-0.115857	0.0121837	1.92e-21	0.37617	90.4245
MAST2	MAST2	rs66682726	C	G	-0.146266	0.00912772	8.63e-58	0.291482	256.781
B4GALT1	B4GALT1	rs7044856	T	G	-0.22755	0.0124039	3.62e-75	0.115106	336.54
B4GALT1	B4GALT1	rs1411609	T	C	0.252668	0.00794575	6.66e-222	0.411816	1011.19
EIF2AK1	EIF2AK1	rs11766581	C	T	0.21154	0.00831474	8.74e-143	0.342491	647.273
EIF2AK1	EIF2AK1	rs2107854	T	C	-0.13644	0.0141706	6.07e-22	0.086343	92.7058
EIF2AK1	EIF2AK1	rs62453586	G	C	0.0600976	0.010689	1.88e-08	0.311524	31.6111
EPDR1	EPDR1	rs12155083	T	C	-0.14083	0.013456	1.24e-25	0.106953	109.536
EPDR1	EPDR1	rs1901196	T	G	0.112469	0.0105668	1.87e-26	0.190575	113.287
EPDR1	EPDR1	rs4723679	T	C	-0.0479199	0.00853518	1.97e-08	0.386644	31.5215
EPDR1	EPDR1	rs185678281	T	G	0.241274	0.0334981	5.91e-13	0.0210573	51.8777
EPDR1	EPDR1	rs7811586	A	C	-0.487081	0.00932352	0	0.240035	2729.25
ADAMTS2	ADAMTS2	rs255027	A	G	-0.162192	0.00960453	5.61e-64	0.398674	285.172
SLC9A1	SLC9A1	rs12751422	T	C	0.106273	0.00893099	1.19e-32	0.285236	141.595
DNAJB11	DNAJB11	rs3846211	T	C	0.0717103	0.00856427	5.61e-17	0.312075	70.1104
DLD	DLD	rs17154615	T	G	0.132236	0.0119575	1.99e-28	0.127307	122.298
ITGA6	ITGA6	rs12613850	G	A	0.200427	0.0281064	9.96e-13	0.0384269	50.8513
TF	TF	rs56090943	T	C	0.0520496	0.00846197	7.7e-10	0.348129	37.8348
TF	TF	rs12634591	C	T	-0.205385	0.0120728	6.67e-65	0.12601	289.415
ESR1	ESR1	rs3020333	G	A	-0.123822	0.00866495	2.53e-46	0.459469	204.204
ANGPT2	ANGPT2	rs6559162	G	A	0.0730442	0.0123269	3.11e-09	0.164211	35.1127
ANGPT2	ANGPT2	rs11990038	G	C	0.346852	0.0385991	2.56e-19	0.0341215	80.7484
CD200	CD200	rs721363	G	A	-0.121111	0.0090893	1.67e-40	0.254951	177.544
TGFB2	TGFB2	rs12034138	T	C	0.0819862	0.0118893	5.36e-12	0.132305	47.552
MAP3K1	MAP3K1	rs726501	A	G	0.110551	0.0132986	9.33e-17	0.122778	69.1056
MAP3K1	MAP3K1	rs287276	A	G	0.200269	0.00898397	4.44e-110	0.366761	496.925
CRISP3	CRISP3	rs78730163	G	A	-0.168268	0.00924131	4.44e-74	0.242233	331.54
CRISP3	CRISP3	rs718233	T	G	-0.0529778	0.00885295	2.17e-09	0.27892	35.8106
SRPK1	SRPK1	rs721694	T	C	0.314363	0.00819995	0	0.342205	1469.74
SRPK1	SRPK1	rs9462157	A	G	0.213265	0.0333727	1.65e-10	0.0189857	40.8372
SRPK1	SRPK1	rs10947588	A	G	-0.113562	0.011819	7.37e-22	0.12996	92.3219
BRPF3	BRPF3	rs141026682	A	G	0.0892626	0.013939	1.52e-10	0.112038	41.0087
BRPF3	BRPF3	rs7766116	T	G	-0.0574611	0.00879229	6.34e-11	0.414465	42.7114
HSP90AB1	HSP90AB1	rs575034	C	A	-0.0451942	0.00817344	3.21e-08	0.549954	30.5742
ITPR3	ITPR3	rs141591096	G	A	0.344892	0.0409231	3.52e-17	0.0167398	71.0279
ITPR3	ITPR3	rs76631016	T	C	0.284904	0.0192064	8.86e-50	0.0461934	220.042
ITPR3	ITPR3	rs12203746	G	A	0.318418	0.031903	1.85e-23	0.0195255	99.6167
ITPR3	ITPR3	rs41317102	A	C	-0.223638	0.019617	4.17e-30	0.0516999	129.965
ITPR3	ITPR3	rs9394158	T	G	-0.445977	0.00933242	0	0.216443	2283.69
ITPR3	ITPR3	rs241419	A	G	-0.228183	0.0373446	9.95e-10	0.0166389	37.3346
JAK2	JAK2	rs58367852	T	C	0.117572	0.00862978	2.88e-42	0.315523	185.613
JAK2	JAK2	rs6476941	T	C	0.200572	0.00793997	8.57e-141	0.466583	638.121
ABL1	ABL1	rs35993820	A	G	0.195752	0.0302797	1.01e-10	0.0212459	41.7936
CDC7	CDC7	rs630163	A	G	-0.0658245	0.00914179	6e-13	0.253473	51.8457
CDC7	CDC7	rs11587658	A	G	-0.197799	0.00846343	8.43e-121	0.31955	546.205
CDC7	CDC7	rs2765890	C	T	0.0521434	0.0091249	1.1e-08	0.255134	32.6545
CDC7	CDC7	rs7526972	A	G	-0.323672	0.00797795	0	0.383894	1645.99
PCSK5	PCSK5	rs7874700	A	T	-0.114984	0.00867218	4e-40	0.302958	175.8
PCSK5	PCSK5	rs11144526	A	G	-0.0799364	0.00916639	2.77e-18	0.250197	76.0488
PCSK5	PCSK5	rs112017452	T	C	0.11097	0.0200459	3.1e-08	0.0443251	30.645
PCSK5	PCSK5	rs2243810	T	C	0.211142	0.00943425	6.11e-111	0.226931	500.881
PCSK5	PCSK5	rs12347453	G	T	-0.182602	0.00793403	3.3e-117	0.51203	529.692
MTAP	MTAP	rs1134871	A	T	-0.203122	0.00860505	3.42e-123	0.298677	557.195
MTAP	MTAP	rs3217978	A	C	0.160086	0.0254646	3.24e-10	0.0316333	39.5215
MTAP	MTAP	rs10811619	A	T	0.143639	0.0138559	3.52e-25	0.0927363	107.467
SGK2	SGK2	rs75136370	A	G	0.06728	0.0115546	5.79e-09	0.177929	33.9049
SGK3	SGK3	rs117200428	T	G	-0.280899	0.0334236	4.31e-17	0.0177105	70.6308
CA2	CA2	rs1496531	T	A	0.141826	0.0080976	1.11e-68	0.400863	306.76
CA2	CA2	rs2930553	G	T	-0.347122	0.00771069	0	0.485173	2026.65
FZD3	FZD3	rs62502443	G	A	0.0586994	0.00914949	1.4e-10	0.333839	41.1598
FZD3	FZD3	rs1946583	T	C	-0.340532	0.01198	9.96e-178	0.123592	807.983
RIPK2	RIPK2	rs428484	T	C	0.257986	0.00782819	3.46e-238	0.468112	1086.1
RIPK2	RIPK2	rs4559288	T	G	-0.098859	0.0152058	7.96e-11	0.0740145	42.2682
CPQ	CPQ	rs4734357	T	C	-0.172394	0.0114218	1.79e-51	0.180785	227.811
CPQ	CPQ	rs2704248	C	G	-0.547146	0.0178817	1.29e-205	0.0729973	936.244
CPQ	CPQ	rs60893738	C	A	0.77215	0.0251222	1.89e-207	0.0315524	944.687
CPQ	CPQ	rs4735436	G	T	-0.130097	0.0160872	6.12e-16	0.0828615	65.3994
SFRP1	SFRP1	rs13268057	A	G	-0.0691242	0.00869924	1.93e-15	0.331088	63.139
IKBKB	IKBKB	rs13278372	A	C	0.182035	0.0118766	5.03e-53	0.129821	234.923
IKBKB	IKBKB	rs147173359	T	C	-0.220274	0.022107	2.19e-23	0.0374715	99.2812
PLAT	PLAT	rs3924346	G	A	-0.0722425	0.00803731	2.51e-19	0.426441	80.7912
STK3	STK3	rs10955187	T	G	0.0511369	0.00842148	1.26e-09	0.333659	36.8716
IL7	IL7	rs2369442	A	C	-0.0680224	0.00906288	6.11e-14	0.264138	56.3341
SQLE	SQLE	rs10103274	G	A	0.238363	0.014026	9.04e-65	0.0880799	288.809
GSR	GSR	rs3779647	C	T	-0.315819	0.00781197	0	0.438348	1634.39
GSR	GSR	rs56177530	A	G	-0.109379	0.0117397	1.2e-20	0.135614	86.8068
GSR	GSR	rs17552937	C	T	0.0786218	0.00946385	9.77e-17	0.229222	69.0161
TNFRSF10A	TNFRSF10A	rs17089061	T	G	-0.15419	0.0270007	1.13e-08	0.0238278	32.6109
TNFRSF10A	TNFRSF10A	rs142304459	G	T	-0.191647	0.0348386	3.78e-08	0.0192826	30.261
TNFRSF10A	TNFRSF10A	rs73224403	T	G	0.298427	0.0101817	7.73e-189	0.208073	859.084
IL4I1	IL4I1	rs1290754	G	T	0.0605097	0.00876519	5.08e-12	0.423503	47.6571
JAK3	JAK3	rs3212797	T	C	-0.0928101	0.0156509	3.03e-09	0.10307	35.1651
CDK6	CDK6	rs2282990	T	C	-0.0739475	0.0134778	4.1e-08	0.0960013	30.1029
NAMPT	NAMPT	rs3801267	A	T	0.0850761	0.00824988	6.19e-25	0.36583	106.346
NAMPT	NAMPT	rs6968555	C	A	0.0490107	0.00822411	2.53e-09	0.383602	35.5144
PIK3CG	PIK3CG	rs42175	A	G	0.10421	0.00806691	3.55e-38	0.411363	166.88
PON2	PON2	rs2299256	A	C	-0.085482	0.00938538	8.39e-20	0.233361	82.9556
PON2	PON2	rs43044	T	A	0.417456	0.0101431	0	0.177946	1693.87
PON2	PON2	rs757158	T	C	-0.115646	0.0079553	7.06e-48	0.455353	211.324
VIPR2	VIPR2	rs395878	C	T	-0.171352	0.00945309	1.97e-73	0.456125	328.572
VIPR2	VIPR2	rs1544598	T	C	-0.159173	0.0128421	2.8e-35	0.132905	153.627
STX1A	STX1A	rs10232729	C	T	-0.166378	0.0121071	5.67e-43	0.382417	188.848
NOD1	NOD1	rs4720002	G	A	0.0695551	0.0094785	2.16e-13	0.264189	53.8491
NOD1	NOD1	rs10951267	C	A	0.140795	0.00902535	7.28e-55	0.263997	243.358
CRHR2	CRHR2	rs1468402	G	A	0.116356	0.00857148	5.65e-42	0.367502	184.275
EPHB6	EPHB6	rs78669493	A	G	-0.288251	0.0438979	5.15e-11	0.0241494	43.1176
EPHB6	EPHB6	rs73452883	T	A	0.362208	0.019296	1.3e-78	0.102367	352.356
EPHB6	EPHB6	rs13438029	C	T	0.145416	0.0180579	8.09e-16	0.121897	64.847
CASP2	CASP2	rs3181165	A	G	0.124911	0.0180717	4.78e-12	0.0545818	47.7753
CASP2	CASP2	rs73170672	A	G	0.317954	0.030549	2.28e-25	0.0220009	108.326
HSPB1	HSPB1	rs2868371	G	C	-0.124305	0.0136593	9e-20	0.248726	82.8172
NPTX2	NPTX2	rs12670451	T	C	0.173691	0.0201704	7.23e-18	0.0489325	74.1525
NPTX2	NPTX2	rs146321308	A	G	0.204414	0.0302387	1.38e-11	0.0213574	45.6978
PCOLCE	PCOLCE	rs62482238	A	G	0.0864737	0.010056	8.03e-18	0.199392	73.9465
IMPDH1	IMPDH1	rs146312386	T	C	0.0889571	0.0129155	5.67e-12	0.132235	47.4394
IMPDH1	IMPDH1	rs1864233	T	A	0.275722	0.0179431	2.75e-53	0.0629773	236.128
SERPINE1	SERPINE1	rs2227667	G	A	-0.0909017	0.0097321	9.6e-21	0.213451	87.2431
AHR	AHR	rs113521727	A	G	0.113636	0.0177583	1.56e-10	0.0539523	40.9477
AHR	AHR	rs17643734	G	A	0.477504	0.0164998	3.75e-184	0.0617738	837.523
AHR	AHR	rs518136	A	G	-0.150674	0.00815495	3.2e-76	0.383141	341.377
PSMA2	PSMA2	rs1060304	A	G	0.461732	0.0155999	1.57e-192	0.0754204	876.065
AEBP1	AEBP1	rs10254547	T	G	-0.202463	0.00911388	2.47e-109	0.446224	493.497
AEBP1	AEBP1	rs604060	A	G	0.0613365	0.00950276	1.09e-10	0.228634	41.6618
GCK	GCK	rs2537184	A	G	-0.102395	0.00933184	5.18e-28	0.466127	120.399
EIF4H	EIF4H	rs1636967	A	C	-0.183529	0.0143996	3.31e-37	0.2925	162.446
LIMK1	LIMK1	rs1859763	T	G	-0.403104	0.0291559	1.78e-43	0.042536	191.153
LIMK1	LIMK1	rs6945043	T	C	-0.578239	0.0138683	0	0.204155	1738.47
LIMK1	LIMK1	rs66501245	C	T	0.118041	0.0163266	4.83e-13	0.155234	52.2726
CNTNAP3	CNTNAP3	rs12379320	G	A	-0.308983	0.035667	4.6e-18	0.204943	75.0475
RLN2	RLN2	rs56996481	G	C	0.157834	0.0139479	1.09e-29	0.232789	128.051
RLN2	RLN2	rs10974973	T	C	-0.340577	0.0421914	6.9e-16	0.0277831	65.1603
RLN1	RLN1	rs12554802	T	C	-0.209961	0.0102929	1.72e-92	0.232181	416.104
RLN1	RLN1	rs7857194	G	C	-0.097807	0.00819717	8.08e-33	0.424705	142.368
KDM4C	KDM4C	rs2820923	G	T	-0.0663457	0.00795703	7.56e-17	0.464164	69.5222
KDM4C	KDM4C	rs17180316	G	C	-0.0691188	0.0109441	2.69e-10	0.156606	39.8871
KDM4C	KDM4C	rs6477108	A	G	0.128143	0.0096322	2.21e-40	0.216829	176.986
TESK1	TESK1	rs150807883	T	C	-0.265177	0.0373604	1.27e-12	0.0172651	50.3789
CCL8	CCL8	rs11655679	C	A	0.0484822	0.00889255	4.98e-08	0.291706	29.7243
PF4V1	PF4V1	rs516224	A	G	0.344746	0.00886931	0	0.262765	1510.84
PF4V1	PF4V1	rs62312421	C	G	0.546691	0.0138587	0	0.0917215	1556.1
PF4V1	PF4V1	rs149439817	A	G	0.913534	0.0705595	2.44e-38	0.0141516	167.625
PF4V1	PF4V1	rs150742485	A	G	-0.17592	0.0315823	2.54e-08	0.0248875	31.0272
PF4V1	PF4V1	rs116275494	G	A	-0.180008	0.0259692	4.16e-12	0.0307144	48.047
PF4V1	PF4V1	rs146534882	T	A	-0.468879	0.0421041	8.36e-29	0.0151081	124.015
NFKB1	NFKB1	rs11097787	T	C	0.18313	0.00821925	5.7e-110	0.383439	496.426
NFKB1	NFKB1	rs113738337	T	C	-0.198678	0.0270031	1.87e-13	0.0265739	54.1343
MANBA	MANBA	rs187378807	T	C	0.303479	0.0411107	1.56e-13	0.0227564	54.4939
MANBA	MANBA	rs223364	T	C	0.242721	0.00881649	7.6e-167	0.342282	757.92
MANBA	MANBA	rs74819220	C	T	0.166946	0.0183324	8.5e-20	0.0512055	82.9303
KLHL2	KLHL2	rs10016586	T	C	0.135949	0.0141774	8.88e-22	0.088946	91.9515
CLCN3	CLCN3	rs13115372	G	A	-0.0820269	0.00892975	4.08e-20	0.272185	84.3789
STIM2	STIM2	rs56775163	A	G	0.290241	0.00905803	2.8e-225	0.248962	1026.72
STIM2	STIM2	rs4692142	C	G	-0.0794742	0.00882909	2.23e-19	0.349393	81.0253
STIM2	STIM2	rs4234985	A	C	0.0491132	0.00842567	5.58e-09	0.332976	33.9772
BST1	BST1	rs62290174	G	A	0.0496311	0.00815309	1.15e-09	0.457726	37.0564
BST1	BST1	rs1813151	C	T	-0.0914456	0.00855671	1.17e-26	0.314354	114.212
BST1	BST1	rs11944132	T	C	0.562312	0.0180084	4.89e-214	0.0502093	975
BST1	BST1	rs35120298	C	T	0.36474	0.00906528	0	0.241791	1618.84
BST1	BST1	rs13434425	C	T	-0.212752	0.025613	9.86e-17	0.0261723	68.9964
KLHL5	KLHL5	rs116104168	A	G	0.254992	0.0332531	1.74e-14	0.0212305	58.8016
KLHL5	KLHL5	rs145840630	G	A	-0.283038	0.0343752	1.81e-16	0.0185955	67.7952
KLHL5	KLHL5	rs3102165	T	C	-0.16164	0.0211404	2.07e-14	0.0384753	58.4617
KLHL5	KLHL5	rs6837098	A	C	-0.440214	0.00777497	0	0.389786	3205.75
KLHL5	KLHL5	rs115275963	C	T	0.525076	0.0230653	1.02e-114	0.0372219	518.234
BTN3A3	BTN3A3	rs151117229	T	C	-0.11872	0.020312	5.07e-09	0.0403784	34.1619
BTN3A3	BTN3A3	rs76715864	C	A	0.191522	0.0217263	1.19e-18	0.0425808	77.708
BTN3A3	BTN3A3	rs183879052	G	A	-0.155267	0.0271115	1.02e-08	0.0494734	32.7983
BTN3A3	BTN3A3	rs73736247	C	T	0.355893	0.0321012	1.46e-28	0.0181184	122.913
BTN3A3	BTN3A3	rs6456720	T	A	-0.428359	0.0314143	2.45e-42	0.0221725	185.935
MAK	MAK	rs1045911	C	A	0.0791084	0.0134182	3.73e-09	0.102828	34.7582
MAK	MAK	rs9383422	C	T	-0.0562659	0.00845214	2.79e-11	0.331679	44.3157
MAK	MAK	rs1238273	G	A	-0.0527841	0.00795277	3.2e-11	0.477057	44.0524
MAK	MAK	rs518204	C	T	-0.237212	0.0085646	7.63e-169	0.306422	767.113
GABRR2	GABRR2	rs9294432	T	C	0.14218	0.00791087	3.18e-72	0.480533	323.019
PPARD	PPARD	rs60569490	C	T	0.204862	0.0309058	3.39e-11	0.0225392	43.9383
PPARD	PPARD	rs2299871	C	T	-0.0838432	0.0115563	4.01e-13	0.161406	52.6378
MAPK14	MAPK14	rs74776359	T	G	-0.296854	0.0222332	1.16e-40	0.0369689	178.271
MAPK14	MAPK14	rs9380547	T	A	0.202765	0.00984247	2.69e-94	0.20559	424.402
STK38	STK38	rs9470304	T	C	-0.162206	0.0105901	5.91e-53	0.191259	234.603
CD83	CD83	rs2876336	A	G	-0.24947	0.0356518	2.61e-12	0.0151074	48.9636
CD83	CD83	rs6926225	G	A	-0.262031	0.00893997	7.73e-189	0.259687	859.079
GLP1R	GLP1R	rs1018437	C	T	-0.0608138	0.00827646	2.02e-13	0.436502	53.9902
GLP1R	GLP1R	rs9283907	A	G	0.101336	0.0115312	1.52e-18	0.150761	77.2287
PTP4A1	PTP4A1	rs34288820	A	G	-0.671912	0.0262265	9.23e-145	0.0286098	656.363
PTP4A1	PTP4A1	rs72882751	T	A	-0.109905	0.0155228	1.44e-12	0.0721536	50.1297
PTP4A1	PTP4A1	rs35141718	A	C	0.0819164	0.0146232	2.12e-08	0.103486	31.3803
GPLD1	GPLD1	rs9467143	C	T	0.130868	0.023416	2.29e-08	0.0361183	31.235
GPLD1	GPLD1	rs7742675	A	T	-0.105837	0.0129954	3.82e-16	0.127822	66.3278
ALDH5A1	ALDH5A1	rs17376929	A	G	0.11831	0.0185515	1.8e-10	0.0537435	40.671
ALDH5A1	ALDH5A1	rs16889389	G	T	-0.414058	0.0107976	0	0.152655	1470.51
ALDH5A1	ALDH5A1	rs793715	T	C	-0.178804	0.0183441	1.9e-22	0.0497146	95.0083
ALDH5A1	ALDH5A1	rs191292838	G	A	-0.282734	0.0514248	3.84e-08	0.0147674	30.2281
ALDH5A1	ALDH5A1	rs79845137	G	A	0.470032	0.0314357	1.51e-50	0.0202776	223.567
GMNN	GMNN	rs2754775	T	G	0.154563	0.0127204	5.68e-34	0.109278	147.642
CCR6	CCR6	rs3093025	A	G	0.208679	0.0080536	4.98e-148	0.430095	671.394
CCR6	CCR6	rs6928890	T	G	-0.122663	0.0124944	9.48e-23	0.117051	96.3821
CCND3	CCND3	rs72853854	A	G	-0.180754	0.00971953	3.4e-77	0.208924	345.848
PTK7	PTK7	rs6458325	A	C	0.0496853	0.00807786	7.71e-10	0.428091	37.8323
PTK7	PTK7	rs6916141	C	T	-0.229352	0.0119889	1.41e-81	0.124448	365.971
SENP6	SENP6	rs76604824	T	C	0.302676	0.0339231	4.56e-19	0.0177192	79.6095
SENP6	SENP6	rs72893803	A	G	-0.260343	0.0395911	4.84e-11	0.0164783	43.2411
SENP6	SENP6	rs62415581	T	C	-0.414876	0.00803671	0	0.350174	2664.89
VEGFA	VEGFA	rs1214752	T	C	0.0553808	0.00801528	4.87e-12	0.503908	47.7399
VEGFA	VEGFA	rs11965885	G	T	0.236327	0.0080003	8.88e-192	0.42266	872.598
VEGFA	VEGFA	rs78807370	A	G	0.0710951	0.0121717	5.19e-09	0.149444	34.1175
PRPF4B	PRPF4B	rs17137442	C	T	-0.0440102	0.00799692	3.73e-08	0.45742	30.2873
TTK	TTK	rs7745127	T	C	0.0487087	0.00799605	1.12e-09	0.450066	37.1075
SLC29A1	SLC29A1	rs79241016	A	T	0.149367	0.011288	5.7e-40	0.163069	175.096
SLC29A1	SLC29A1	rs639728	T	C	-0.0477036	0.00800101	2.49e-09	0.455405	35.5478
ENPP5	ENPP5	rs14781	A	G	0.0957852	0.00794423	1.78e-33	0.466947	145.376
LY86	LY86	rs76168985	G	A	-0.287517	0.0296807	3.42e-22	0.0201673	93.838
LY86	LY86	rs7757934	G	A	-0.634469	0.00888687	0	0.266593	5097.1
LY86	LY86	rs55641926	T	C	-0.185024	0.0331133	2.3e-08	0.0182045	31.2213
LY86	LY86	rs9392796	C	G	0.167381	0.0107531	1.24e-54	0.174064	242.295
HBEGF	HBEGF	rs73257091	T	C	0.167283	0.00952377	4.58e-69	0.224504	308.522
LOX	LOX	rs840461	T	G	0.0549082	0.0080617	9.69e-12	0.517325	46.3897
GZMK	GZMK	rs76397434	A	G	-0.152422	0.025129	1.31e-09	0.0283418	36.7913
GZMK	GZMK	rs6891823	C	T	-0.174961	0.00797909	1.42e-106	0.442428	480.813
SPARC	SPARC	rs11167553	A	G	0.167514	0.00843347	8.51e-88	0.492607	394.539
SPARC	SPARC	rs6872241	C	T	-0.0512733	0.00868686	3.58e-09	0.297417	34.8383
IK	IK	rs3822339	C	A	0.0961466	0.0141135	9.6e-12	0.0899924	46.4086
IK	IK	rs2936652	T	C	0.0681603	0.00968902	2e-12	0.40118	49.4884
IK	IK	rs778594	C	T	0.224989	0.0079966	3.6e-174	0.440452	791.611
HMGCR	HMGCR	rs6453133	G	A	0.127763	0.00853654	1.21e-50	0.313014	223.999
PDE8B	PDE8B	rs163037	A	G	-0.249221	0.00788748	4.05e-219	0.460161	998.373
PDE8B	PDE8B	rs6453300	G	A	0.105185	0.00847006	2.08e-35	0.330307	154.218
CLK4	CLK4	rs10065419	G	A	0.19331	0.0110178	6.47e-69	0.189661	307.836
CLK4	CLK4	rs13159176	C	T	0.064669	0.00880089	2.01e-13	0.411195	53.9932
CLK4	CLK4	rs56159071	A	T	-0.367636	0.00944743	0	0.276532	1514.29
ITK	ITK	rs6876898	A	G	0.225609	0.00887064	1.08e-142	0.268781	646.849
ITK	ITK	rs6875379	A	T	0.118995	0.0129567	4.15e-20	0.105487	84.3468
THBS4	THBS4	rs256439	C	T	-0.0627144	0.0091626	7.67e-12	0.250366	46.8487
BTNL8	BTNL8	rs2218510	T	C	-0.121979	0.0169463	6.11e-13	0.0652928	51.8108
BTNL8	BTNL8	rs7711990	G	A	-0.466468	0.00779502	0	0.414817	3581.04
BTNL8	BTNL8	rs58391172	G	A	0.270676	0.0118526	1.98e-115	0.128534	521.522
LNPEP	LNPEP	rs26516	A	G	0.0691177	0.00917752	5.03e-14	0.345898	56.7189
LNPEP	LNPEP	rs2617439	A	G	0.312487	0.00868432	1.55e-283	0.406889	1294.77
PDE4D	PDE4D	rs9291685	A	G	-0.209825	0.0117112	8.75e-72	0.494663	321.005
PDE4D	PDE4D	rs1115728	C	T	0.0698019	0.00827664	3.35e-17	0.358056	71.1257
PRLR	PRLR	rs6451196	A	G	0.162094	0.00800221	3.13e-91	0.419952	410.312
SLC12A7	SLC12A7	rs4975642	A	G	-0.44358	0.0101538	0	0.429839	1908.48
SLC12A7	SLC12A7	rs4956940	T	C	0.0728501	0.0125534	6.51e-09	0.290794	33.6773
SLC12A7	SLC12A7	rs34483220	C	T	0.177712	0.0154554	1.34e-30	0.16376	132.213
IL4	IL4	rs2070874	T	C	-0.171233	0.01083	2.61e-56	0.180794	249.987
NR3C1	NR3C1	rs4912908	G	A	0.0728593	0.00980424	1.07e-13	0.213691	55.2258
PPWD1	PPWD1	rs16894342	T	C	-0.175464	0.0224121	4.92e-15	0.0334921	61.293
PPWD1	PPWD1	rs154865	C	T	0.320176	0.0079959	0	0.398723	1603.4
CSNK1A1	CSNK1A1	rs10069731	T	G	-0.0513601	0.00919542	2.33e-08	0.249349	31.1967
CD86	CD86	rs13088702	C	T	0.324546	0.0148735	1.49e-105	0.0760845	476.131
CD86	CD86	rs9289186	A	G	-0.185035	0.0141665	5.47e-39	0.0858685	170.601
CD86	CD86	rs9289185	C	A	0.0923873	0.00922895	1.37e-23	0.24453	100.212
GRK7	GRK7	rs1055690	C	T	0.0974998	0.0138762	2.12e-12	0.101826	49.3704
KAT2B	KAT2B	rs2948085	T	C	0.28563	0.0117913	1.25e-129	0.158255	586.792
KAT2B	KAT2B	rs9867712	G	T	-0.0662671	0.010388	1.78e-10	0.226446	40.6942
KAT2B	KAT2B	rs35909649	C	T	0.0968068	0.00978934	4.65e-23	0.271288	97.7924
COL7A1	COL7A1	rs6446277	A	G	0.061696	0.0086093	7.71e-13	0.308542	51.3545
UMPS	UMPS	rs1139538	A	G	-0.200263	0.00801995	1.28e-137	0.403115	623.531
KLHL18	KLHL18	rs11713101	T	C	0.0899242	0.00803914	4.79e-29	0.435535	125.122
NEK11	NEK11	rs13093185	C	T	0.349988	0.0100408	3.39e-266	0.185804	1214.98
MAPKAPK3	MAPKAPK3	rs11712367	C	T	-0.408165	0.0107424	0	0.155394	1443.67
MAPKAPK3	MAPKAPK3	rs78266901	A	G	0.342581	0.0342033	1.3e-23	0.019073	100.321
MAPKAPK3	MAPKAPK3	rs112313157	G	A	-0.0585794	0.0101881	8.93e-09	0.222449	33.06
ACVR2B	ACVR2B	rs7372545	T	G	0.411281	0.012214	1.45e-248	0.320341	1133.87
ACVR2B	ACVR2B	rs1696549	C	G	-0.0714831	0.0126184	1.47e-08	0.326051	32.0921
ABCC5	ABCC5	rs7430790	T	C	-0.214985	0.00932424	1.26e-117	0.246753	531.605
ABCC5	ABCC5	rs112713154	C	T	0.0530495	0.00892758	2.81e-09	0.282708	35.3098
ABCC5	ABCC5	rs6443928	C	T	0.640876	0.00714249	0	0.4422	8050.98
ABCC5	ABCC5	rs16857954	G	A	0.0910493	0.0109899	1.18e-16	0.154157	68.6382
KLHL24	KLHL24	rs3772704	C	T	-0.491666	0.0161883	1.3e-202	0.252435	922.439
VIPR1	VIPR1	rs115212449	C	T	-0.168759	0.0205788	2.39e-16	0.0425271	67.2502
VIPR1	VIPR1	rs74687519	C	T	0.190841	0.0317793	1.91e-09	0.0173269	36.0624
VIPR1	VIPR1	rs74695788	G	C	-0.344161	0.0438299	4.09e-15	0.0177063	61.657
VIPR1	VIPR1	rs116306229	G	T	0.368934	0.0318436	4.86e-31	0.0196107	134.231
VIPR1	VIPR1	rs406360	G	A	0.307321	0.00814334	0	0.373352	1424.23
TNNC1	TNNC1	rs34332947	T	G	0.255418	0.0186725	1.36e-42	0.047407	187.11
NKTR	NKTR	rs59092488	G	A	-0.0623665	0.00939339	3.15e-11	0.241375	44.0817
NKTR	NKTR	rs115776224	A	G	-0.199476	0.0318256	3.66e-10	0.0209609	39.2851
NKTR	NKTR	rs60994254	T	C	-0.373849	0.00951651	0	0.21146	1543.25
CLCN2	CLCN2	rs62287507	T	C	-0.18508	0.0138983	1.85e-40	0.244387	177.335
NEK4	NEK4	rs2577831	A	C	-0.0630488	0.00803333	4.21e-15	0.493573	61.5974
ADAM23	ADAM23	rs10497883	G	A	0.126938	0.00982053	3.22e-38	0.206528	167.076
ADAM23	ADAM23	rs12993580	A	G	-0.0599139	0.0090357	3.34e-11	0.264046	43.9675
TTL	TTL	rs6718489	T	C	-0.128009	0.00930418	4.55e-43	0.23772	189.289
TTL	TTL	rs6542066	C	G	0.0554244	0.0093911	3.6e-09	0.23436	34.8313
ZAP70	ZAP70	rs4101562	A	G	0.0914718	0.0151654	1.62e-09	0.102656	36.3803
ZAP70	ZAP70	rs34747246	G	A	-0.223141	0.00785857	2.36e-177	0.471532	806.254
POMC	POMC	rs192051851	A	C	0.18976	0.0263672	6.16e-13	0.0289312	51.7942
POMC	POMC	rs3754861	C	A	0.582229	0.0157125	1.48e-300	0.0696944	1373.08
POMC	POMC	rs10203386	A	T	-0.0940633	0.00809258	3.13e-31	0.413376	135.103
GPD2	GPD2	rs10209405	C	T	0.055541	0.00826627	1.83e-11	0.376065	45.1449
GPD2	GPD2	rs769353	T	C	0.081845	0.0128902	2.16e-10	0.106938	40.3148
GPD2	GPD2	rs298305	G	A	0.389799	0.0078033	0	0.413971	2495.31
ACVR1	ACVR1	rs75034468	G	T	0.129498	0.0202278	1.53e-10	0.0407441	40.9854
ACVR1	ACVR1	rs35160507	T	C	-0.309597	0.0149719	5.4e-95	0.076279	427.602
NRBP1	NRBP1	rs2303370	T	C	-0.238246	0.00788786	2.09e-200	0.449341	912.29
ITGA4	ITGA4	rs7573465	G	T	0.466488	0.00824882	0	0.450835	3198.14
ITGA4	ITGA4	rs13033038	T	C	0.185748	0.0106233	1.86e-68	0.209025	305.724
ITGA4	ITGA4	rs2165441	T	C	0.0682724	0.00873741	5.55e-15	0.486676	61.0555
ITGA4	ITGA4	rs7602799	T	C	0.0806946	0.00884964	7.62e-20	0.401476	83.1453
RTN4	RTN4	rs80273115	G	A	0.0669147	0.011932	2.05e-08	0.126847	31.4497
RTN4	RTN4	rs10170340	T	C	0.291785	0.00791152	9.32e-298	0.413905	1360.21
RTN4	RTN4	rs2588517	T	C	0.0819896	0.00848086	4.14e-22	0.323255	93.4626
LOXL3	LOXL3	rs205648	G	A	-0.156268	0.0122646	3.48e-37	0.150081	162.343
LOXL3	LOXL3	rs138239030	C	T	-0.624928	0.0325687	4.66e-82	0.0229885	368.179
FN1	FN1	rs10932612	C	T	0.14333	0.00810289	5.12e-70	0.422384	312.892
FN1	FN1	rs17525860	T	G	-0.0911945	0.00987873	2.67e-20	0.203103	85.2187
FN1	FN1	rs615857	A	G	0.0596346	0.00977679	1.06e-09	0.208294	37.2052
STAT1	STAT1	rs6745710	G	C	-0.0668097	0.00873466	2.03e-14	0.293164	58.5042
STAT1	STAT1	rs74809942	C	T	0.0918677	0.0150204	9.58e-10	0.0755759	37.4078
IGFBP2	IGFBP2	rs3770473	G	T	-0.140474	0.00867125	5.04e-59	0.328617	262.439
IGFBP2	IGFBP2	rs56018618	T	C	0.357254	0.00862149	0	0.297153	1717.08
GGCX	GGCX	rs10198569	G	A	0.298733	0.00787264	0	0.419689	1439.88
GGCX	GGCX	rs2070966	T	G	-0.0854998	0.00811933	6.26e-26	0.397177	110.889
GNLY	GNLY	rs141489788	T	G	-0.211385	0.0372248	1.36e-08	0.0177894	32.2466
GNLY	GNLY	rs12470957	C	T	0.21881	0.0158061	1.39e-43	0.0675813	191.639
GNLY	GNLY	rs74920323	A	G	-0.186555	0.0324861	9.32e-09	0.0178882	32.9776
GNLY	GNLY	rs7559576	C	T	0.787248	0.00896082	0	0.197572	7718.41
GNLY	GNLY	rs11126998	G	C	0.164211	0.0104813	2.54e-55	0.177702	245.456
GNLY	GNLY	rs149569572	G	T	-0.23567	0.0381541	6.54e-10	0.020888	38.1528
CHST10	CHST10	rs2309863	T	G	0.110473	0.00853588	2.6e-38	0.31422	167.5
IL1R2	IL1R2	rs115860741	A	G	-0.231262	0.0339672	9.87e-12	0.017491	46.3542
IL1R2	IL1R2	rs35252180	A	G	0.306007	0.0085661	1.74e-279	0.292028	1276.13
IL1R2	IL1R2	rs79345897	C	T	-0.137302	0.0251074	4.54e-08	0.0284744	29.9054
IL1R2	IL1R2	rs58375397	G	A	0.0994098	0.0176046	1.63e-08	0.054359	31.8864
IL1R1	IL1R1	rs12624116	T	C	0.16004	0.0103141	2.68e-54	0.179413	240.766
IL1R1	IL1R1	rs11695810	T	C	0.133174	0.00890856	1.58e-50	0.270773	223.472
IL1RL1	IL1RL1	rs77435902	G	T	-0.107617	0.0177944	1.47e-09	0.0550212	36.5759
IL1RL1	IL1RL1	rs2058660	G	A	-0.236888	0.00911948	9.25e-149	0.253613	674.755
IL18R1	IL18R1	rs17651485	T	C	0.275583	0.014273	4.6e-83	0.0835432	372.799
IL18R1	IL18R1	rs11676124	T	C	-0.314116	0.0080124	0	0.391834	1536.93
IL18RAP	IL18RAP	rs6717565	G	T	0.230377	0.0078713	2.66e-188	0.466521	856.614
IL18RAP	IL18RAP	rs1368554	A	G	-0.0950183	0.0151656	3.72e-10	0.0803406	39.255
IL18RAP	IL18RAP	rs2072206	C	G	0.192329	0.0109783	1.03e-68	0.15382	306.916
IL18RAP	IL18RAP	rs10208293	A	G	0.479731	0.00858979	0	0.266309	3119.11
IL18RAP	IL18RAP	rs72828091	G	A	0.0802039	0.00923136	3.68e-18	0.246016	75.4848
PASK	PASK	rs145042302	A	G	0.244318	0.0369876	3.96e-11	0.0354036	43.6313
PASK	PASK	rs7580558	A	G	-0.714904	0.0227811	3.62e-216	0.067784	984.796
PASK	PASK	rs3815298	C	T	-0.999968	0.0176547	0	0.102279	3208.13
PASK	PASK	rs4381775	T	C	-0.145936	0.0204754	1.02e-12	0.0917359	50.7996
STK25	STK25	rs7599737	A	T	-0.0607286	0.00830624	2.65e-13	0.448794	53.4537
STK25	STK25	rs886809	G	A	-0.114978	0.00960387	4.98e-33	0.22089	143.33
TPO	TPO	rs79491219	A	G	0.0797923	0.0113332	1.91e-12	0.144998	49.5698
TPO	TPO	rs732609	C	A	0.103932	0.00815461	3.32e-37	0.403218	162.44
PROC	PROC	rs971207	T	C	-0.175659	0.00850087	7.37e-95	0.318107	426.986
ODC1	ODC1	rs7559979	G	A	-0.11749	0.00889524	7.87e-40	0.378598	174.456
PRKD3	PRKD3	rs74417714	A	G	0.131643	0.0236216	2.5e-08	0.0317305	31.0582
PRKD3	PRKD3	rs2110964	A	C	0.322906	0.00809106	0	0.359796	1592.73
PRKD3	PRKD3	rs188750724	A	G	-0.24766	0.0394954	3.6e-10	0.0179652	39.3205
PRKD3	PRKD3	rs144335740	C	T	-0.313365	0.0282545	1.39e-28	0.020908	123.006
QPCT	QPCT	rs7593932	G	A	0.155743	0.00807947	8.48e-83	0.400853	371.579
QPCT	QPCT	rs1024816	G	A	0.0940344	0.0138665	1.19e-11	0.0998868	45.9875
KYNU	KYNU	rs13018862	T	G	0.78703	0.016694	0	0.0562601	2222.6
KYNU	KYNU	rs75004332	G	A	-0.152681	0.021559	1.42e-12	0.0357198	50.1548
KYNU	KYNU	rs77716358	A	G	0.292123	0.0121892	6.32e-127	0.118325	574.356
PLEK	PLEK	rs55688935	A	C	0.480032	0.00835734	0	0.288594	3299.17
PLEK	PLEK	rs72822613	G	A	0.102432	0.0161184	2.08e-10	0.0672021	40.3857
PLEK	PLEK	rs72821818	A	G	0.19643	0.0307739	1.74e-10	0.0207535	40.7428
PLEK	PLEK	rs78892733	A	C	-0.158873	0.0198765	1.32e-15	0.0489764	63.8882
PCYOX1	PCYOX1	rs13009673	T	C	-0.160609	0.00964883	3.27e-62	0.223001	277.071
PCYOX1	PCYOX1	rs62134008	A	G	0.279226	0.0233018	4.36e-33	0.0326223	143.593
EPAS1	EPAS1	rs11691694	C	G	0.227698	0.00791474	5.26e-182	0.456035	827.647
EPAS1	EPAS1	rs73926247	G	T	-0.086941	0.0103612	4.82e-17	0.182534	70.4092
EPAS1	EPAS1	rs10193766	A	G	0.0754812	0.00821537	4.01e-20	0.376639	84.4157
CD207	CD207	rs7561215	A	G	0.105481	0.00839025	3.02e-36	0.335883	158.052
EPHA4	EPHA4	rs1430226	A	G	-0.0509407	0.00823351	6.13e-10	0.377264	38.2789
EPHA4	EPHA4	rs6737671	T	C	-0.504655	0.00748154	0	0.481362	4549.96
EPHA4	EPHA4	rs3770181	A	G	0.101706	0.00849222	4.72e-33	0.320662	143.434
EPHA4	EPHA4	rs60369972	T	C	-0.117048	0.0177437	4.21e-11	0.0536629	43.5151
GPX7	GPX7	rs35058507	T	C	0.219279	0.0142589	2.29e-53	0.084485	236.495
GPX7	GPX7	rs10888774	C	T	0.053586	0.009307	8.53e-09	0.242903	33.15
GPX7	GPX7	rs835341	A	G	0.608643	0.00720605	0	0.455861	7133.96
GPX7	GPX7	rs41293261	C	T	-0.144778	0.0168873	1.01e-17	0.062922	73.4996
GPX7	GPX7	rs145644368	T	C	-0.618971	0.0948498	6.76e-11	0.0290758	42.5861
SCP2	SCP2	rs116226089	T	G	-0.489613	0.0564838	4.39e-18	0.012264	75.1377
SCP2	SCP2	rs6694402	A	C	0.271055	0.0156181	1.8e-67	0.0690911	301.202
SCP2	SCP2	rs562641	C	T	-0.672346	0.00731034	0	0.369908	8458.83
SCP2	SCP2	rs78679596	T	C	0.153491	0.0249929	8.18e-10	0.0277326	37.7166
SCP2	SCP2	rs12033391	T	C	0.302913	0.0284837	2.06e-26	0.0251959	113.095
ICMT	ICMT	rs59876019	T	C	0.139186	0.023432	2.85e-09	0.0349634	35.2836
ICMT	ICMT	rs12141181	C	T	-0.0970999	0.0146876	3.82e-11	0.0881249	43.7055
ICMT	ICMT	rs1064721	T	C	-0.833027	0.0223843	3.93e-303	0.0365753	1384.94
QSOX1	QSOX1	rs3753812	A	G	0.359964	0.00808547	0	0.363204	1982.02
QSOX1	QSOX1	rs7523003	C	T	0.161216	0.00817824	1.67e-86	0.395557	388.594
QSOX1	QSOX1	rs145300724	G	T	-0.213255	0.037168	9.6e-09	0.0197636	32.92
QSOX1	QSOX1	rs3753796	T	C	0.28369	0.0177606	1.97e-57	0.0543636	255.137
KCNC4	KCNC4	rs2761438	A	G	0.0482886	0.00849285	1.3e-08	0.403232	32.3283
HDAC1	HDAC1	rs8176781	C	T	0.347874	0.0440681	2.93e-15	0.0225125	62.3154
CAPZA1	CAPZA1	rs2932539	A	G	0.0965549	0.0135148	9.04e-13	0.257634	51.0422
SRM	SRM	rs114695938	A	G	0.170168	0.0277218	8.34e-10	0.0253451	37.6802
LEPR	LEPR	rs1171275	T	C	0.457592	0.0108766	0	0.167183	1769.99
LEPR	LEPR	rs4655598	T	A	0.318357	0.00816058	0	0.475274	1521.9
LEPR	LEPR	rs1886776	A	G	-0.0604454	0.00851512	1.26e-12	0.404573	50.3901
IVNS1ABP	IVNS1ABP	rs6693836	G	A	-0.151307	0.00833324	1.13e-73	0.346443	329.678
IVNS1ABP	IVNS1ABP	rs4651272	A	G	0.217153	0.00925458	9.42e-122	0.239844	550.577
IVNS1ABP	IVNS1ABP	rs1004257	T	C	-0.106555	0.0181333	4.2e-09	0.0516384	34.5298
IVNS1ABP	IVNS1ABP	rs12025737	T	A	0.0661393	0.00831961	1.87e-15	0.369894	63.1994
PRG4	PRG4	rs651967	G	A	0.053709	0.0098113	4.39e-08	0.208292	29.9668
PRG4	PRG4	rs3766707	A	T	-0.247661	0.0107235	5.17e-118	0.162691	533.387
PLA2G4A	PLA2G4A	rs12072973	G	A	0.147062	0.00794416	1.65e-76	0.505228	342.693
PLA2G4A	PLA2G4A	rs12022299	C	A	0.0707283	0.0085141	9.8e-17	0.361938	69.0095
CD58	CD58	rs10924108	C	T	0.100322	0.0124602	8.19e-16	0.12845	64.825
CD2	CD2	rs798034	G	A	-0.121947	0.0138844	1.59e-18	0.0909247	77.1415
NID1	NID1	rs35197078	A	T	-0.0914668	0.012559	3.26e-13	0.12303	53.0416
NID1	NID1	rs10924179	T	C	-0.135249	0.00945852	2.21e-46	0.234432	204.466
NID1	NID1	rs77610102	G	A	-0.314038	0.0445861	1.88e-12	0.0162292	49.6096
LGALS8	LGALS8	rs58044492	T	C	-1.28653	0.0262125	0	0.0247865	2408.92
LGALS8	LGALS8	rs819416	T	C	-0.269461	0.0216146	1.14e-35	0.0512353	155.417
LGALS8	LGALS8	rs73113027	T	C	-0.792155	0.0299389	2.87e-154	0.0461842	700.082
LGALS8	LGALS8	rs1266380	A	G	-0.0489865	0.00847254	7.39e-09	0.500088	33.4292
LGALS8	LGALS8	rs150996395	C	T	-0.324358	0.0379801	1.34e-17	0.0160692	72.9352
BMP8B	BMP8B	rs115501105	G	A	0.263619	0.0183334	6.99e-47	0.0501472	206.76
KMO	KMO	rs3819976	C	T	-0.599324	0.0230235	2.21e-149	0.0304913	677.611
KMO	KMO	rs12139931	G	T	-0.170115	0.00843382	1.77e-90	0.324063	406.852
KCNQ4	KCNQ4	rs4660469	G	A	0.0555105	0.00876638	2.42e-10	0.450224	40.0968
AKT3	AKT3	rs67027895	T	C	0.116648	0.00960447	6.08e-34	0.221805	147.505
AKT3	AKT3	rs10927195	A	G	-0.0681521	0.0110093	6e-10	0.158271	38.3212
SLAMF1	SLAMF1	rs11265461	C	T	-0.159759	0.00841129	1.93e-80	0.328348	360.749
SLAMF1	SLAMF1	rs61801562	G	A	0.129051	0.00878162	6.88e-49	0.283795	215.96
CD48	CD48	rs1980606	A	G	-0.327493	0.00992919	1.43e-238	0.202157	1087.87
CD48	CD48	rs352680	G	T	-0.0502246	0.00845133	2.8e-09	0.355109	35.3169
CD48	CD48	rs575217	A	T	0.0717541	0.00861001	7.83e-17	0.311969	69.4522
CD48	CD48	rs7512169	C	T	0.161347	0.00948733	7.34e-65	0.229338	289.224
CTBS	CTBS	rs2994434	T	G	-0.197829	0.00964304	1.58e-93	0.217752	420.874
CTBS	CTBS	rs4551615	G	A	-0.11262	0.016068	2.4e-12	0.0655456	49.1255
CTBS	CTBS	rs17112191	G	T	-0.433582	0.0129222	8.03e-247	0.101985	1125.82
CTBS	CTBS	rs74096182	A	G	0.212606	0.0355815	2.3e-09	0.0169802	35.7028
KLHL12	KLHL12	rs149069066	C	A	0.244063	0.0236573	5.93e-25	0.0353559	106.432
KLHL12	KLHL12	rs4950869	G	C	0.260759	0.0270452	5.33e-22	0.0315696	92.9605
KLHL12	KLHL12	rs74341968	T	C	-0.486447	0.0177149	5.32e-166	0.0584455	754.039
KLHL12	KLHL12	rs12409072	T	C	0.0583937	0.0101477	8.7e-09	0.19581	33.1129
CDK18	CDK18	rs6691512	A	G	-0.0740631	0.0103299	7.51e-13	0.180929	51.4057
CD160	CD160	rs10910844	C	T	-0.235495	0.0118598	9.66e-88	0.458145	394.284
ECE1	ECE1	rs212540	C	T	0.0839745	0.00872862	6.54e-22	0.393769	92.5558
ECE1	ECE1	rs1067221	A	C	0.32479	0.00890808	4.76e-291	0.367042	1329.34
GALE	GALE	rs2501367	C	A	-0.0727604	0.00824518	1.1e-18	0.416079	77.8735
CR2	CR2	rs3813946	C	T	0.131591	0.0103703	6.79e-37	0.180507	161.016
CD46	CD46	rs61821293	G	T	-0.0745897	0.00964662	1.06e-14	0.216952	59.7871
APH1A	APH1A	rs11205361	T	C	0.130478	0.0207306	3.09e-10	0.11381	39.6142
SLC2A1	SLC2A1	rs841572	A	G	-0.0826125	0.00806464	1.26e-24	0.419254	104.935
MPL	MPL	rs839764	A	T	-0.197584	0.0137781	1.22e-46	0.347511	205.648
AKR1A1	AKR1A1	rs518365	G	A	-0.0970596	0.00795792	3.24e-34	0.455651	148.757
FAAH	FAAH	rs324421	G	A	-0.241827	0.0174781	1.55e-43	0.054505	191.435
FAAH	FAAH	rs112491752	T	C	0.345608	0.00858878	0	0.286065	1619.22
FAAH	FAAH	rs6687868	C	T	0.155867	0.0250808	5.15e-10	0.0313078	38.6212
FAAH	FAAH	rs147996010	T	C	-0.284052	0.0447481	2.18e-10	0.0177907	40.2946
FASLG	FASLG	rs4916193	G	A	-0.199079	0.0106049	1.27e-78	0.167264	352.401
TNFSF4	TNFSF4	rs4113832	T	C	-0.39069	0.0098722	0	0.193138	1566.16
TNFSF4	TNFSF4	rs114916019	A	G	0.147657	0.0255162	7.17e-09	0.0300985	33.487
TNFSF4	TNFSF4	rs2207061	G	A	-0.062584	0.00796457	3.91e-15	0.494438	61.745
SERPINC1	SERPINC1	rs767053	A	G	0.439698	0.0126086	1.91e-266	0.125865	1216.12
RPS6KA1	RPS6KA1	rs4970485	T	C	0.247067	0.00958056	1.2e-146	0.215405	665.04
NENF	NENF	rs1808986	A	G	0.102485	0.00994831	6.92e-25	0.201042	106.126
NENF	NENF	rs12403510	A	C	0.214755	0.0353308	1.21e-09	0.0186131	36.947
NENF	NENF	rs791721	A	G	-0.186847	0.00808624	3.96e-118	0.394926	533.923
SLC5A9	SLC5A9	rs850762	A	G	-0.0885482	0.0139393	2.12e-10	0.108817	40.3532
TXNDC12	TXNDC12	rs77090393	T	C	0.0981066	0.0165274	2.92e-09	0.061731	35.2361
TXNDC12	TXNDC12	rs6686632	C	T	-0.707527	0.0149668	0	0.074432	2234.75
CA14	CA14	rs114327352	T	C	0.256246	0.031319	2.8e-16	0.113663	66.942
CNR1	CNR1	rs9353559	C	G	0.327285	0.00805337	0	0.387857	1651.57
CNR1	CNR1	rs2610768	C	T	-0.0952772	0.011182	1.59e-17	0.152091	72.6004
CNR1	CNR1	rs1324962	T	C	0.0651778	0.00868621	6.21e-14	0.30985	56.3039
ALDH8A1	ALDH8A1	rs72974176	T	C	-0.158273	0.0215256	1.94e-13	0.0401335	54.0634
ALDH8A1	ALDH8A1	rs4445070	T	C	-0.362212	0.00779521	0	0.513664	2159.09
SGK1	SGK1	rs7754137	T	C	0.204244	0.0150752	8.1e-42	0.0907169	183.558
SGK1	SGK1	rs17827161	G	T	0.631131	0.019214	1.24e-236	0.0542221	1078.96
SGK1	SGK1	rs9373108	C	G	-0.113619	0.0108928	1.8e-25	0.197354	108.798
VAMP8	VAMP8	rs35635795	C	G	0.0924295	0.00797631	4.74e-31	0.480802	134.282
VAMP8	VAMP8	rs13394092	C	T	-0.260405	0.0106014	3.13e-133	0.166391	603.354
VAMP8	VAMP8	rs60012532	C	A	-0.377939	0.00838963	0	0.307088	2029.35
VAMP8	VAMP8	rs116528162	C	T	0.150738	0.0233529	1.08e-10	0.0337294	41.6643
PKD2	PKD2	rs114285728	C	T	-0.199207	0.027445	3.92e-13	0.0245227	52.6845
PKD2	PKD2	rs75245952	T	C	-0.290212	0.0228802	7.25e-37	0.033987	160.883
PKD2	PKD2	rs56309286	C	A	1.35234	0.0262029	0	0.0224544	2663.62
PKD2	PKD2	rs114796149	A	G	0.343774	0.0295455	2.72e-31	0.0200116	135.383
ABCG2	ABCG2	rs36111742	G	A	0.404589	0.0116111	5.05e-266	0.129505	1214.18
ABCG2	ABCG2	rs13137622	T	G	-0.102127	0.00861207	1.94e-32	0.304615	140.626
SPP1	SPP1	rs10222708	C	T	0.445027	0.00834531	0	0.298076	2843.73
SPP1	SPP1	rs6822046	A	G	0.0944568	0.0125822	6.04e-14	0.11483	56.3577
SPP1	SPP1	rs13106683	T	C	-0.36156	0.0103691	2.2e-266	0.17714	1215.85
TRPM6	TRPM6	rs74319976	T	C	-0.130655	0.0154434	2.67e-17	0.0757739	71.5758
TRPM6	TRPM6	rs773007	A	G	0.0550698	0.00811713	1.17e-11	0.444515	46.028
TRPM6	TRPM6	rs12236300	T	C	0.318276	0.00787528	0	0.425524	1633.34
CSF3R	CSF3R	rs3917922	T	C	-0.522563	0.039365	3.24e-40	0.0150606	176.221
GPR75	GPR75	rs6713523	G	A	-0.0879942	0.0114296	1.37e-14	0.173682	59.2715
KLHL29	KLHL29	rs80355652	A	G	0.173436	0.0261057	3.06e-11	0.0272797	44.1375
KLHL29	KLHL29	rs6756357	A	G	-0.0862873	0.00814816	3.32e-26	0.436728	112.144
DNMT3A	DNMT3A	rs7578575	A	T	-0.116509	0.00883755	1.09e-39	0.283449	173.802
FKBP1B	FKBP1B	rs12713147	C	T	0.250209	0.0205507	4.21e-34	0.149015	148.236
TEK	TEK	rs997675	A	G	0.196523	0.0081015	5.5e-130	0.38316	588.431
TEK	TEK	rs4878417	T	C	-0.0595431	0.00895574	2.96e-11	0.270891	44.2038
TEK	TEK	rs609766	C	T	0.471695	0.00872723	0	0.25619	2921.26
TEK	TEK	rs10738763	C	T	0.190051	0.0098575	7.94e-83	0.20121	371.712
CD274	CD274	rs2890658	A	C	0.299232	0.0141641	4.59e-99	0.0863585	446.312
TGFBI	TGFBI	rs77552972	G	A	-0.676882	0.0232303	1.19e-186	0.0319175	849.017
TGFBI	TGFBI	rs62364444	C	T	0.200598	0.0257223	6.26e-15	0.0258576	60.8182
TGFBI	TGFBI	rs10074474	A	G	-0.609241	0.0102528	0	0.16164	3530.96
TGFBI	TGFBI	rs77942170	C	T	0.244676	0.0230231	2.22e-26	0.0330742	112.942
TGFBI	TGFBI	rs17750709	T	C	0.143192	0.0234563	1.03e-09	0.0301351	37.2665
TGFBI	TGFBI	rs116485742	A	C	0.204387	0.0262607	7.08e-15	0.0263203	60.5751
TGFBI	TGFBI	rs150361296	G	A	-0.386715	0.0326144	1.97e-32	0.0199628	140.593
CLU	CLU	rs73231005	G	C	0.0775688	0.00924121	4.71e-17	0.257947	70.4558
TNFRSF10B	TNFRSF10B	rs6557616	G	C	0.482105	0.00961336	0	0.199397	2514.97
TNFRSF10B	TNFRSF10B	rs2472563	T	C	0.0714341	0.0113186	2.77e-10	0.14553	39.8314
PTK2B	PTK2B	rs73223431	T	C	0.43473	0.00793136	0	0.363458	3004.3
PTK2B	PTK2B	rs9331945	G	A	0.203868	0.0309613	4.56e-11	0.0196907	43.3571
PTK2B	PTK2B	rs4733037	T	C	-0.0798245	0.00832946	9.39e-22	0.352813	91.8414
CHRNA2	CHRNA2	rs7819756	C	T	0.0931448	0.00793046	7.47e-32	0.512665	137.95
CHRNA2	CHRNA2	rs1057137	T	G	0.0630386	0.00817982	1.29e-14	0.37927	59.3917
EPHX2	EPHX2	rs17057611	C	T	0.181615	0.0205735	1.07e-18	0.0398476	77.9268
EPHX2	EPHX2	rs73227337	G	T	0.669285	0.0129133	0	0.0969276	2686.26
EPHX2	EPHX2	rs11783207	T	A	0.11494	0.00793389	1.46e-47	0.497999	209.88
TNFRSF8	TNFRSF8	rs1148462	A	G	0.0713679	0.00795877	3.04e-19	0.523368	80.4107
CCRL2	CCRL2	rs2201150	T	C	-0.139381	0.00903521	1.09e-53	0.380582	237.975
CCRL2	CCRL2	rs3828477	G	T	0.114653	0.00989399	4.73e-31	0.274246	134.285
CCR2	CCR2	rs1488370	T	C	-0.0907133	0.00820979	2.21e-28	0.401331	122.089
CCR2	CCR2	rs59018603	G	C	-0.08027	0.0144787	2.96e-08	0.0856558	30.736
CCR2	CCR2	rs6441959	A	G	0.255641	0.00975214	1.85e-151	0.212237	687.165
CCR2	CCR2	rs79518433	T	C	0.0678777	0.00908719	8.04e-14	0.268702	55.795
TNFSF10	TNFSF10	rs3181140	A	G	0.184241	0.00847975	1.14e-104	0.324878	472.07
TNFSF10	TNFSF10	rs7628827	T	C	-0.0855636	0.00852941	1.11e-23	0.316209	100.633
PIK3CA	PIK3CA	rs10936990	G	T	-0.0930482	0.00803803	5.45e-31	0.417675	134.004
PIK3CA	PIK3CA	rs34995602	T	A	-0.0590857	0.00861031	6.78e-12	0.308489	47.0898
CXCR4	CXCR4	rs11897084	A	G	-0.053066	0.00798995	3.1e-11	0.461852	44.1108
ACVR2A	ACVR2A	rs11886876	A	G	0.235626	0.00838003	5.97e-174	0.325428	790.597
COPA	COPA	rs749226	A	G	0.0497315	0.0079772	4.54e-10	0.463544	38.8653
COPA	COPA	rs7523769	T	A	0.196362	0.00793407	3.16e-135	0.4437	612.524
CD244	CD244	rs150098103	A	G	0.148251	0.026074	1.3e-08	0.0252666	32.3281
CD244	CD244	rs1412849	A	G	0.36521	0.00962316	0	0.206032	1440.29
CD244	CD244	rs75766096	A	C	-0.173552	0.0297607	5.49e-09	0.0238431	34.0074
CD244	CD244	rs112701077	T	C	-0.150007	0.0266623	1.84e-08	0.0255034	31.6539
LY9	LY9	rs4656932	A	G	-0.246702	0.00955734	6.37e-147	0.215754	666.302
LY9	LY9	rs79889663	G	A	0.10023	0.0182681	4.1e-08	0.0511527	30.1029
PTGFR	PTGFR	rs10873955	A	G	0.0584585	0.00894736	6.42e-11	0.269477	42.688
PTGFR	PTGFR	rs17388283	T	C	0.0929656	0.00968472	8.06e-22	0.213284	92.1447
PTGFR	PTGFR	rs12077324	C	T	-0.170823	0.00899068	1.71e-80	0.279768	361
KLHL7	KLHL7	rs10256996	G	T	0.210864	0.00796613	2.15e-154	0.425713	700.664
KLHL7	KLHL7	rs439593	G	A	0.0801913	0.0137952	6.14e-09	0.0940362	33.7908
FKBP9	FKBP9	rs10255445	T	C	-0.290619	0.0104555	4.88e-170	0.22416	772.607
FKBP9	FKBP9	rs2122617	G	T	0.103256	0.0173091	2.44e-09	0.0712374	35.5862
RAMP3	RAMP3	rs1294866	T	C	0.307519	0.0096318	1.11e-223	0.209478	1019.36
COL10A1	COL10A1	rs77040948	G	A	0.384394	0.0235764	9.21e-60	0.0299197	265.826
AMD1	AMD1	rs1279600	A	G	-0.132192	0.00994402	2.52e-40	0.198815	176.72
TNFAIP6	TNFAIP6	rs12465426	A	G	0.351136	0.00786733	0	0.41203	1992.03
TNFAIP6	TNFAIP6	rs193197864	G	A	0.175477	0.0306575	1.04e-08	0.0208135	32.7617
ACVR1C	ACVR1C	rs10164853	G	A	0.175481	0.0171932	1.86e-24	0.0788237	104.171
PLA2G12A	PLA2G12A	rs7674356	C	A	-0.159752	0.00820848	2.32e-84	0.363847	378.763
C4BPA	C4BPA	rs11120132	A	G	0.184799	0.0190408	2.86e-22	0.107786	94.1952
C4BPA	C4BPA	rs61822967	A	G	0.0927022	0.0129112	6.97e-13	0.298846	51.5522
C4BPA	C4BPA	rs526266	T	C	0.112252	0.0172367	7.4e-11	0.136195	42.4111
C4BPA	C4BPA	rs4425986	C	T	0.140066	0.013376	1.17e-25	0.455476	109.651
C4BPA	C4BPA	rs12063780	G	C	2.02113	0.0152521	0	0.0728549	17560.2
C4BPB	C4BPB	rs147774007	A	G	0.189082	0.0328029	8.2e-09	0.0193528	33.2258
C4BPB	C4BPB	rs12711513	T	G	-0.253141	0.0079281	1.04e-223	0.478466	1019.5
DNPEP	DNPEP	rs16825302	A	G	1.01899	0.0457428	6.26e-110	0.0186649	496.243
DNPEP	DNPEP	rs4603753	A	G	0.188414	0.0133442	2.88e-45	0.112352	199.361
CRISP2	CRISP2	rs360564	T	C	0.118378	0.00802919	3.39e-49	0.479481	217.369
CRISP2	CRISP2	rs75720453	A	G	0.467598	0.0547963	1.42e-17	0.0142644	72.8187
F13A1	F13A1	rs927332	C	T	0.300544	0.00777515	0	0.473299	1494.17
F13A1	F13A1	rs6597193	A	G	-0.131776	0.00797511	2.49e-61	0.444195	273.023
F13A1	F13A1	rs4960221	T	C	0.0925854	0.0124282	9.36e-14	0.116707	55.4969
F13A1	F13A1	rs68002469	C	T	0.132522	0.00916221	2.05e-47	0.252426	209.207
SERPINB6	SERPINB6	rs55722256	C	T	0.496701	0.0361795	6.83e-43	0.015278	188.48
SERPINB6	SERPINB6	rs6596893	T	G	-0.0485791	0.00804797	1.58e-09	0.418593	36.4356
SERPINB6	SERPINB6	rs114692528	T	C	0.197876	0.0334827	3.43e-09	0.0257932	34.9257
SERPINB6	SERPINB6	rs114975303	G	T	-0.191787	0.0213134	2.29e-19	0.0422257	80.9716
SERPINB6	SERPINB6	rs318491	A	G	0.369338	0.00784393	0	0.398568	2217.08
SERPINB6	SERPINB6	rs3799200	A	G	-0.416541	0.00992671	0	0.186497	1760.78
ABCC10	ABCC10	rs1214749	A	G	0.0903805	0.0087186	3.53e-25	0.292545	107.462
NQO2	NQO2	rs9378747	A	G	0.404556	0.00826497	0	0.321737	2395.93
NQO2	NQO2	rs7739011	C	T	0.135156	0.0181029	8.27e-14	0.0572881	55.7409
NQO2	NQO2	rs28383616	G	A	0.44656	0.0158915	9.63e-174	0.0662029	789.641
NQO2	NQO2	rs9391975	T	C	-0.233406	0.0125766	6.92e-77	0.111508	344.427
NQO2	NQO2	rs6940098	G	A	0.0467048	0.00801112	5.54e-09	0.434007	33.9889
TREM1	TREM1	rs12202142	A	G	0.073641	0.0133558	3.51e-08	0.0991438	30.4018
TREM1	TREM1	rs12194477	T	C	-0.265463	0.025083	3.56e-26	0.0263566	112.008
TREM1	TREM1	rs9367102	T	A	0.425397	0.00828655	0	0.475126	2635.37
TREM1	TREM1	rs9296357	T	C	-0.364657	0.00965899	0	0.203127	1425.3
CDKN1A	CDKN1A	rs12199346	A	C	-0.208691	0.00919676	5.4e-114	0.243583	514.918
CDKN1A	CDKN1A	rs9380593	T	C	-0.0995968	0.00984761	4.8e-24	0.204711	102.289
GLO1	GLO1	rs12210866	T	C	-0.307965	0.00805206	0	0.371471	1462.81
KCNK17	KCNK17	rs9394621	T	C	-0.167143	0.0234259	9.68e-13	0.0307224	50.9077
KCNK17	KCNK17	rs3807042	T	G	0.591948	0.00730142	0	0.44846	6572.83
KCNK17	KCNK17	rs9471012	A	G	0.215425	0.0135358	4.97e-57	0.099972	253.294
KCNK17	KCNK17	rs116687438	T	C	-0.225177	0.0395728	1.27e-08	0.0147934	32.3783
KCNK17	KCNK17	rs115209893	G	A	-0.257934	0.0289028	4.49e-19	0.0223501	79.6411
KCNK17	KCNK17	rs116093831	A	G	-0.251205	0.0315608	1.73e-15	0.0213907	63.352
SSR1	SSR1	rs57224008	C	T	-0.079321	0.00823412	5.79e-22	0.408596	92.7987
SSR1	SSR1	rs57780800	C	A	-0.396901	0.0123688	6.32e-226	0.113902	1029.7
SSR1	SSR1	rs79106361	C	G	0.143086	0.00989241	2.04e-47	0.202049	209.214
RIOK1	RIOK1	rs12212766	G	A	-0.234976	0.00804838	2.22e-187	0.415311	852.374
CXCL6	CXCL6	rs4694633	T	C	-0.132029	0.0158567	8.33e-17	0.0765871	69.3287
CXCL6	CXCL6	rs1951238	G	A	0.0789181	0.00804155	9.82e-23	0.426169	96.3105
EREG	EREG	rs58813617	C	G	-0.167204	0.00911772	4.09e-75	0.26647	336.295
GRK4	GRK4	rs55942209	G	A	0.205951	0.0214533	7.99e-22	0.0403365	92.1594
GRK4	GRK4	rs74613771	T	C	-0.191581	0.0279722	7.44e-12	0.0272663	46.9085
GRK4	GRK4	rs113928590	C	T	-0.174265	0.0292618	2.59e-09	0.0259138	35.4665
GRK4	GRK4	rs2515938	T	C	-0.352281	0.00841285	0	0.32954	1753.45
IL1B	IL1B	rs6542082	G	A	-0.0653327	0.00804194	4.51e-16	0.481182	65.9993
PLGLB2	PLGLB2	rs10203656	A	G	0.581192	0.0200572	1.29e-184	0.400009	839.651
PLGLB2	PLGLB2	rs78820452	T	C	0.151894	0.0277839	4.58e-08	0.181028	29.8879
PSPN	PSPN	rs117785828	T	C	-0.12335	0.0218706	1.7e-08	0.0688746	31.8095
ATG4C	ATG4C	rs10889335	G	A	-0.0687057	0.00840416	2.95e-16	0.336465	66.8339
ATG4C	ATG4C	rs6679582	T	C	-0.215509	0.00795639	1.43e-161	0.422188	733.667
PSMB2	PSMB2	rs142311848	T	C	-1.07598	0.0764373	5.29e-45	0.0420561	198.152
ST3GAL3	ST3GAL3	rs7536221	G	C	-0.0873247	0.00807321	2.87e-27	0.421071	116.999
TRPV5	TRPV5	rs35889316	A	G	0.331923	0.044976	1.58e-13	0.0544076	54.4644
TRPV5	TRPV5	rs4252424	A	G	-0.573768	0.0182792	2.85e-216	0.191495	985.277
TRPV5	TRPV5	rs4252441	C	T	0.651593	0.0684806	1.82e-21	0.0186405	90.5353
FGFRL1	FGFRL1	rs77610549	T	C	0.158743	0.0207036	1.76e-14	0.0387761	58.7892
FGFRL1	FGFRL1	rs151223318	A	G	-0.168856	0.0250431	1.56e-11	0.0288928	45.4629
FGFRL1	FGFRL1	rs34587452	C	G	-0.224903	0.0110475	3.96e-92	0.183348	414.441
TUBA4A	TUBA4A	rs11552796	C	T	-0.103219	0.0143735	6.91e-13	0.0923096	51.5697
TNFRSF19	TNFRSF19	rs7334672	A	G	0.0456908	0.00823436	2.88e-08	0.411355	30.7892
PTPN12	PTPN12	rs2906510	T	C	0.0700072	0.0079773	1.7e-18	0.46939	77.0147
PTPN12	PTPN12	rs56400413	A	T	-0.370236	0.00874615	0	0.270243	1791.94
PTPN12	PTPN12	rs12704883	C	T	-0.177369	0.0197952	3.24e-19	0.0469108	80.2852
PTPN12	PTPN12	rs6949730	A	G	0.172849	0.0247274	2.74e-12	0.0335252	48.8626
PTPN12	PTPN12	rs149347451	G	A	0.314937	0.032659	5.25e-22	0.0172627	92.9911
POR	POR	rs7223	A	G	-0.144433	0.00863925	9.66e-63	0.304483	279.499
POR	POR	rs112680895	A	G	0.40014	0.0100312	0	0.184225	1591.18
POR	POR	rs75335082	T	G	0.180244	0.0278757	1.01e-10	0.0256883	41.809
POR	POR	rs11762977	T	C	0.156963	0.0225781	3.6e-12	0.035774	48.3303
FGL2	FGL2	rs78860686	T	C	-0.168444	0.0183959	5.36e-20	0.0499943	83.8434
FGL2	FGL2	rs66471312	C	T	-0.191715	0.0112005	1.12e-65	0.147775	292.98
FGL2	FGL2	rs4728783	T	C	0.0604654	0.00831917	3.64e-13	0.390107	52.8267
FGL2	FGL2	rs139277930	C	T	0.189976	0.0336729	1.68e-08	0.0186721	31.83
SRD5A3	SRD5A3	rs2171618	G	A	0.342802	0.00834551	0	0.31327	1687.26
SRD5A3	SRD5A3	rs11728582	C	G	-0.0632344	0.00799443	2.58e-15	0.502562	62.565
SRD5A3	SRD5A3	rs116782621	A	G	0.277061	0.0448725	6.64e-10	0.0130245	38.1233
SRD5A3	SRD5A3	rs34945396	C	T	0.0827841	0.0108387	2.21e-14	0.181538	58.3364
SRD5A3	SRD5A3	rs11932595	G	A	0.167309	0.00802858	1.91e-96	0.407888	434.271
SPINK2	SPINK2	rs111757556	T	C	0.0983867	0.0131971	8.97e-14	0.125229	55.5796
SPINK2	SPINK2	rs6818605	A	G	0.226418	0.00986504	1.42e-116	0.258467	526.774
SPINK2	SPINK2	rs28656303	G	A	0.459631	0.0304037	1.24e-51	0.0218841	228.542
PPAT	PPAT	rs1401906	T	C	-0.186016	0.0146601	6.84e-37	0.46597	161
LRRC4	LRRC4	rs34844752	C	T	0.241635	0.0141667	3.12e-65	0.0855099	290.926
CALU	CALU	rs6952563	G	A	-0.0976001	0.0108875	3.12e-19	0.157635	80.3608
CALU	CALU	rs339060	A	G	0.191266	0.00791159	4.04e-129	0.46117	584.451
SMO	SMO	rs2718102	T	C	-0.0907668	0.010248	8.22e-19	0.188458	78.4469
LRRC17	LRRC17	rs146496282	G	C	0.693802	0.0471237	4.59e-49	0.0440181	216.767
OPN1SW	OPN1SW	rs73238111	C	T	-0.0985629	0.0161631	1.07e-09	0.0711603	37.1858
OPN1SW	OPN1SW	rs142976957	T	C	1.42749	0.081666	2.05e-68	0.0173213	305.537
PXDN	PXDN	rs3924017	C	G	0.286992	0.0102459	1.21e-172	0.334665	784.584
PXDN	PXDN	rs4240	C	T	0.0567805	0.00993986	1.11e-08	0.406291	32.6316
PXDN	PXDN	rs6714510	C	T	0.116136	0.00974	8.92e-33	0.502303	142.173
PXDN	PXDN	rs12714326	A	G	0.422353	0.0101854	0	0.324153	1719.47
SMPDL3B	SMPDL3B	rs7536088	G	A	-0.156125	0.00817655	2.82e-81	0.370984	364.59
ULBP2	ULBP2	rs60901916	G	T	-0.0972948	0.0159762	1.13e-09	0.200546	37.0879
F12	F12	rs2731673	T	C	-0.0992909	0.0101053	8.74e-23	0.280203	96.5429
IDO1	IDO1	rs7820268	T	C	0.293431	0.00910758	9.78e-228	0.330696	1038.02
IDO1	IDO1	rs2729483	C	A	-0.12154	0.0116307	1.47e-25	0.183225	109.201
PPT1	PPT1	rs187756131	G	T	0.443026	0.0224827	1.95e-86	0.0429339	388.295
PPT1	PPT1	rs72666997	C	T	0.339298	0.0297453	3.87e-30	0.0216339	130.115
PPT1	PPT1	rs138995031	C	T	0.18628	0.0304559	9.57e-10	0.0230336	37.4102
PPT1	PPT1	rs34114668	G	A	0.230376	0.0150558	7.48e-53	0.0777389	234.135
PPT1	PPT1	rs6656984	C	G	-1.1335	0.0125588	0	0.0910359	8146.04
PPT1	PPT1	rs80214223	A	G	-0.206419	0.0307564	1.93e-11	0.019333	45.0431
PPT1	PPT1	rs137874610	G	A	0.379622	0.042414	3.54e-19	0.0137361	80.1095
PPT1	PPT1	rs16827324	T	C	0.178161	0.0213438	6.99e-17	0.0366023	69.6758
SLC6A6	SLC6A6	rs6794801	A	G	0.0671753	0.00877465	1.92e-14	0.286925	58.6084
SLC6A6	SLC6A6	rs2304510	C	G	0.450199	0.0105302	0	0.160288	1827.83
NDFIP1	NDFIP1	rs12655443	C	A	0.236445	0.00783351	3.86e-200	0.495509	911.061
NDFIP1	NDFIP1	rs2908533	T	C	-0.0957359	0.0123003	7.07e-15	0.12002	60.5785
CA6	CA6	rs77501380	A	G	-0.303294	0.0496715	1.02e-09	0.0200077	37.2832
CA6	CA6	rs12092406	C	G	0.606244	0.0157565	0	0.0652018	1480.39
FMO5	FMO5	rs6593794	A	T	0.0855758	0.0156063	4.17e-08	0.265124	30.0678
FMO5	FMO5	rs2354443	A	G	0.14573	0.0173257	4.06e-17	0.174608	70.7484
FMO5	FMO5	rs4950386	A	G	0.68734	0.0376996	2.88e-74	0.0306838	332.407
RAF1	RAF1	rs4684871	G	A	0.153027	0.00810496	1.65e-79	0.388478	356.479
PPARG	PPARG	rs1699346	C	A	0.252822	0.00794678	4.09e-222	0.456267	1012.16
PPARG	PPARG	rs1663070	C	T	-0.088142	0.00912613	4.54e-22	0.252894	93.2809
NUP210	NUP210	rs2470491	G	T	0.312402	0.00846341	2.97e-298	0.49402	1362.5
NUP210	NUP210	rs9881800	T	G	-0.0974333	0.0127009	1.7e-14	0.114472	58.8499
FCRLA	FCRLA	rs6666482	T	C	-0.050741	0.00836897	1.34e-09	0.344779	36.7599
FCRLA	FCRLA	rs57678166	C	T	0.184227	0.011666	3.54e-56	0.132658	249.381
HSD17B7	HSD17B7	rs79453712	A	G	0.42276	0.0635519	2.89e-11	0.0243208	44.2518
HSD17B7	HSD17B7	rs1780019	C	T	0.405232	0.0218078	4.49e-77	0.205982	345.29
RAMP1	RAMP1	rs4663801	A	G	0.134194	0.0128723	1.91e-25	0.118453	108.681
RAMP1	RAMP1	rs895572	C	T	-0.208487	0.00788611	5.12e-154	0.45899	698.928
RAMP1	RAMP1	rs6746771	G	A	0.101407	0.0126194	9.3e-16	0.111278	64.5741
PRKAA1	PRKAA1	rs3805487	T	C	0.0918401	0.00902534	2.54e-24	0.276148	103.547
MATN2	MATN2	rs75645067	T	C	0.0888621	0.0159997	2.79e-08	0.0659363	30.8468
MATN2	MATN2	rs7825243	A	G	-0.107658	0.0170561	2.75e-10	0.0581241	39.8413
MATN2	MATN2	rs28366014	T	C	-0.172586	0.0308167	2.14e-08	0.0189207	31.3645
MATN2	MATN2	rs11991498	C	T	-0.368847	0.0110062	3.14e-246	0.1476	1123.1
ATP1A4	ATP1A4	rs669162	T	C	0.355443	0.00880816	0	0.283377	1628.43
ATP1A4	ATP1A4	rs7513382	G	T	0.059748	0.00794121	5.32e-14	0.486114	56.6074
FCRL2	FCRL2	rs3811024	C	G	-0.125897	0.00930364	1.01e-41	0.23786	183.115
CASP9	CASP9	rs3737705	A	G	0.332623	0.00843212	0	0.307267	1556.08
CASP9	CASP9	rs34809534	A	G	-0.142336	0.0219743	9.33e-11	0.0404791	41.9565
CASP9	CASP9	rs115987755	T	C	-0.236848	0.025567	1.97e-20	0.0275263	85.8183
CHI3L1	CHI3L1	rs148541330	G	A	0.275914	0.0436021	2.48e-10	0.018014	40.0436
CHI3L1	CHI3L1	rs35534609	A	C	-0.617701	0.0260611	3.44e-124	0.0294726	561.786
CHI3L1	CHI3L1	rs2364573	T	C	-0.375951	0.060932	6.83e-10	0.0139132	38.069
CHI3L1	CHI3L1	rs946263	G	A	-0.762593	0.0103893	0	0.181367	5387.82
CHI3L1	CHI3L1	rs12139072	T	G	-0.240365	0.0334472	6.65e-13	0.0228045	51.6444
CHI3L1	CHI3L1	rs7534251	A	C	0.217611	0.0186097	1.38e-31	0.067771	136.736
PIK3C2B	PIK3C2B	rs11240750	T	C	0.129007	0.00795346	3.63e-59	0.498396	263.096
DSTYK	DSTYK	rs146336425	C	T	-0.187703	0.0340276	3.46e-08	0.0202875	30.4284
DSTYK	DSTYK	rs3767289	A	G	0.164912	0.0108599	4.42e-52	0.202612	230.597
DSTYK	DSTYK	rs10900459	T	C	0.35985	0.00792135	0	0.392788	2063.69
DSTYK	DSTYK	rs116239937	A	G	-0.273309	0.0303514	2.16e-19	0.0219367	81.0868
DSTYK	DSTYK	rs185721777	A	C	-0.25575	0.0302348	2.7e-17	0.0240009	71.5512
DSTYK	DSTYK	rs140901624	G	A	0.305914	0.0559503	4.56e-08	0.0134673	29.8947
DSTYK	DSTYK	rs72753409	A	G	0.212802	0.0227542	8.58e-21	0.03246	87.4638
CHIT1	CHIT1	rs58592594	T	C	0.109821	0.00989769	1.32e-28	0.320561	123.113
CHIT1	CHIT1	rs2486076	A	G	-0.157122	0.0106714	4.55e-49	0.21188	216.786
LGR6	LGR6	rs3010095	A	G	0.282656	0.00847167	4.44e-244	0.311777	1113.21
LGR6	LGR6	rs150414865	G	T	-0.226048	0.02528	3.83e-19	0.0289386	79.9553
EPHB2	EPHB2	rs2043970	C	A	-0.424626	0.0138737	1e-205	0.0882309	936.76
PDE6B	PDE6B	rs4463020	G	T	0.289611	0.0145985	1.39e-87	0.102083	393.562
PDZD2	PDZD2	rs10940973	T	C	0.0527779	0.00886338	2.61e-09	0.394585	35.4573
IMPA1	IMPA1	rs12334526	A	T	-0.506717	0.0109658	0	0.144146	2135.26
IMPA1	IMPA1	rs75129444	T	C	-0.475133	0.0459999	5.21e-25	0.014528	106.688
IMPA1	IMPA1	rs76638496	A	G	0.175093	0.0302197	6.87e-09	0.0200061	33.5705
IMPA1	IMPA1	rs111550993	A	G	-0.361721	0.0334438	2.9e-27	0.020065	116.981
IMPA1	IMPA1	rs6473277	A	G	0.243777	0.0393074	5.58e-10	0.0150985	38.4624
IMPA1	IMPA1	rs76558730	G	A	0.176014	0.0202959	4.23e-18	0.0408899	75.2104
IMPA1	IMPA1	rs150176758	C	T	0.241197	0.0418164	8.02e-09	0.0136876	33.2698
IMPA1	IMPA1	rs138833487	A	G	0.222505	0.0309448	6.46e-13	0.0210414	51.7016
IMPA1	IMPA1	rs117609139	A	G	-0.272257	0.0243509	5.07e-29	0.0290239	125.005
IMPA1	IMPA1	rs141936078	A	C	0.215679	0.0371552	6.44e-09	0.016282	33.6959
LOXL2	LOXL2	rs79204125	A	G	0.210312	0.0257812	3.42e-16	0.0555895	66.546
LOXL2	LOXL2	rs59478886	A	G	-0.405625	0.0138859	1.4e-187	0.219899	853.299
LOXL2	LOXL2	rs34148845	A	G	0.181957	0.0242519	6.25e-14	0.0676353	56.2919
ADAMDEC1	ADAMDEC1	rs4559243	A	G	-0.210969	0.00860922	1.31e-132	0.458661	600.495
CCNB1	CCNB1	rs352626	T	C	-0.128435	0.00801618	8.97e-58	0.420027	256.704
CDK7	CDK7	rs10042124	A	G	0.164637	0.0154716	1.92e-26	0.341011	113.236
CD180	CD180	rs3733912	C	G	-0.197633	0.00988105	5.38e-89	0.206063	400.049
IRAK2	IRAK2	rs1642736	C	T	-0.0896135	0.00932755	7.44e-22	0.246904	92.3021
IRAK2	IRAK2	rs75851138	T	C	-0.193506	0.011875	1.07e-59	0.146134	265.535
CAMK1	CAMK1	rs55814656	A	C	-0.119668	0.00989906	1.21e-33	0.206282	146.14
CAMK1	CAMK1	rs293783	C	G	0.161207	0.0125436	8.4e-38	0.113766	165.167
CHL1	CHL1	rs13072907	G	A	-0.102294	0.00811446	1.95e-36	0.394002	158.921
GSTM1	GSTM1	rs2229059	C	T	0.95376	0.0169386	0	0.070858	3170.47
GSTM1	GSTM1	rs79707220	C	A	-0.385444	0.0608455	2.38e-10	0.0149393	40.1297
GSTM1	GSTM1	rs113846254	T	C	-0.377819	0.0621862	1.24e-09	0.0127519	36.913
GSTM1	GSTM1	rs10776700	A	G	-0.300044	0.0360917	9.3e-17	0.0206428	69.1123
GSTM1	GSTM1	rs2269340	C	T	0.564368	0.015298	6.28e-298	0.0944449	1360.99
GSTM1	GSTM1	rs140610504	G	A	-0.233838	0.0385681	1.34e-09	0.0194702	36.7598
GSTM1	GSTM1	rs115181845	T	C	0.673774	0.0180729	3.36e-302	0.067894	1389.87
GSTM1	GSTM1	rs114259186	G	T	0.535802	0.0358751	1.94e-50	0.0193701	223.06
GSTM1	GSTM1	rs9651098	T	C	-0.505276	0.0810621	4.57e-10	0.0233333	38.8527
REG4	REG4	rs6428842	G	C	0.116843	0.00798415	1.69e-48	0.460708	214.165
GSTM5	GSTM5	rs3754446	C	A	-0.252425	0.00979774	2.27e-146	0.34613	663.763
GSTM5	GSTM5	rs116014876	T	C	0.234796	0.0311582	4.86e-14	0.0265677	56.7854
GSTM3	GSTM3	rs2359414	T	C	0.122564	0.00902548	5.28e-42	0.275786	184.41
GSTM3	GSTM3	rs111436983	C	T	0.272128	0.0137372	2.46e-87	0.143551	392.419
GSTM3	GSTM3	rs11587337	T	C	0.116368	0.0160676	4.41e-13	0.0700088	52.4524
GSTM3	GSTM3	rs4970737	G	C	0.428953	0.00861858	0	0.276358	2477.13
GSTM3	GSTM3	rs2269341	T	C	-0.240762	0.00805379	2.33e-196	0.397643	893.666
PTPN22	PTPN22	rs2884603	G	A	0.199344	0.00821528	4.59e-130	0.361074	588.792
PTGFRN	PTGFRN	rs12130298	C	A	-0.316161	0.0156641	1.36e-90	0.0868471	407.386
PTGFRN	PTGFRN	rs12566708	G	A	0.0815406	0.0125606	8.48e-11	0.113651	42.1432
NOTCH2	NOTCH2	rs116062645	T	G	0.386805	0.0402696	7.59e-22	0.0154818	92.2634
NOTCH2	NOTCH2	rs17258606	C	T	-0.462718	0.0262764	2.08e-69	0.0290251	310.099
NOTCH2	NOTCH2	rs6677820	T	C	-0.139024	0.0206604	1.71e-11	0.135534	45.2796
CD101	CD101	rs10754333	G	A	0.33859	0.00775016	0	0.463498	1908.65
CD101	CD101	rs10923137	T	C	0.103117	0.00801794	7.48e-38	0.443626	165.4
CD101	CD101	rs111940911	T	C	-0.171748	0.0296352	6.82e-09	0.0237057	33.5867
CD101	CD101	rs78459243	G	T	-0.242006	0.0440733	4e-08	0.0172192	30.151
CD101	CD101	rs78406129	G	A	-0.391545	0.0414596	3.59e-21	0.0143525	89.1894
ROCK2	ROCK2	rs12468344	A	G	0.160205	0.00792122	5.92e-91	0.480005	409.042
IL6ST	IL6ST	rs7731626	A	G	-0.110749	0.00878666	2e-36	0.342789	158.866
IL6ST	IL6ST	rs9292107	C	T	-0.0592049	0.00802017	1.56e-13	0.461206	54.4939
IL6ST	IL6ST	rs463677	C	T	-0.0531672	0.0080233	3.44e-11	0.427882	43.9118
FST	FST	rs76803798	G	T	1.38663	0.0373525	1.2e-301	0.0138027	1378.1
CCNH	CCNH	rs2230641	G	A	0.0905826	0.0104582	4.66e-18	0.22448	75.0198
CYP2J2	CYP2J2	rs12064386	C	A	0.274728	0.0146177	8.42e-79	0.0793341	353.222
ANXA1	ANXA1	rs118006131	T	C	0.343334	0.043405	2.57e-15	0.0173169	62.5683
ANXA1	ANXA1	rs12551202	T	C	-0.338721	0.00830625	0	0.323173	1662.93
ANXA1	ANXA1	rs77599163	T	C	-0.294704	0.0445347	3.66e-11	0.020786	43.79
ANXA1	ANXA1	rs2795119	A	G	0.309931	0.0136356	2.28e-114	0.092688	516.632
CTSL	CTSL	rs36215051	T	C	0.127347	0.0182278	2.82e-12	0.0613965	48.81
CTSL	CTSL	rs7036598	A	G	-0.0484913	0.00870081	2.5e-08	0.508888	31.0605
CTSL	CTSL	rs9410974	T	C	0.210752	0.0200312	6.9e-26	0.0604308	110.695
CTSL	CTSL	rs3128481	C	G	-0.361598	0.0084356	0	0.508173	1837.47
CTSL	CTSL	rs9314778	C	T	0.374609	0.0117147	2.22e-224	0.158608	1022.57
CD36	CD36	rs117215851	C	A	-0.208714	0.0359109	6.17e-09	0.0165854	33.7793
CD36	CD36	rs71555071	T	G	0.610122	0.0671393	1.01e-19	0.0189723	82.5809
CD36	CD36	rs74524365	T	A	-0.557152	0.0138456	0	0.085985	1619.29
CD36	CD36	rs73134079	C	T	0.366334	0.0108179	2.27e-251	0.156732	1146.75
CD36	CD36	rs75759440	G	A	0.613623	0.0540123	6.55e-30	0.0238688	129.068
CD36	CD36	rs73139713	A	G	-0.175825	0.0210075	5.78e-17	0.0385508	70.0507
UGT2B28	UGT2B28	rs56223759	T	A	-0.42945	0.0304782	4.35e-45	0.150045	198.539
HILPDA	HILPDA	rs4731451	G	A	0.0873776	0.00975915	3.45e-19	0.352445	80.1634
SRPK2	SRPK2	rs111843196	C	T	0.125746	0.00796342	3.62e-56	0.461088	249.338
NT5E	NT5E	rs112337888	A	G	-0.250181	0.0346185	4.95e-13	0.0168402	52.2266
NT5E	NT5E	rs4333382	C	T	0.102824	0.00855128	2.64e-33	0.327506	144.586
NT5E	NT5E	rs9444343	T	C	-0.768102	0.0102988	0	0.149239	5562.43
NT5E	NT5E	rs1888928	C	T	0.0592686	0.00862666	6.4e-12	0.304408	47.2024
MAP3K7	MAP3K7	rs17747150	G	A	-0.168732	0.00874894	7.04e-83	0.286717	371.95
HNRNPA1	HNRNPA1	rs35979828	T	C	0.169619	0.0193359	1.75e-18	0.0571059	76.9521
CD164	CD164	rs11153164	A	G	-0.198555	0.00925854	5.02e-102	0.316694	459.914
CD164	CD164	rs8465	C	A	0.104157	0.0093396	6.99e-29	0.424874	124.371
SMPD2	SMPD2	rs9487215	C	A	-0.0691719	0.00834562	1.15e-16	0.353393	68.6977
SMPD2	SMPD2	rs11153171	T	C	0.370389	0.00798168	0	0.368658	2153.41
TEC	TEC	rs62309396	C	A	0.0977152	0.0111935	2.56e-18	0.148015	76.2066
PRADC1	PRADC1	rs10207625	C	T	-0.230121	0.00928745	1.56e-135	0.461748	613.931
EGLN1	EGLN1	rs74143867	C	T	-0.337896	0.0142172	7.37e-125	0.101782	564.856
GLUL	GLUL	rs115388715	A	G	0.141124	0.0176657	1.36e-15	0.0556938	63.8175
GLUL	GLUL	rs10752870	G	C	-0.208363	0.00974198	1.72e-101	0.207594	457.453
LAMC1	LAMC1	rs6669199	C	A	0.518819	0.00744541	0	0.451346	4855.73
LAMC1	LAMC1	rs76391909	T	C	-0.203567	0.0337422	1.61e-09	0.0175005	36.3972
LAMC1	LAMC1	rs10494568	G	A	-0.0485881	0.0088073	3.45e-08	0.28548	30.4351
LAMC1	LAMC1	rs148471156	G	A	-0.341054	0.0277645	1.11e-34	0.0231478	150.892
LAMC1	LAMC1	rs587387	T	G	-0.149031	0.0172601	5.9e-18	0.0596921	74.5533
GPR55	GPR55	rs73992981	G	C	0.308917	0.0185027	1.41e-62	0.0487157	278.749
GPR55	GPR55	rs77199945	A	G	0.116589	0.0164455	1.35e-12	0.0795014	50.2598
GPR55	GPR55	rs12694874	G	A	-0.251318	0.0452677	2.83e-08	0.0161101	30.8227
SERPINE2	SERPINE2	rs6744094	T	G	-0.0729259	0.0097811	8.93e-14	0.214758	55.5889
SERPINE2	SERPINE2	rs35231425	A	C	0.109388	0.00811764	2.18e-41	0.427911	181.585
SERPINE2	SERPINE2	rs10206895	A	T	0.398044	0.00878325	0	0.274539	2053.77
SERPINE2	SERPINE2	rs6721140	G	A	-0.193769	0.00842907	6.12e-117	0.337724	528.457
WNT10A	WNT10A	rs10932786	T	C	-0.0567733	0.0103292	3.88e-08	0.180286	30.2103
CYP27A1	CYP27A1	rs33985460	A	G	0.317801	0.0301279	5.17e-26	0.0441102	111.269
CYP27A1	CYP27A1	rs746233	A	G	0.0580841	0.00796393	3.02e-13	0.460051	53.1936
CYP27A1	CYP27A1	rs114969635	T	C	-0.283032	0.0480171	3.76e-09	0.0220648	34.744
CYP27A1	CYP27A1	rs2303561	T	C	0.766883	0.00681612	0	0.414578	12658.5
CYP27A1	CYP27A1	rs62182794	G	A	-0.149193	0.022642	4.42e-11	0.0336428	43.4178
CYP27A1	CYP27A1	rs121908120	A	T	-0.271695	0.032132	2.78e-17	0.0231721	71.497
EDAR	EDAR	rs4676230	A	G	0.175374	0.0183265	1.08e-21	0.0509384	91.5738
EDAR	EDAR	rs6711767	T	C	-0.0737763	0.0106004	3.41e-12	0.174676	48.4383
CHST12	CHST12	rs7808353	T	A	-0.116434	0.0108355	6.22e-27	0.164285	115.468
GPNMB	GPNMB	rs117553971	C	T	-0.24836	0.0280032	7.38e-19	0.0250226	78.6589
GPNMB	GPNMB	rs10253205	C	A	0.0655716	0.00897626	2.77e-13	0.271807	53.3631
GPNMB	GPNMB	rs10279691	G	A	-0.351299	0.00816717	0	0.348131	1850.17
IL6	IL6	rs10265117	A	G	-0.117163	0.0123228	1.95e-21	0.12199	90.3987
AOAH	AOAH	rs56258164	A	G	0.389588	0.00972999	0	0.198686	1603.2
AOAH	AOAH	rs73117541	C	T	0.136599	0.0140213	1.99e-22	0.0881031	94.9114
AOAH	AOAH	rs28520755	A	G	0.409769	0.0175971	6.12e-120	0.0534838	542.246
AOAH	AOAH	rs17398956	C	T	0.312019	0.0360408	4.83e-18	0.0158507	74.9503
AOAH	AOAH	rs78881194	T	C	0.203298	0.0340099	2.26e-09	0.0204069	35.7319
AOAH	AOAH	rs4723572	T	C	-0.23693	0.00783352	5.96e-201	0.492972	914.8
BLK	BLK	rs62489069	G	A	-0.401149	0.00846758	0	0.29096	2244.36
BLK	BLK	rs13273792	G	C	-0.0724332	0.00805099	2.32e-19	0.421378	80.9425
BLK	BLK	rs11991448	T	A	0.0750457	0.0103323	3.78e-13	0.185852	52.7543
BLK	BLK	rs77968590	T	C	0.143727	0.025389	1.5e-08	0.0283613	32.0469
IL10	IL10	rs1518111	T	C	-0.198846	0.00946127	4.6e-98	0.228367	441.708
IL1RN	IL1RN	rs72950883	T	C	0.173208	0.0120009	3.21e-47	0.124849	208.309
IL1RN	IL1RN	rs7590492	C	T	0.0542063	0.007968	1.02e-11	0.472184	46.2808
UGGT1	UGGT1	rs10194565	G	A	0.094556	0.0110197	9.44e-18	0.155054	73.6273
UGGT1	UGGT1	rs6754450	T	C	-0.171421	0.0210896	4.36e-16	0.0376827	66.068
GYPC	GYPC	rs11897156	C	T	0.0955641	0.0131907	4.33e-13	0.101129	52.4873
GYPC	GYPC	rs2119151	G	T	-0.288847	0.00796425	5.19e-288	0.398717	1315.36
GYPC	GYPC	rs35651363	A	G	0.0771574	0.00896325	7.42e-18	0.269099	74.101
ENPP2	ENPP2	rs7823109	T	C	-0.0872266	0.0154915	1.8e-08	0.0714879	31.7038
ENPP2	ENPP2	rs12544233	A	G	-0.168281	0.00824981	1.73e-92	0.368855	416.085
ENPP2	ENPP2	rs4871419	A	G	0.231918	0.0089673	1.76e-147	0.263839	668.876
DERL1	DERL1	rs11691	T	C	0.193276	0.0148809	1.43e-38	0.0776591	168.693
DERL1	DERL1	rs55795014	G	A	0.0875307	0.0118259	1.35e-13	0.13208	54.7838
PLAA	PLAA	rs2224530	C	T	0.0895473	0.00980502	6.68e-20	0.206265	83.4081
PLAA	PLAA	rs12002068	C	A	0.0977636	0.0134605	3.79e-13	0.0966104	52.7512
IL11RA	IL11RA	rs11575580	T	C	-0.195777	0.0343746	1.23e-08	0.0202403	32.4375
IL11RA	IL11RA	rs2183319	A	G	-0.167664	0.0247722	1.3e-11	0.0333697	45.809
IL11RA	IL11RA	rs75039456	T	G	0.813476	0.0162989	0	0.0588647	2491
IL11RA	IL11RA	rs151129137	A	G	0.298005	0.0317445	6.14e-21	0.0167831	88.1272
IL11RA	IL11RA	rs7020615	T	C	0.0998607	0.00804096	2.06e-35	0.421058	154.232
CD72	CD72	rs10814260	A	G	-0.158969	0.0145469	8.47e-28	0.207223	119.422
ALDH1B1	ALDH1B1	rs2181139	T	C	-0.0715092	0.0105225	1.08e-11	0.218552	46.1834
ALDH1B1	ALDH1B1	rs77054814	G	A	0.197934	0.0180078	4.19e-28	0.068138	120.815
PPIL1	PPIL1	rs236374	C	A	0.0553176	0.00797521	4.03e-12	0.476004	48.1108
PPIL1	PPIL1	rs3778017	C	T	0.145762	0.00793956	2.8e-75	0.475065	337.051
PIM1	PIM1	rs74686210	T	C	0.403364	0.0235756	1.26e-65	0.0318644	292.731
PIM1	PIM1	rs112643377	C	A	-0.142556	0.0249425	1.09e-08	0.0285673	32.6656
PIM1	PIM1	rs6934536	C	T	0.0589002	0.00821298	7.41e-13	0.381984	51.4318
TUBB2A	TUBB2A	rs114692528	T	C	0.845003	0.0491298	2.68e-66	0.0257932	295.819
TUBB2A	TUBB2A	rs115483308	T	C	0.180175	0.0218872	1.84e-16	0.0676543	67.7655
TUBB2A	TUBB2A	rs4959778	T	C	0.573943	0.0136069	0	0.149252	1779.18
TUBB2A	TUBB2A	rs36113073	G	A	0.458788	0.0613484	7.52e-14	0.014633	55.9265
BPHL	BPHL	rs3734483	T	C	0.283438	0.0280193	4.7e-24	0.0273965	102.33
BPHL	BPHL	rs9405613	T	C	-0.145488	0.00892544	9.8e-60	0.270278	265.702
RIPK1	RIPK1	rs13201973	T	C	-0.122137	0.00897324	3.44e-42	0.270705	185.266
RIPK1	RIPK1	rs2064310	C	A	0.551543	0.0179227	5.93e-208	0.0511225	947.004
TUBB2B	TUBB2B	rs9328145	G	A	-0.173142	0.0100414	1.27e-66	0.334486	297.315
TPMT	TPMT	rs9477581	G	A	-0.0727099	0.00843385	6.63e-18	0.337839	74.3251
TPMT	TPMT	rs2518462	A	T	-0.327547	0.00781486	0	0.473174	1756.73
TPMT	TPMT	rs13216461	C	T	-0.193628	0.00829221	1.36e-120	0.356991	545.25
FGFBP2	FGFBP2	rs138192818	T	C	0.15736	0.027241	7.62e-09	0.025428	33.369
FGFBP2	FGFBP2	rs4698433	T	G	-0.357384	0.0079504	0	0.376395	2020.66
TLR2	TLR2	rs13147967	G	A	-0.0978198	0.0171921	1.27e-08	0.137218	32.3739
TLR2	TLR2	rs1439164	C	T	0.158519	0.0164231	4.81e-22	0.152403	93.1649
GGH	GGH	rs72621442	G	A	-0.132046	0.0123773	1.43e-26	0.12433	113.815
GGH	GGH	rs144846891	T	C	-0.263178	0.0357462	1.81e-13	0.0150019	54.205
GGH	GGH	rs57906368	A	C	0.426105	0.0344711	4.24e-35	0.0172911	152.8
GGH	GGH	rs61518338	A	C	0.295061	0.0133018	5.13e-109	0.0984222	492.043
SLCO5A1	SLCO5A1	rs7013896	G	T	0.0530803	0.00824664	1.22e-10	0.393532	41.4298
NEK1	NEK1	rs13115031	C	T	0.0778964	0.0101325	1.5e-14	0.190927	59.1019
NEK1	NEK1	rs7696352	A	G	0.292853	0.00812584	2e-284	0.365777	1298.86
CGREF1	CGREF1	rs2304681	A	G	0.0713669	0.00843621	2.68e-17	0.380143	71.5647
KHK	KHK	rs72810520	T	C	0.20989	0.0358603	4.83e-09	0.0197901	34.2575
KHK	KHK	rs11679681	C	A	0.455195	0.00844992	0	0.391874	2901.95
PPM1B	PPM1B	rs12712912	T	G	-0.126675	0.0118661	1.33e-26	0.131168	113.964
CYP1B1	CYP1B1	rs77981447	T	G	-0.318182	0.0189297	2.11e-63	0.0466928	282.529
CYP1B1	CYP1B1	rs17022448	T	C	-0.253791	0.0312674	4.79e-16	0.024353	65.8823
CYP1B1	CYP1B1	rs72803183	G	A	-0.253525	0.0174352	6.66e-48	0.0622135	211.44
CYP1B1	CYP1B1	rs10208106	C	A	0.418071	0.0108902	0	0.149504	1473.77
CYP1B1	CYP1B1	rs76004014	T	C	-0.746994	0.027994	7.2e-157	0.0217203	712.04
SLC5A6	SLC5A6	rs10200337	T	C	-0.076078	0.00900162	2.87e-17	0.264008	71.4294
SLC5A6	SLC5A6	rs1275537	C	G	-0.405696	0.0092908	0	0.292034	1906.76
ATRAID	ATRAID	rs72804880	A	G	-0.135309	0.0229891	3.96e-09	0.044026	34.6425
ATRAID	ATRAID	rs2384575	C	T	0.359192	0.0096544	5.67e-302	0.28353	1384.21
ATRAID	ATRAID	rs1275521	G	C	-0.431846	0.0424301	2.49e-24	0.0184981	103.588
ATIC	ATIC	rs13427941	G	A	-0.0842536	0.0143915	4.79e-09	0.215332	34.274
ATIC	ATIC	rs4535042	G	T	0.287678	0.0125558	3.53e-116	0.314997	524.958
CDK15	CDK15	rs191720364	T	C	0.274722	0.0238436	1.02e-30	0.0308245	132.753
PPIG	PPIG	rs12472066	G	A	-0.191519	0.00888406	4.49e-103	0.270445	464.73
ITGAV	ITGAV	rs10174098	G	A	0.196577	0.00829959	5.12e-124	0.342234	560.986
ITGAV	ITGAV	rs55767908	G	A	-0.100017	0.0113979	1.71e-18	0.141692	77.0013
SLC40A1	SLC40A1	rs146700156	C	T	0.277296	0.0312884	7.82e-19	0.023609	78.5454
SLC40A1	SLC40A1	rs1123110	G	A	0.318728	0.00801407	0	0.390049	1581.74
SLC40A1	SLC40A1	rs55749146	A	C	-0.209414	0.0286257	2.56e-13	0.0204301	53.5179
SLC40A1	SLC40A1	rs114853551	T	C	0.126244	0.0221948	1.29e-08	0.034629	32.3533
SLC40A1	SLC40A1	rs76148000	G	T	-0.222552	0.0331208	1.82e-11	0.0210045	45.1504
SLC40A1	SLC40A1	rs994226	G	C	-0.172986	0.012715	3.75e-42	0.111536	185.093
SENP7	SENP7	rs73137233	A	G	0.191768	0.0322548	2.76e-09	0.0184067	35.3479
SENP7	SENP7	rs9817741	T	C	0.184085	0.00894424	4.03e-94	0.273622	423.594
SENP7	SENP7	rs111315557	T	C	0.165895	0.0208458	1.75e-15	0.0444019	63.3329
SENP7	SENP7	rs4482646	A	C	-0.442068	0.00774365	0	0.400519	3259.02
PRKG2	PRKG2	rs12650080	A	G	-0.0928687	0.0155128	2.14e-09	0.0715897	35.8392
PRKG2	PRKG2	rs11736177	C	A	-0.288575	0.0101604	1.92e-177	0.187681	806.67
FGF2	FGF2	rs308403	T	C	-0.136001	0.00961382	1.97e-45	0.308752	200.121
MMRN1	MMRN1	rs1372525	G	A	0.13758	0.00791337	1.06e-67	0.480646	302.265
PDE5A	PDE5A	rs113974900	C	T	0.147709	0.024163	9.78e-10	0.034849	37.3691
PDE5A	PDE5A	rs10518336	G	A	0.134478	0.00866046	2.25e-54	0.541433	241.113
TRPC3	TRPC3	rs11098647	T	C	-0.060911	0.0091165	2.37e-11	0.270709	44.6411
TRPC3	TRPC3	rs6838639	A	G	0.308303	0.00925793	3.67e-243	0.243602	1108.99
NAAA	NAAA	rs12646094	A	G	0.258536	0.0133882	4.36e-83	0.097016	372.905
NAAA	NAAA	rs7376624	C	T	0.648234	0.00760446	0	0.454713	7266.53
NAAA	NAAA	rs66506142	T	A	0.184425	0.0160049	1.01e-30	0.06976	132.78
NAAA	NAAA	rs2135231	G	A	-0.306908	0.00805391	0	0.437965	1452.12
CXCL9	CXCL9	rs10000436	A	T	0.123503	0.00875755	3.67e-45	0.288573	198.879
BMP2K	BMP2K	rs868079	T	C	0.0800214	0.00837903	1.29e-21	0.354871	91.2063
BMP2K	BMP2K	rs60830908	A	C	-0.276633	0.0187797	4.11e-49	0.0525472	216.985
GSTCD	GSTCD	rs12639750	C	A	0.197473	0.0100178	1.69e-86	0.194969	388.571
CASP6	CASP6	rs11736978	A	G	0.0944257	0.0082631	3.05e-30	0.368046	130.585
EGF	EGF	rs2298979	A	G	0.163421	0.00804135	8.12e-92	0.404638	413.007
PPP3CA	PPP3CA	rs58656951	G	A	0.143601	0.0100415	2.16e-46	0.195252	204.512
PPP3CA	PPP3CA	rs78324886	C	T	-0.0552367	0.00882433	3.86e-10	0.384349	39.1825
PPP3CA	PPP3CA	rs2850368	C	T	-0.165523	0.00874643	7.15e-80	0.295693	358.142
FBN2	FBN2	rs12188497	T	C	0.248219	0.0161129	1.51e-53	0.0654691	237.314
FBN2	FBN2	rs411970	C	T	-0.156678	0.00838131	5.56e-78	0.335768	349.456
FBN2	FBN2	rs72787258	G	A	-0.209376	0.0348796	1.94e-09	0.016934	36.0339
FBN2	FBN2	rs12516641	T	C	0.15006	0.0139236	4.4e-27	0.08903	116.152
FBN2	FBN2	rs62390727	A	G	0.859197	0.0108885	0	0.127953	6226.58
SLC2A5	SLC2A5	rs1612895	G	A	-0.217161	0.0079157	1.07e-165	0.436845	752.636
SLC2A5	SLC2A5	rs71641080	T	C	-0.139575	0.0152959	7.17e-20	0.0808543	83.2655
MMEL1	MMEL1	rs10752747	T	G	-0.491624	0.014754	1.89e-243	0.335876	1110.32
MMEL1	MMEL1	rs59417818	G	A	-0.132415	0.016003	1.29e-16	0.421168	68.4655
PGD	PGD	rs1536262	T	C	0.0925058	0.0118297	5.29e-15	0.476324	61.1492
MAP3K6	MAP3K6	rs41291086	T	C	-0.417077	0.0202758	5.08e-94	0.042986	423.133
MAP3K6	MAP3K6	rs145209848	A	G	-0.154885	0.025081	6.6e-10	0.0300068	38.1355
MAP3K6	MAP3K6	rs191328307	A	G	-1.03997	0.0835341	1.41e-35	0.0201962	154.994
MAP3K6	MAP3K6	rs114445029	A	G	-0.131668	0.0228447	8.23e-09	0.0395319	33.2192
MAP3K6	MAP3K6	rs11548322	C	T	0.939538	0.0406903	5.84e-118	0.019337	533.147
MAP3K6	MAP3K6	rs56004188	G	A	-0.186835	0.0243605	1.73e-14	0.0339197	58.8226
MAP3K6	MAP3K6	rs111620626	T	G	0.251083	0.0382864	5.45e-11	0.0153239	43.0076
HSPG2	HSPG2	rs11587857	C	T	0.392613	0.0167367	1.09e-121	0.241946	550.288
HSPG2	HSPG2	rs747546	T	C	-0.227976	0.0255424	4.44e-19	0.0909655	79.6627
HSPG2	HSPG2	rs11799527	A	G	-0.157697	0.0260622	1.44e-09	0.0875689	36.6121
PIGK	PIGK	rs1048575	C	G	0.246885	0.00935794	2.18e-153	0.228622	696.032
PIGK	PIGK	rs1253219	A	C	-0.120364	0.00961684	6.1e-36	0.217888	156.649
PTPRF	PTPRF	rs2494995	C	A	-0.0757783	0.0095757	2.5e-15	0.222368	62.6251
CYP4B1	CYP4B1	rs4646482	G	A	0.088843	0.00995796	4.59e-19	0.207254	79.5986
CD53	CD53	rs2363537	G	T	0.193067	0.00860769	2.02e-111	0.494131	503.087
CD53	CD53	rs343800	C	A	-0.0924722	0.00922931	1.25e-23	0.328886	100.388
CELSR2	CELSR2	rs586254	A	G	0.213213	0.00793013	3.16e-159	0.431752	722.881
ITGA10	ITGA10	rs74119688	T	C	0.202897	0.0179673	1.43e-29	0.122679	127.522
GPR161	GPR161	rs2902569	G	A	-0.0971096	0.00879632	2.46e-28	0.311492	121.877
ALDH9A1	ALDH9A1	rs9333471	C	T	0.246969	0.00879324	1.44e-173	0.285148	788.837
ALDH9A1	ALDH9A1	rs12084748	A	G	0.333964	0.00841579	0	0.320903	1574.74
ALDH9A1	ALDH9A1	rs10753681	C	T	0.134219	0.00867342	5.13e-54	0.308185	239.468
ALDH9A1	ALDH9A1	rs10918291	G	A	-0.0536046	0.00815478	4.92e-11	0.431507	43.2095
ATP1B1	ATP1B1	rs1200135	A	G	0.374767	0.00830724	0	0.322203	2035.21
ATP1B1	ATP1B1	rs72707937	T	C	0.358859	0.0318453	1.87e-29	0.0195168	126.986
ATP1B1	ATP1B1	rs929130	A	G	0.100247	0.00936245	9.4e-27	0.237827	114.647
ATP1B1	ATP1B1	rs1591734	T	C	0.198509	0.0114358	1.7e-67	0.140522	301.32
CREG1	CREG1	rs3767443	C	T	-0.275567	0.00845211	3.68e-233	0.309557	1062.98
CREG1	CREG1	rs138448072	G	A	-0.168815	0.0292909	8.24e-09	0.0231092	33.2167
CREG1	CREG1	rs115103580	A	G	0.271573	0.0263311	6.1e-25	0.0295562	106.374
GPA33	GPA33	rs41270688	A	G	-0.276512	0.0307215	2.24e-19	0.019014	81.0108
GPA33	GPA33	rs35607776	G	C	-0.267264	0.0163366	3.7e-60	0.0659027	267.644
XCL1	XCL1	rs75904197	T	A	-0.141217	0.0134165	6.58e-26	0.0978708	110.789
XCL1	XCL1	rs10918898	T	A	-0.0608655	0.0089865	1.26e-11	0.287265	45.8734
XCL1	XCL1	rs1933109	G	C	0.302862	0.00802108	0	0.386314	1425.69
XCL1	XCL1	rs146379341	A	G	0.21845	0.0355422	7.94e-10	0.0173711	37.776
XCL2	XCL2	rs116047858	A	G	0.364116	0.0359245	3.84e-24	0.063409	102.73
XCL2	XCL2	rs2419113	T	C	-1.00739	0.0196282	0	0.173506	2634.11
MGST3	MGST3	rs7540040	A	G	0.56611	0.0117779	0	0.146643	2310.29
MGST3	MGST3	rs16849624	T	A	0.229618	0.0113815	1.64e-90	0.173689	407.017
MGST3	MGST3	rs1343548	G	A	-0.0603969	0.00924659	6.5e-11	0.325209	42.6644
MGST3	MGST3	rs61836901	T	C	-0.0824251	0.0147858	2.48e-08	0.0955398	31.0763
MGST3	MGST3	rs285439	T	C	0.545223	0.0121113	0	0.138111	2026.59
PPOX	PPOX	rs12031437	G	C	-0.185975	0.00821103	1.41e-113	0.362821	512.996
PPOX	PPOX	rs16832733	A	G	-0.100908	0.0133212	3.59e-14	0.0987596	57.3805
FCGR2A	FCGR2A	rs6700241	G	A	0.125819	0.00988645	4.22e-37	0.206485	161.961
NR1I3	NR1I3	rs11590967	A	G	0.132864	0.0209789	2.4e-10	0.0412046	40.1097
FCRL5	FCRL5	rs2224607	T	C	0.359026	0.00841633	0	0.307742	1819.73
FCRL5	FCRL5	rs4661031	C	T	0.0977249	0.0115179	2.16e-17	0.138957	71.9886
FCRL5	FCRL5	rs12131802	T	C	-0.246848	0.0161309	7.32e-53	0.0658946	234.176
HDGF	HDGF	rs76734003	T	G	-0.237016	0.0167299	1.46e-45	0.059806	200.71
ABL2	ABL2	rs72709461	C	T	0.184037	0.0126512	6.1e-48	0.112764	211.615
RORC	RORC	rs4845604	A	G	0.124214	0.0116175	1.11e-26	0.134635	114.318
TUFT1	TUFT1	rs4845604	A	G	-0.0745608	0.0116305	1.45e-10	0.134635	41.0983
TUFT1	TUFT1	rs72692719	A	G	0.0985835	0.00908888	2.07e-27	0.257211	117.649
ECM1	ECM1	rs34542152	T	C	0.350827	0.0158649	2.35e-108	0.0678941	489.003
ADAMTSL4	ADAMTSL4	rs72706550	T	C	-0.265542	0.0390767	1.08e-11	0.0193503	46.1775
ADAMTSL4	ADAMTSL4	rs72700822	A	G	-0.882856	0.0259084	1.67e-254	0.0357125	1161.18
ADAMTSL4	ADAMTSL4	rs142668571	T	C	0.182006	0.0281621	1.03e-10	0.0304766	41.7678
MCL1	MCL1	rs115033554	C	T	0.122209	0.02227	4.07e-08	0.0446305	30.1138
MCL1	MCL1	rs4970966	T	G	-0.220546	0.00971457	4.22e-114	0.209553	515.408
CTSK	CTSK	rs834233	A	G	0.0787599	0.008301	2.36e-21	0.370194	90.0222
CTSK	CTSK	rs6690662	C	T	0.257041	0.0089843	5.05e-180	0.257672	818.533
CTSK	CTSK	rs2867301	T	C	0.362543	0.00781316	0	0.410895	2153.11
CTSK	CTSK	rs145332889	C	T	0.235957	0.0242266	2.04e-22	0.0335625	94.8595
PIP5K1A	PIP5K1A	rs182830202	T	C	0.424843	0.0383398	1.55e-28	0.0304338	122.788
ARNT	ARNT	rs2864700	C	T	0.0565141	0.00813597	3.75e-12	0.41207	48.2497
ARNT	ARNT	rs12728254	A	T	0.318626	0.0130985	1.06e-130	0.101532	591.724
TAF1A	TAF1A	rs34851670	G	A	-0.201072	0.00812775	4.07e-135	0.424164	612.016
S100A8	S100A8	rs3006485	A	G	0.300492	0.0128472	5.43e-121	0.105021	547.078
S100A8	S100A8	rs1560832	A	G	-0.176705	0.00886951	2.58e-88	0.27222	396.916
KCNN3	KCNN3	rs11264250	G	A	0.0575893	0.00901948	1.71e-10	0.473668	40.7681
HCN3	HCN3	rs2297480	G	T	-0.127112	0.0151184	4.18e-17	0.253272	70.6906
GALNT2	GALNT2	rs4846853	G	A	0.0508081	0.00817428	5.11e-10	0.385028	38.6338
GALNT2	GALNT2	rs12139970	T	G	0.0724289	0.00882784	2.31e-16	0.281254	67.3155
ACP1	ACP1	rs300753	C	T	0.117118	0.00798369	1.01e-48	0.450787	215.199
ACP1	ACP1	rs13400201	T	C	0.118061	0.021461	3.77e-08	0.0475837	30.2631
CDC42BPA	CDC42BPA	rs12405723	T	C	-0.157848	0.0120104	1.88e-39	0.124783	172.728
CDC42BPA	CDC42BPA	rs76671459	A	G	0.118615	0.0141379	4.87e-17	0.0875898	70.3897
PARP1	PARP1	rs3738717	T	C	0.0712297	0.00973882	2.59e-13	0.210443	53.4946
PARP1	PARP1	rs4653743	G	T	-0.120171	0.00900736	1.33e-40	0.262129	177.994
PARP1	PARP1	rs59672299	C	T	0.447398	0.0103863	0	0.166358	1855.52
PSEN2	PSEN2	rs12134523	C	T	0.064558	0.00814858	2.33e-15	0.403196	62.7677
PSEN2	PSEN2	rs3795445	A	C	-0.141729	0.00792622	1.66e-71	0.53636	319.731
EPHX1	EPHX1	rs1009668	T	C	-0.159197	0.0128003	1.65e-35	0.108866	154.678
EPHX1	EPHX1	rs112613032	G	C	-0.0726142	0.0124651	5.7e-09	0.115068	33.9353
PTPN7	PTPN7	rs75865445	G	T	-0.481695	0.0560463	8.36e-18	0.013468	73.867
PTPN7	PTPN7	rs10800819	A	G	-0.436466	0.0114005	0	0.159757	1465.73
PTPN7	PTPN7	rs9077	A	G	0.12723	0.00971565	3.5e-39	0.32765	171.489
GDF7	GDF7	rs11678116	G	T	-0.124091	0.00939	7.17e-40	0.41878	174.642
PDIA6	PDIA6	rs2357880	T	C	-0.0732599	0.012897	1.34e-08	0.300707	32.2668
PDIA6	PDIA6	rs57127376	T	C	-0.0957267	0.0118756	7.58e-16	0.547935	64.9763
PDIA6	PDIA6	rs1734338	T	C	-0.328031	0.0115463	1.52e-177	0.466576	807.131
CALM2	CALM2	rs61274551	T	C	-0.191574	0.0126528	8.71e-52	0.111263	229.245
CALM2	CALM2	rs7593339	A	G	-0.0610827	0.0109397	2.36e-08	0.156094	31.1764
CALM2	CALM2	rs6729440	G	C	-0.0667636	0.0117055	1.17e-08	0.134916	32.5312
THNSL2	THNSL2	rs4542849	G	C	0.694634	0.0102975	0	0.155507	4550.39
THNSL2	THNSL2	rs2970924	T	C	-0.52528	0.0111143	0	0.139577	2233.66
THNSL2	THNSL2	rs1484862	A	G	-0.136726	0.0144629	3.27e-21	0.129363	89.3699
THNSL2	THNSL2	rs1866414	A	T	0.115052	0.00801389	9.69e-47	0.442804	206.111
FBLN7	FBLN7	rs111264508	T	C	-0.360585	0.0281936	1.87e-37	0.0204519	163.574
FBLN7	FBLN7	rs71414640	T	C	0.131746	0.0174989	5.12e-14	0.0617303	56.6831
LYG1	LYG1	rs56375699	G	A	0.144132	0.0127445	1.18e-29	0.310162	127.901
LYG1	LYG1	rs11689199	G	A	-0.0735432	0.0121801	1.56e-09	0.386779	36.4572
LYG1	LYG1	rs7589365	T	C	0.403536	0.0115548	3.26e-267	0.409885	1219.66
GPR17	GPR17	rs891515	G	A	0.0812553	0.0097522	7.95e-17	0.51906	69.4222
PTH2R	PTH2R	rs34259292	G	T	0.0837378	0.0129911	1.15e-10	0.108271	41.5481
PTH2R	PTH2R	rs6733487	G	A	0.0724078	0.00814559	6.16e-19	0.42465	79.0179
SUMF1	SUMF1	rs793935	C	T	0.386737	0.0079376	0	0.394244	2373.85
SUMF1	SUMF1	rs2662122	A	G	0.168663	0.0164031	8.46e-25	0.0659147	105.727
SUMF1	SUMF1	rs1121825	A	G	0.0564977	0.00829288	9.57e-12	0.396615	46.4142
SUMF1	SUMF1	rs901870	G	T	-0.256131	0.00813698	1.77e-217	0.365797	990.827
ACKR3	ACKR3	rs2573712	A	T	0.0541494	0.00901227	1.87e-09	0.373772	36.101
ACKR3	ACKR3	rs76198880	T	C	-0.641498	0.0451976	1.01e-45	0.0156859	201.447
ACKR3	ACKR3	rs13409594	G	A	-0.312689	0.0177287	1.27e-69	0.0639079	311.08
CTDSP1	CTDSP1	rs2227255	C	T	0.0701271	0.00955098	2.1e-13	0.397736	53.9108
ACKR2	ACKR2	rs139285797	T	C	-0.0964684	0.010036	7.1e-22	0.358689	92.3951
ITGA9	ITGA9	rs3774322	G	A	0.0939274	0.0100245	7.27e-21	0.194727	87.7929
ITGA9	ITGA9	rs267518	G	A	0.195077	0.00796721	2.13e-132	0.443569	599.514
ITGA9	ITGA9	rs114072918	C	G	-0.136023	0.0226214	1.82e-09	0.0353793	36.1564
SLC22A14	SLC22A14	rs2011	A	G	-0.0636295	0.00925871	6.31e-12	0.344395	47.2298
PTPRG	PTPRG	rs7638932	A	G	0.109448	0.0195856	2.29e-08	0.195103	31.2278
PTPRG	PTPRG	rs6773778	T	C	0.0510804	0.00936568	4.92e-08	0.331561	29.7461
IGSF11	IGSF11	rs114299298	T	C	0.189652	0.0257595	1.81e-13	0.0287607	54.2051
IGSF11	IGSF11	rs6784208	C	T	0.469409	0.0197304	4.12e-125	0.0444296	566.019
NR1I2	NR1I2	rs3732357	G	A	-0.0516881	0.00879438	4.17e-09	0.318431	34.5438
TRPC1	TRPC1	rs7628728	G	C	-0.108836	0.00804333	1.02e-41	0.418755	183.094
NCEH1	NCEH1	rs73173358	C	T	-0.475786	0.0220482	2.8e-103	0.0343907	465.669
NCEH1	NCEH1	rs9883329	C	T	0.0606591	0.00824577	1.89e-13	0.366267	54.1165
NCEH1	NCEH1	rs79949670	A	C	0.153305	0.0128808	1.16e-32	0.11196	141.653
MANF	MANF	rs113284266	T	C	-0.521254	0.0750935	3.88e-12	0.0151332	48.183
MANF	MANF	rs79414294	G	A	0.165339	0.023497	1.97e-12	0.0311058	49.5137
MANF	MANF	rs4453876	C	T	0.0988096	0.0140867	2.31e-12	0.107194	49.2017
MUC4	MUC4	rs11708303	C	T	0.252839	0.0129745	1.4e-84	0.136506	379.758
MUC4	MUC4	rs9886963	G	A	0.163604	0.0105164	1.43e-54	0.314221	242.021
CORIN	CORIN	rs79646436	C	A	-0.181712	0.032075	1.47e-08	0.0173363	32.0947
CORIN	CORIN	rs10938504	T	C	0.424543	0.00810987	0	0.331415	2740.41
SCD5	SCD5	rs55967675	T	C	0.790486	0.0092759	0	0.185107	7262.33
SCD5	SCD5	rs55768613	T	C	-0.067008	0.00896093	7.56e-14	0.296785	55.9174
KLHL8	KLHL8	rs13150068	G	A	0.07645	0.00810831	4.16e-21	0.402733	88.8985
KLHL8	KLHL8	rs7441826	A	T	0.24497	0.0133148	1.35e-75	0.119206	338.498
SNCA	SNCA	rs72657707	A	C	0.0869993	0.00996327	2.5e-18	0.211252	76.2479
SNCA	SNCA	rs58165695	G	A	-0.166638	0.0255337	6.75e-11	0.0291683	42.5913
SNCA	SNCA	rs2245801	T	C	0.272547	0.0100245	8.96e-163	0.196834	739.192
CAMK2D	CAMK2D	rs56397733	G	A	-0.214318	0.0270802	2.49e-15	0.0223626	62.6345
CAMK2D	CAMK2D	rs10013807	A	G	-0.186604	0.0114093	3.98e-60	0.148688	267.5
CAMK2D	CAMK2D	rs77578393	G	A	0.346027	0.0134813	2.72e-145	0.0942478	658.804
CAMK2D	CAMK2D	rs13133676	C	T	0.116243	0.0119414	2.15e-22	0.126821	94.7596
CCNA2	CCNA2	rs3762840	T	A	-0.0962961	0.00822537	1.17e-31	0.366802	137.059
SFRP2	SFRP2	rs7653960	T	G	0.164477	0.00865732	1.75e-80	0.295543	360.947
PDGFC	PDGFC	rs1425492	T	C	-0.182585	0.00838329	3.62e-105	0.338456	474.353
PDGFC	PDGFC	rs1521725	A	G	0.0678521	0.00811279	6.08e-17	0.396328	69.9497
CYP4V2	CYP4V2	rs7670550	T	C	-0.114187	0.0091461	9.04e-36	0.253073	155.87
CYP4V2	CYP4V2	rs111996606	T	C	-0.235646	0.0339215	3.74e-12	0.018923	48.2581
CYP4V2	CYP4V2	rs12642235	C	T	-0.120285	0.0103988	6.04e-31	0.178821	133.8
CYP4V2	CYP4V2	rs3775297	T	C	0.412677	0.00866871	0	0.27858	2266.27
SRD5A1	SRD5A1	rs248803	T	C	0.432936	0.0163902	9.36e-154	0.145623	697.716
SRD5A1	SRD5A1	rs1651070	T	C	0.0707235	0.0118393	2.32e-09	0.480236	35.6842
PLK2	PLK2	rs62366403	A	G	-0.0662334	0.00894634	1.33e-13	0.31704	54.8104
GZMA	GZMA	rs58433852	T	C	0.254658	0.0170522	1.98e-50	0.058032	223.025
GZMA	GZMA	rs66846694	A	G	0.093529	0.0143015	6.16e-11	0.084472	42.769
GZMA	GZMA	rs6891823	C	T	-0.0667708	0.00803113	9.25e-17	0.442428	69.1226
PIK3R1	PIK3R1	rs4976156	G	A	0.150184	0.00966795	2.04e-54	0.213943	241.312
PIK3R1	PIK3R1	rs6414806	T	C	0.0567473	0.00798382	1.18e-12	0.456198	50.5207
PIK3R1	PIK3R1	rs62357310	T	C	-0.188779	0.0274972	6.63e-12	0.0227772	47.1336
PAM	PAM	rs145605398	A	G	-0.312924	0.0289155	2.71e-27	0.020606	117.116
PAM	PAM	rs79765285	C	T	-0.181989	0.0296013	7.85e-10	0.0221549	37.798
PAM	PAM	rs112371174	A	G	-0.368403	0.0367587	1.22e-23	0.020078	100.444
PAM	PAM	rs72781841	C	T	-0.311988	0.0307154	3.07e-24	0.0218135	103.172
PAM	PAM	rs116018409	T	C	-0.414885	0.0262928	4.31e-56	0.0274243	248.99
PAM	PAM	rs76178731	A	G	0.724526	0.0273511	1.27e-154	0.0231372	701.711
PAM	PAM	rs154355	T	G	0.533066	0.00807149	0	0.31076	4361.69
PAM	PAM	rs58786975	A	G	0.47395	0.0155467	4.04e-204	0.0695777	929.37
PCYOX1L	PCYOX1L	rs75042235	T	A	-0.208921	0.031803	5.06e-11	0.018058	43.1547
PCYOX1L	PCYOX1L	rs62378115	T	C	-0.184646	0.0287997	1.44e-10	0.0245281	41.1059
PCYOX1L	PCYOX1L	rs2400856	T	C	0.492328	0.00794806	0	0.337632	3836.96
PCYOX1L	PCYOX1L	rs6861564	C	T	-0.0884391	0.00801659	2.68e-28	0.446747	121.705
PCYOX1L	PCYOX1L	rs1363629	A	G	-0.166922	0.0178928	1.07e-20	0.0524163	87.0303
PCYOX1L	PCYOX1L	rs6888108	T	C	0.450313	0.0255877	2.52e-69	0.0251406	309.718
MYLK4	MYLK4	rs34503764	A	G	0.147708	0.0214331	5.52e-12	0.136537	47.4939
MYLK4	MYLK4	rs2038760	T	C	0.548764	0.0187203	6.9e-189	0.171371	859.302
MYLK4	MYLK4	rs34794097	T	C	-0.300713	0.0512899	4.55e-09	0.0373037	34.3748
MYLK4	MYLK4	rs55669328	T	C	-0.153976	0.0153341	1e-23	0.354814	100.83
FARS2	FARS2	rs80070117	T	C	0.998409	0.0503434	1.58e-87	0.0142326	393.307
FARS2	FARS2	rs13191012	A	G	-0.323711	0.0133807	2.67e-129	0.253337	585.271
KLHL3	KLHL3	rs76624248	A	G	-0.125646	0.0194341	1.01e-10	0.0488076	41.7992
KLHL3	KLHL3	rs17797119	G	A	0.224314	0.00804462	4.21e-171	0.390488	777.502
KLHL3	KLHL3	rs1229741	A	G	0.0544749	0.00860338	2.42e-10	0.3096	40.0917
PLA2G7	PLA2G7	rs7745519	C	T	-0.588766	0.0304877	4.29e-83	0.0621919	372.938
PLA2G7	PLA2G7	rs144252575	C	T	-1.02691	0.0878857	1.53e-31	0.0151571	136.53
PLA2G7	PLA2G7	rs6929105	T	C	0.24194	0.0169549	3.39e-46	0.245443	203.622
PLA2G7	PLA2G7	rs1833461	T	C	0.191674	0.0259264	1.44e-13	0.102592	54.6565
TNFRSF21	TNFRSF21	rs6938470	A	G	-0.0898128	0.0130873	6.76e-12	0.103722	47.0952
TPBG	TPBG	rs142472800	A	G	1.04152	0.0348584	3.72e-196	0.0188839	892.73
TPBG	TPBG	rs1296586	T	C	-0.0979545	0.00944376	3.31e-25	0.306189	107.587
SLC22A3	SLC22A3	rs73594826	C	T	-0.321301	0.0379941	2.75e-17	0.0170906	71.5141
SLC22A3	SLC22A3	rs11751605	C	T	0.0745421	0.0130877	1.23e-08	0.141889	32.4397
IGFBP3	IGFBP3	rs1525828	A	T	0.278741	0.00838064	1.46e-242	0.320807	1106.23
IGFBP3	IGFBP3	rs6968917	C	T	0.0805378	0.00796032	4.63e-24	0.458022	102.362
IGFBP3	IGFBP3	rs788720	T	C	-0.14409	0.00824995	2.62e-68	0.36027	305.046
SLC12A9	SLC12A9	rs146051301	T	G	0.320998	0.0474106	1.28e-11	0.0156183	45.841
SLC12A9	SLC12A9	rs2571608	T	C	-0.174253	0.00925842	5.08e-79	0.24063	354.231
EPHA1	EPHA1	rs7794560	C	T	0.0617083	0.0110056	2.06e-08	0.162646	31.4383
EPHA1	EPHA1	rs7794735	A	G	-0.764418	0.0160447	0	0.0744803	2269.86
EPHA1	EPHA1	rs73154208	G	C	0.147046	0.0137352	9.56e-27	0.112243	114.614
GNRH1	GNRH1	rs931873	T	C	-0.086812	0.0082601	7.79e-26	0.363309	110.456
PXDNL	PXDNL	rs28705735	C	A	0.0651894	0.0119011	4.31e-08	0.133776	30.004
ADHFE1	ADHFE1	rs149147612	A	G	-0.43993	0.0362631	7.18e-34	0.0164856	147.176
ADHFE1	ADHFE1	rs118145766	G	T	-0.397652	0.0355478	4.75e-29	0.0195292	125.136
ADHFE1	ADHFE1	rs6472278	G	A	0.663366	0.0138027	0	0.0843136	2309.82
ADHFE1	ADHFE1	rs79512888	A	C	-0.300226	0.0343728	2.45e-18	0.0174077	76.2899
ADHFE1	ADHFE1	rs114959438	T	C	0.105452	0.0187805	1.97e-08	0.0499697	31.5279
ADHFE1	ADHFE1	rs73691557	C	T	-0.190422	0.0195072	1.65e-22	0.0466481	95.2894
ADHFE1	ADHFE1	rs7835343	A	T	0.550229	0.00966757	0	0.189673	3239.31
PLIN2	PLIN2	rs41316035	C	T	-0.948033	0.0195528	0	0.0479194	2350.87
PLIN2	PLIN2	rs72698356	A	G	0.197186	0.0132705	6.08e-50	0.124501	220.789
PLIN2	PLIN2	rs12686018	C	A	0.141983	0.0206593	6.3e-12	0.046909	47.2326
PLIN2	PLIN2	rs17806050	C	T	-0.205917	0.0355311	6.82e-09	0.020171	33.5867
SIGMAR1	SIGMAR1	rs146178061	A	G	0.165669	0.0279336	3.01e-09	0.0212926	35.1746
SIGMAR1	SIGMAR1	rs76093916	T	C	-0.74814	0.0197327	0	0.0412574	1437.45
SIGMAR1	SIGMAR1	rs10972159	A	G	0.19947	0.0270226	1.56e-13	0.0303476	54.488
SIGMAR1	SIGMAR1	rs74776334	T	C	0.290776	0.0366614	2.17e-15	0.0170517	62.907
SIGMAR1	SIGMAR1	rs139781658	A	G	0.215274	0.022848	4.43e-21	0.034443	88.7742
FCGR1A	FCGR1A	rs72708153	G	A	0.548756	0.0343961	2.67e-57	0.0679225	254.531
HNMT	HNMT	rs1522907	T	C	0.241179	0.00783198	3.14e-208	0.486994	948.278
HNMT	HNMT	rs12466416	C	T	-0.0721395	0.00872556	1.37e-16	0.292194	68.3533
GPM6A	GPM6A	rs6553899	A	G	-0.10099	0.00883783	3.07e-30	0.287158	130.577
GPM6A	GPM6A	rs1564880	T	C	-0.378224	0.00976013	0	0.198662	1501.71
CRIM1	CRIM1	rs6704972	T	G	0.0862568	0.00888037	2.65e-22	0.387981	94.3462
CRIM1	CRIM1	rs6752813	G	T	0.0666923	0.0092801	6.64e-13	0.33677	51.6471
CRIM1	CRIM1	rs10172196	A	G	-0.169609	0.00952913	7.19e-71	0.286689	316.804
ITPR1	ITPR1	rs304013	C	G	-0.153014	0.0122639	9.99e-36	0.118977	155.67
ITPR1	ITPR1	rs6796205	G	T	-0.0730348	0.00903986	6.52e-16	0.260645	65.2734
ITPR1	ITPR1	rs2322800	A	G	-0.419295	0.01421	2.34e-191	0.0832673	870.665
THRB	THRB	rs10428188	A	C	0.0739349	0.0112978	5.98e-11	0.144293	42.8264
EIF4E	EIF4E	rs7661487	G	A	-0.27051	0.00947861	3.85e-179	0.402035	814.474
CSNK1G3	CSNK1G3	rs1021716	T	C	0.316843	0.0215144	4.32e-49	0.0360716	216.885
NEK7	NEK7	rs10494768	T	G	0.123583	0.0123826	1.86e-23	0.145169	99.6079
FER	FER	rs7710960	A	G	0.0489575	0.00850074	8.45e-09	0.330133	33.1684
FER	FER	rs78727964	G	A	0.137649	0.0184863	9.62e-14	0.0491432	55.4429
QDPR	QDPR	rs71603374	A	G	0.301325	0.0385751	5.66e-15	0.0153338	61.0178
QDPR	QDPR	rs113031655	A	G	-0.161242	0.00985349	3.46e-60	0.209599	267.779
QDPR	QDPR	rs76236231	A	G	-0.315727	0.028555	2.03e-28	0.0219231	122.253
QDPR	QDPR	rs10011038	T	C	-0.877454	0.00767349	0	0.257344	13075.6
QDPR	QDPR	rs3733572	G	A	0.2235	0.0249158	2.96e-19	0.0277171	80.4647
QDPR	QDPR	rs141222147	C	A	-0.153013	0.0247402	6.22e-10	0.0287656	38.2517
NR3C2	NR3C2	rs6817545	T	C	-0.0765647	0.00815629	6.16e-21	0.395534	88.1195
PIGF	PIGF	rs13413254	T	A	0.136771	0.00819489	1.55e-62	0.37273	278.549
ADAM17	ADAM17	rs2276337	G	A	-0.252718	0.00790864	4.65e-224	0.433662	1021.1
ADAM17	ADAM17	rs11677445	A	G	0.129162	0.0132883	2.48e-22	0.116775	94.478
CCL28	CCL28	rs7706402	G	A	-0.130994	0.00797837	1.41e-60	0.449743	269.572
DST	DST	rs34752771	A	C	0.0806173	0.0104998	1.62e-14	0.180475	58.9514
DST	DST	rs6899968	C	A	0.108322	0.0086476	5.37e-36	0.319373	156.907
PDK1	PDK1	rs2701268	A	G	-0.314131	0.0100777	2.65e-213	0.187836	971.625
PDK1	PDK1	rs74912607	G	A	0.191671	0.0350418	4.51e-08	0.0167756	29.9185
PDK1	PDK1	rs836601	T	G	-0.133887	0.0136661	1.16e-22	0.0928633	95.9815
PDK1	PDK1	rs2357411	G	A	-0.117263	0.00876997	8.93e-41	0.287321	178.783
UHMK1	UHMK1	rs10753833	G	T	0.231352	0.00854869	2.7e-161	0.449932	732.398
UHMK1	UHMK1	rs150297287	A	G	-0.0998381	0.0151522	4.43e-11	0.0836723	43.4151
SPOCK1	SPOCK1	rs36100493	C	T	-0.0590733	0.00978294	1.56e-09	0.207937	36.4623
CAMK4	CAMK4	rs114378220	T	C	-0.471108	0.017268	6.92e-164	0.0628465	744.315
MBNL1	MBNL1	rs142337598	A	G	-0.208267	0.0297959	2.75e-12	0.021617	48.8571
MBNL1	MBNL1	rs34447755	C	T	-0.44965	0.0104948	0	0.163509	1835.7
MBNL1	MBNL1	rs6440813	T	C	0.10236	0.00833958	1.25e-34	0.360744	150.651
RASGRP3	RASGRP3	rs4077711	C	A	-0.261916	0.00838426	3.15e-214	0.320512	975.876
RASGRP3	RASGRP3	rs10186362	T	C	0.337857	0.0135026	3.56e-138	0.0940355	626.082
GGPS1	GGPS1	rs16832524	G	A	0.394555	0.0125437	3.64e-217	0.110939	989.381
GGPS1	GGPS1	rs115759825	A	G	-0.210475	0.0347951	1.46e-09	0.0176868	36.5902
GGPS1	GGPS1	rs147036395	T	C	-0.173121	0.0294323	4.05e-09	0.0210609	34.598
STK32B	STK32B	rs9998195	G	A	0.185264	0.011047	4e-63	0.152884	281.251
STK32B	STK32B	rs7700153	G	A	0.0539397	0.00842965	1.57e-10	0.339432	40.9447
MR1	MR1	rs6679021	C	G	-0.0626608	0.00829197	4.13e-14	0.364192	57.1053
MR1	MR1	rs2331994	T	C	-0.270065	0.00884985	1.58e-204	0.271382	931.247
BMP6	BMP6	rs3778347	G	A	0.16471	0.0122517	3.35e-41	0.119107	180.737
BMP6	BMP6	rs9406052	C	T	0.120538	0.00793933	4.63e-52	0.47735	230.505
RANBP2	RANBP2	rs826565	C	T	0.135143	0.0110719	2.89e-34	0.242086	148.985
MERTK	MERTK	rs66990408	G	C	0.39817	0.00769088	0	0.461024	2680.31
MERTK	MERTK	rs6542098	A	G	-0.144297	0.0257489	2.09e-08	0.0275899	31.4049
MERTK	MERTK	rs3952774	G	A	0.135125	0.00796502	1.5e-64	0.469764	287.805
MERTK	MERTK	rs72825604	C	T	1.11326	0.0231837	0	0.0308135	2305.83
MERTK	MERTK	rs67175264	T	C	0.0640882	0.00914266	2.39e-12	0.423103	49.1373
MERTK	MERTK	rs55958600	G	T	0.290783	0.0226837	1.28e-37	0.0323841	164.327
NR4A2	NR4A2	rs297588	A	G	-0.0888712	0.00876303	3.61e-24	0.288098	102.852
SCN3A	SCN3A	rs16850230	T	C	0.0752185	0.0125632	2.13e-09	0.113041	35.8467
CD96	CD96	rs57831621	A	C	0.425762	0.00993613	0	0.186325	1836.11
CD96	CD96	rs17281276	A	G	0.177926	0.00927163	4.45e-82	0.238299	368.27
CD96	CD96	rs34431304	G	C	-0.129984	0.0155316	5.81e-17	0.071303	70.0402
CD96	CD96	rs7623226	C	T	0.215197	0.0225503	1.39e-21	0.0325991	91.0684
CD8A	CD8A	rs1515950	T	C	-0.196244	0.00906069	5.02e-104	0.253861	469.105
CD8A	CD8A	rs1878905	T	C	0.0443509	0.00795732	2.5e-08	0.490828	31.065
MCOLN2	MCOLN2	rs634294	G	A	-0.344013	0.00830141	0	0.318952	1717.3
MCOLN2	MCOLN2	rs7540356	G	A	0.058871	0.0080053	1.92e-13	0.443148	54.0814
MCOLN2	MCOLN2	rs12119152	G	C	0.0911031	0.0147031	5.78e-10	0.0804281	38.3927
MCOLN2	MCOLN2	rs10782537	C	T	0.09554	0.00928691	8.01e-25	0.239938	105.835
GPR15	GPR15	rs1569234	T	C	-0.0477285	0.00807343	3.38e-09	0.419294	34.9494
ABI3BP	ABI3BP	rs7634500	C	G	-0.0899644	0.00851517	4.32e-26	0.374981	111.623
ANGPT1	ANGPT1	rs1148131	G	T	-0.0988044	0.0166911	3.23e-09	0.0625661	35.0415
ANGPT1	ANGPT1	rs1353308	C	T	-0.369264	0.00784327	0	0.445827	2216.56
ANGPT1	ANGPT1	rs281747	G	A	0.192283	0.00836798	7.67e-117	0.354391	528.008
ANGPT1	ANGPT1	rs28643426	G	T	0.114101	0.00887901	8.53e-38	0.291171	165.139
ENPP3	ENPP3	rs2270089	G	A	0.2814	0.0127198	1.9e-108	0.110461	489.427
UCHL1	UCHL1	rs13102133	G	C	0.0971314	0.011143	2.86e-18	0.154562	75.9828
TNIK	TNIK	rs61792442	T	C	-0.103728	0.01234	4.25e-17	0.119033	70.6581
TNIK	TNIK	rs7637296	G	T	-0.102912	0.00936417	4.27e-28	0.235433	120.78
TNIK	TNIK	rs2291900	A	G	0.131435	0.0087656	7.99e-51	0.290392	224.832
OBSCN	OBSCN	rs72757811	C	T	0.175666	0.00832029	6.04e-99	0.341238	445.757
LY96	LY96	rs117142518	G	A	0.185366	0.0240224	1.2e-14	0.0306517	59.5425
LY96	LY96	rs13258651	A	G	0.0496055	0.00896669	3.16e-08	0.269392	30.6052
LY96	LY96	rs900130	C	T	0.551084	0.0111503	0	0.137048	2442.66
LY96	LY96	rs116900690	G	T	-0.237705	0.0339316	2.46e-12	0.016716	49.0759
WNT7A	WNT7A	rs11926637	A	G	-0.0710075	0.0104147	9.23e-12	0.177223	46.4852
WNT7A	WNT7A	rs9310431	G	T	-0.128833	0.0086457	3.23e-50	0.302465	222.052
EPHB1	EPHB1	rs6763009	A	C	-0.0525499	0.00809682	8.57e-11	0.402071	42.1226
EPHB1	EPHB1	rs4245903	G	A	-0.277966	0.00817486	2.05e-253	0.353829	1156.17
EPHB1	EPHB1	rs73229138	G	A	0.164752	0.0176081	8.23e-21	0.054443	87.546
EPHB1	EPHB1	rs36177	C	G	0.244962	0.00783975	2.52e-214	0.496395	976.322
DKK2	DKK2	rs12646245	T	C	-0.0827974	0.00886596	9.74e-21	0.466807	87.2131
CYP2U1	CYP2U1	rs76916282	G	A	-0.191421	0.0207903	3.35e-20	0.0413412	84.773
CYP2U1	CYP2U1	rs4451004	G	A	0.119013	0.0143562	1.13e-16	0.083468	68.7242
CYP2U1	CYP2U1	rs147612190	T	C	0.643364	0.0318867	1.57e-90	0.02131	407.094
AZIN1	AZIN1	rs68090954	A	T	-0.0906077	0.011463	2.69e-15	0.143474	62.4789
AZIN1	AZIN1	rs483915	A	G	0.110994	0.0145685	2.56e-14	0.0821745	58.0456
AZIN1	AZIN1	rs2679750	A	G	-0.291662	0.00879066	2.18e-241	0.27208	1100.82
CDK19	CDK19	rs1794591	G	T	0.162807	0.00887203	3.26e-75	0.274383	336.744
CDK19	CDK19	rs9487410	T	A	0.0694621	0.00969816	7.93e-13	0.213876	51.3
SLC16A1	SLC16A1	rs7169	G	A	0.125393	0.00807102	1.97e-54	0.418475	241.374
TTN	TTN	rs13034990	G	A	-0.0746427	0.0113401	4.64e-11	0.144788	43.3252
DCK	DCK	rs140915056	A	C	-0.622249	0.031012	1.5e-89	0.0223368	402.595
DCK	DCK	rs16845887	G	A	0.378739	0.0440476	8.08e-18	0.0217612	73.9325
CDK20	CDK20	rs28364935	A	C	0.129326	0.0195422	3.65e-11	0.0463653	43.795
CD109	CD109	rs184668938	A	G	0.171577	0.0286373	2.08e-09	0.023673	35.8967
CD109	CD109	rs61840520	A	G	-0.124259	0.00797572	1e-54	0.446208	242.726
MAPK13	MAPK13	rs141026682	A	G	0.0904102	0.0127428	1.29e-12	0.112038	50.3391
MAPK13	MAPK13	rs763096	A	G	-0.132399	0.00821883	2.2e-58	0.364783	259.507
PDE6D	PDE6D	rs838446	C	T	-0.174057	0.00849217	2.33e-93	0.315507	420.093
GHRL	GHRL	rs159154	T	C	-0.076058	0.0130023	4.93e-09	0.292583	34.2176
GHRL	GHRL	rs697225	T	C	0.117624	0.0172216	8.49e-12	0.136525	46.6493
GHRL	GHRL	rs57221010	G	T	-0.221448	0.0130074	5.38e-65	0.283455	289.843
ATP2B2	ATP2B2	rs173359	A	G	0.0625523	0.00828946	4.49e-14	0.52142	56.9422
NRG1	NRG1	rs76547865	G	A	-0.189387	0.0248481	2.5e-14	0.0280915	58.0917
NRG1	NRG1	rs142375554	G	T	-0.212624	0.0356405	2.43e-09	0.0198794	35.5907
NRG1	NRG1	rs10503916	T	A	0.348296	0.00902763	0	0.246207	1488.5
NRG1	NRG1	rs184860594	A	G	-0.464405	0.0358852	2.63e-38	0.0170747	167.48
NRG1	NRG1	rs144481227	A	G	-0.365097	0.0348083	9.73e-26	0.0219197	110.015
NRG1	NRG1	rs76368397	G	A	0.907458	0.0283091	1.85e-225	0.0206573	1027.55
NRG1	NRG1	rs146564652	C	A	0.828669	0.0360106	3.55e-117	0.0166093	529.543
NRG1	NRG1	rs79238579	G	A	0.404472	0.0348803	4.32e-31	0.0166927	134.467
NRG1	NRG1	rs28567733	A	G	0.188235	0.0177664	3.14e-26	0.0527915	112.254
NRG1	NRG1	rs79790400	T	G	-0.147424	0.0186987	3.17e-15	0.0798325	62.1604
CPT2	CPT2	rs17785382	G	A	-0.0570827	0.00806435	1.46e-12	0.41206	50.1038
CPT2	CPT2	rs11581518	G	A	-0.26226	0.00994454	2.85e-153	0.194553	695.496
LRP8	LRP8	rs11583645	G	C	-0.102719	0.00948727	2.56e-27	0.263092	117.225
CACNA1D	CACNA1D	rs9830632	G	A	-0.0850823	0.00873355	2e-22	0.290898	94.9067
CACNA2D3	CACNA2D3	rs358001	T	C	0.127519	0.00879637	1.27e-47	0.282465	210.156
CACNA2D3	CACNA2D3	rs1356180	C	T	0.168543	0.00789755	4.71e-101	0.476155	455.446
BRAF	BRAF	rs1044927	C	T	0.0883164	0.0141878	4.82e-10	0.223749	38.7483
PSMG3	PSMG3	rs2117347	C	T	-0.0732326	0.00912305	9.97e-16	0.513777	64.436
PSMG3	PSMG3	rs12702934	C	G	-0.213225	0.0105206	2.49e-91	0.299963	410.767
TNFRSF14	TNFRSF14	rs10797433	C	T	0.337583	0.00843784	0	0.495131	1600.66
TNFRSF14	TNFRSF14	rs12567869	A	G	-0.0982515	0.0138699	1.4e-12	0.18289	50.1801
GPR153	GPR153	rs56235663	G	A	-0.241694	0.0252833	1.18e-21	0.0348025	91.3827
GPR153	GPR153	rs2057006	G	C	0.0653903	0.00970846	1.63e-11	0.338077	45.3655
CD1D	CD1D	rs4657080	T	C	0.0857344	0.00812603	5.05e-26	0.391183	111.315
CD1A	CD1A	rs35104010	G	T	0.0575826	0.0105147	4.34e-08	0.174581	29.9908
CD1A	CD1A	rs6675810	A	G	0.10806	0.0134581	9.8e-16	0.0962081	64.4707
CD1A	CD1A	rs71630701	T	C	-0.642896	0.0138912	0	0.085583	2141.91
CD1A	CD1A	rs6702826	C	T	-0.124429	0.0122431	2.89e-24	0.11964	103.291
CD1C	CD1C	rs1748386	C	T	-0.111425	0.0116604	1.23e-21	0.136118	91.3142
CD1C	CD1C	rs6699757	C	T	-0.114812	0.00795513	3.24e-47	0.452385	208.296
CD1B	CD1B	rs61818738	C	T	-0.121317	0.0120909	1.08e-23	0.122646	100.676
CD1B	CD1B	rs7545956	T	A	-0.0702887	0.0103253	9.94e-12	0.181154	46.341
CD1B	CD1B	rs6699757	C	T	-0.192532	0.00790763	6.15e-131	0.452385	592.807
CD1E	CD1E	rs11265022	A	T	0.0568799	0.00956962	2.78e-09	0.224221	35.3287
CD1E	CD1E	rs11265081	A	G	-0.0734313	0.0103119	1.07e-12	0.183331	50.709
CD1E	CD1E	rs2188107	G	A	-0.256833	0.00787646	3.19e-233	0.452366	1063.26
CPA5	CPA5	rs1558914	A	C	0.298337	0.0293848	3.22e-24	0.0420791	103.079
CPA5	CPA5	rs7459234	C	A	0.0874047	0.0154044	1.4e-08	0.179812	32.1944
CPA5	CPA5	rs147485057	C	T	0.267911	0.045546	4.05e-09	0.0189624	34.6004
CPA5	CPA5	rs4731684	G	A	0.796792	0.0143896	0	0.167403	3066.14
SLAMF8	SLAMF8	rs41264824	T	C	-0.219745	0.0173432	8.63e-37	0.136698	160.539
SLAMF8	SLAMF8	rs75087057	A	G	0.639746	0.0319783	4.92e-89	0.0478436	400.225
NBL1	NBL1	rs3934191	A	G	-0.132567	0.00884132	8.04e-51	0.421267	224.821
NBL1	NBL1	rs76851085	A	G	-0.254676	0.0295832	7.38e-18	0.0271729	74.1115
NBL1	NBL1	rs150803149	T	C	-0.273903	0.0419621	6.69e-11	0.0153134	42.6068
NBL1	NBL1	rs60281985	A	G	0.76163	0.0369078	1.3e-94	0.0207037	425.845
NBL1	NBL1	rs10917502	G	A	-0.435057	0.00988335	0	0.243024	1937.69
HTR6	HTR6	rs10917516	A	G	-0.285745	0.00847432	3.05e-249	0.368269	1136.97
F11R	F11R	rs2250174	T	C	0.180909	0.00956605	9.15e-80	0.220132	357.647
FGF17	FGF17	rs113373756	C	A	-0.0969246	0.0160355	1.5e-09	0.070567	36.5345
CDA	CDA	rs181821822	G	A	0.367186	0.0583836	3.19e-10	0.0128245	39.554
CDA	CDA	rs1253799	C	A	-0.323274	0.0173254	1.07e-77	0.0586299	348.157
CDA	CDA	rs72647030	A	C	0.38618	0.0432104	3.99e-19	0.0166493	79.8735
CDA	CDA	rs480676	T	G	0.0790517	0.0103171	1.83e-14	0.18651	58.7093
CDA	CDA	rs3131713	G	A	1.06603	0.0104972	0	0.123234	10313.2
CDA	CDA	rs113123615	A	G	0.155818	0.0275179	1.49e-08	0.0269436	32.063
PINK1	PINK1	rs1253805	G	A	0.0692887	0.00803235	6.34e-18	0.450734	74.4114
PINK1	PINK1	rs7520498	T	C	0.234956	0.00845206	4.5e-170	0.314649	772.766
ADAMTS4	ADAMTS4	rs112803994	T	G	-0.168323	0.0287959	5.05e-09	0.0441286	34.1685
APOA2	APOA2	rs3924264	C	T	0.14286	0.00859731	5.27e-62	0.35069	276.119
MPZ	MPZ	rs74124945	A	G	-0.422962	0.0213718	3.59e-87	0.0370925	391.67
SV2A	SV2A	rs1260246	G	C	0.435955	0.0413103	4.91e-26	0.0387335	111.37
LAD1	LAD1	rs41270951	A	G	0.282485	0.0374987	4.95e-14	0.0211908	56.749
C1QC	C1QC	rs7517504	C	G	0.101867	0.0153423	3.15e-11	0.0771035	44.0845
C1QC	C1QC	rs12092088	G	A	-0.115366	0.017724	7.57e-11	0.0535823	42.3674
C1QC	C1QC	rs12033074	G	C	0.16211	0.00851989	1.02e-80	0.312855	362.036
PSMB4	PSMB4	rs12047617	G	A	-0.103322	0.0103635	2.07e-23	0.205484	99.3969
ALDH4A1	ALDH4A1	rs1009971	G	A	-0.356721	0.0235146	5.57e-52	0.0401055	230.135
SPON2	SPON2	rs2199956	T	C	0.050629	0.00795953	2.01e-10	0.482468	40.4598
SPON2	SPON2	rs73067776	A	G	0.24586	0.0121264	2.15e-91	0.120966	411.066
RGS12	RGS12	rs74613771	T	C	0.170463	0.0274356	5.19e-10	0.0272663	38.6039
RGS12	RGS12	rs3135176	C	T	0.202068	0.0169373	8.22e-33	0.0630014	142.333
RGS12	RGS12	rs17804577	A	G	-0.190468	0.0261094	2.99e-13	0.025239	53.217
RGS12	RGS12	rs35150150	T	G	-0.525042	0.0174304	2.48e-199	0.0535445	907.347
RGS12	RGS12	rs56104153	G	T	-0.211351	0.0362399	5.48e-09	0.0146499	34.0122
FNDC5	FNDC5	rs4951788	A	G	-0.0640476	0.00821144	6.2e-15	0.412267	60.8369
KALRN	KALRN	rs13069961	G	A	-0.19195	0.0108608	6.7e-70	0.212095	312.358
IL6R	IL6R	rs10908839	C	G	0.111805	0.0091812	4.09e-34	0.249066	148.294
CHRNB2	CHRNB2	rs11264222	T	C	0.156969	0.00896046	1.04e-68	0.28682	306.879
FDPS	FDPS	rs6677385	A	C	-0.0930443	0.0096413	4.89e-22	0.256549	93.134
LMNA	LMNA	rs609625	G	C	0.67149	0.0187115	4.98e-282	0.0505428	1287.84
LMNA	LMNA	rs12119005	A	G	-0.0579916	0.0093565	5.72e-10	0.288045	38.4152
CCR5	CCR5	rs1799987	G	A	-0.221061	0.00869429	1.3e-142	0.451758	646.481
CCR5	CCR5	rs34953706	A	G	0.088562	0.0102372	5.1e-18	0.247178	74.8398
FCRL3	FCRL3	rs9427277	T	C	0.0796828	0.00925404	7.27e-18	0.254237	74.1424
FCRL3	FCRL3	rs10908624	A	T	0.0596512	0.0098888	1.62e-09	0.210595	36.3874
FCRL3	FCRL3	rs74121555	T	C	0.205109	0.0185163	1.62e-28	0.0524346	122.705
FCRL3	FCRL3	rs11264790	C	T	-0.579006	0.00736365	0	0.489525	6182.72
FCRL3	FCRL3	rs10489672	G	A	-0.223465	0.0163168	1.08e-42	0.0657344	187.564
FGFR4	FGFR4	rs439213	A	C	0.13892	0.00931237	2.52e-50	0.238025	222.541
FGFR4	FGFR4	rs2456180	T	C	-0.0873178	0.0118574	1.78e-13	0.129124	54.2284
COL26A1	COL26A1	rs75484350	A	C	-0.216321	0.0385284	1.97e-08	0.0206826	31.5236
COL26A1	COL26A1	rs6465804	T	C	-0.514479	0.00929762	0	0.499471	3061.91
COL26A1	COL26A1	rs11767885	A	C	0.233889	0.0402563	6.25e-09	0.0228306	33.7561
SCGB3A1	SCGB3A1	rs4389652	G	A	0.0648282	0.00963501	1.72e-11	0.224848	45.2714
SCGB3A1	SCGB3A1	rs382266	T	C	-0.122073	0.0167619	3.27e-13	0.0609001	53.0387
SCGB3A1	SCGB3A1	rs13161948	C	T	-0.0588658	0.00812502	4.32e-13	0.436879	52.4901
SCGB3A1	SCGB3A1	rs10044758	A	G	-0.332734	0.00783379	0	0.476693	1804.06
SCGB3A1	SCGB3A1	rs6859457	T	C	0.577596	0.00911415	0	0.218911	4016.21
SCGB3A1	SCGB3A1	rs56330759	G	A	0.123594	0.00846084	2.5e-48	0.396733	213.387
ITIH3	ITIH3	rs2710313	T	A	0.115935	0.00862673	3.57e-41	0.340071	180.608
SLC1A7	SLC1A7	rs17107864	T	C	-0.570105	0.0198074	3.55e-182	0.0413052	828.428
SLC1A7	SLC1A7	rs72905175	T	C	-0.135325	0.0235479	9.09e-09	0.0335818	33.0257
SLC1A7	SLC1A7	rs116548361	T	C	0.155246	0.0253447	9.05e-10	0.0299033	37.5203
SLC1A7	SLC1A7	rs12240252	A	G	0.277203	0.00966273	5.4e-181	0.210902	822.993
KLHL21	KLHL21	rs12760251	C	T	-0.0731094	0.011973	1.02e-09	0.127341	37.2855
KLHL21	KLHL21	rs77070670	A	C	-0.574124	0.0564927	2.91e-24	0.0149431	103.282
JAK1	JAK1	rs310233	G	A	-0.0724204	0.0102283	1.44e-12	0.235515	50.132
CTRC	CTRC	rs12724615	T	C	-0.324037	0.0138002	6.44e-122	0.360118	551.339
DRAXIN	DRAXIN	rs116001018	A	G	-0.196992	0.0140626	1.39e-44	0.139532	196.23
DRAXIN	DRAXIN	rs12139487	C	T	-0.331715	0.0131302	8.03e-141	0.19576	638.245
DHRS3	DHRS3	rs12092989	G	A	-0.152828	0.00814967	1.84e-78	0.38142	351.662
DHRS3	DHRS3	rs3000896	T	C	0.0821355	0.0108344	3.43e-14	0.163962	57.4714
DHRS3	DHRS3	rs79691345	A	C	0.178542	0.0179624	2.79e-23	0.0568575	98.7989
ALPL	ALPL	rs1256331	T	C	0.13329	0.00958326	5.62e-44	0.227154	193.45
SCNN1D	SCNN1D	rs11804831	C	T	-0.133483	0.0117193	4.69e-30	0.246629	129.732
TM2D1	TM2D1	rs10889245	G	A	-0.0829539	0.00914254	1.15e-19	0.258295	82.3265
TM2D1	TM2D1	rs17312971	C	T	0.430926	0.00922386	0	0.225469	2182.63
NTNG1	NTNG1	rs76374975	T	C	0.51579	0.0198032	1.5e-149	0.0518926	678.383
VCAM1	VCAM1	rs12566489	T	C	-0.289136	0.00937474	7.17e-209	0.236555	951.231
EXTL2	EXTL2	rs12119832	A	G	-0.562408	0.0134267	0	0.0926428	1754.54
EXTL2	EXTL2	rs116566706	A	G	0.20957	0.0263988	2.04e-15	0.0253302	63.0217
NLRP3	NLRP3	rs79796976	G	A	0.403377	0.0178079	1.35e-113	0.0516367	513.094
NLRP3	NLRP3	rs28880643	C	T	-0.209317	0.0279	6.27e-14	0.0264606	56.286
NLRP3	NLRP3	rs78873558	T	C	-0.165693	0.0212798	6.89e-15	0.0384072	60.628
NLRP3	NLRP3	rs4925547	T	A	0.270898	0.00799922	2.15e-251	0.394763	1146.88
IGSF8	IGSF8	rs12408242	C	T	-0.188504	0.00930625	3.17e-91	0.235202	410.291
IGSF8	IGSF8	rs2737705	T	C	0.0691916	0.00808218	1.12e-17	0.405314	73.2908
NCSTN	NCSTN	rs12133079	A	C	0.0705113	0.0103407	9.18e-12	0.185504	46.4962
NCSTN	NCSTN	rs6669995	C	T	0.514331	0.00741508	0	0.496697	4811.2
NCSTN	NCSTN	rs115835934	A	G	-0.26913	0.0308558	2.73e-18	0.0255909	76.0765
SLAMF6	SLAMF6	rs164280	T	C	-0.0725597	0.00937053	9.68e-15	0.24503	59.9601
SLAMF6	SLAMF6	rs12119876	A	C	-0.200111	0.0100615	5.09e-88	0.197884	395.564
OLFML2B	OLFML2B	rs4233382	A	G	0.0857141	0.00848402	5.36e-24	0.331868	102.071
OLFML2B	OLFML2B	rs114293049	A	C	0.257525	0.0357019	5.47e-13	0.016345	52.0303
FCGR3B	FCGR3B	rs112732063	T	C	-0.556862	0.0386243	4.02e-47	0.0176415	207.861
FCGR3B	FCGR3B	rs5030738	T	G	0.788871	0.0310888	4.79e-142	0.0249612	643.879
FCGR3B	FCGR3B	rs16832866	A	G	-0.256092	0.0243433	6.99e-26	0.0387958	110.671
FCGR3B	FCGR3B	rs7539744	A	C	-0.106381	0.0179184	2.9e-09	0.0966696	35.2476
BPNT1	BPNT1	rs60531981	G	C	0.0955869	0.0102293	9.24e-21	0.185268	87.3182
ACP6	ACP6	rs59326551	A	T	-0.320983	0.0337054	1.68e-21	0.0318672	90.6912
ACP6	ACP6	rs186839331	C	A	0.224671	0.0360905	4.81e-10	0.0282908	38.7533
ACP6	ACP6	rs12145385	A	G	-0.552511	0.0123008	0	0.28314	2017.51
ACP6	ACP6	rs79495255	T	C	-0.512046	0.0444145	9.44e-31	0.0179295	132.913
OXER1	OXER1	rs76073514	A	T	0.0887639	0.00985412	2.1e-19	0.207473	81.1404
OXER1	OXER1	rs2278583	T	C	-0.222275	0.00944076	1.44e-122	0.224341	554.329
MAPKAPK2	MAPKAPK2	rs4618969	C	G	-0.0825798	0.0124356	3.12e-11	0.345326	44.0975
MAPKAPK2	MAPKAPK2	rs6669284	A	G	0.133297	0.012624	4.62e-26	0.321865	111.493
IL24	IL24	rs291107	C	T	0.145037	0.00872685	5.03e-62	0.466891	276.212
CAPN2	CAPN2	rs142113063	T	C	-0.977535	0.0644387	5.59e-52	0.0130769	230.129
CAPN2	CAPN2	rs6655942	A	G	0.0952081	0.0097064	1.03e-22	0.212978	96.2125
INHBB	INHBB	rs4091515	G	A	-0.25588	0.00836275	1.32e-205	0.32442	936.213
INHBB	INHBB	rs78707317	G	A	0.153812	0.027809	3.18e-08	0.0270416	30.5921
HPGDS	HPGDS	rs114711142	C	T	0.146576	0.023498	4.44e-10	0.032307	38.9102
CTSS	CTSS	rs72696855	A	G	-0.248253	0.0130071	3.3e-81	0.105811	364.274
CTSS	CTSS	rs2867300	C	G	0.334136	0.00858616	0	0.411395	1514.43
BOLA3	BOLA3	rs828844	G	T	0.0505795	0.00884475	1.07e-08	0.416148	32.7023
S100A9	S100A9	rs11205279	T	C	0.388978	0.0128542	3.77e-201	0.10476	915.714
S100A9	S100A9	rs1560833	A	G	-0.155862	0.00895297	7.05e-68	0.269983	303.072
S100A12	S100A12	rs148375452	A	G	-0.161961	0.0284891	1.31e-08	0.0223454	32.3194
S100A12	S100A12	rs12049559	T	C	0.362521	0.0511776	1.4e-12	0.0187405	50.1772
S100A12	S100A12	rs724781	G	C	-0.454865	0.00863952	0	0.269866	2771.95
S100A12	S100A12	rs77784655	T	C	0.202312	0.0361168	2.12e-08	0.0162876	31.378
S100A12	S100A12	rs12047833	C	T	0.915825	0.0118237	0	0.106186	5999.54
TGFA	TGFA	rs35715946	C	G	-0.0747862	0.0123789	1.53e-09	0.117846	36.4988
TGFA	TGFA	rs113971512	T	C	0.265023	0.0125394	3.78e-99	0.112043	446.698
ANTXR2	ANTXR2	rs62299773	G	A	-0.100619	0.0120479	6.73e-17	0.125879	69.7489
ANTXR2	ANTXR2	rs6534651	G	A	-0.234441	0.00798267	1.38e-189	0.405577	862.523
HIPK1	HIPK1	rs2358996	A	G	0.0765271	0.00815785	6.55e-21	0.397044	87.9993
COL6A3	COL6A3	rs2173157	G	C	-0.358537	0.0146843	1.15e-131	0.0782064	596.158
KBTBD8	KBTBD8	rs2364281	G	T	-0.0800263	0.00794763	7.56e-24	0.493828	101.389
POGLUT1	POGLUT1	rs142637016	A	G	1.11173	0.0337161	1.95e-238	0.0195567	1087.24
POGLUT1	POGLUT1	rs6763437	A	G	-0.219016	0.0268863	3.76e-16	0.0327894	66.3574
POGLUT1	POGLUT1	rs114926652	G	A	1.01635	0.0259847	0	0.0307462	1529.86
POGLUT1	POGLUT1	rs144794666	A	G	-0.297815	0.0383941	8.71e-15	0.0177156	60.1678
POGLUT1	POGLUT1	rs78796384	C	T	-0.154003	0.0277494	2.86e-08	0.0286272	30.8
POGLUT1	POGLUT1	rs62264488	C	T	-0.257062	0.0359728	8.93e-13	0.0184471	51.0655
POGLUT1	POGLUT1	rs75595926	C	T	-0.201409	0.0289772	3.64e-12	0.0248378	48.3109
POGLUT1	POGLUT1	rs115845847	C	T	-0.255018	0.0323931	3.47e-15	0.024266	61.9779
SLC22A15	SLC22A15	rs113887891	G	T	-0.151779	0.026435	9.38e-09	0.0266852	32.9659
SLC22A15	SLC22A15	rs10802146	G	A	0.500607	0.00776242	0	0.369236	4159.1
SLC22A15	SLC22A15	rs116019118	T	C	-0.138012	0.0250885	3.78e-08	0.0270773	30.2611
SLC22A15	SLC22A15	rs1952314	A	G	0.217504	0.0129128	1.16e-63	0.110661	283.722
SLC15A2	SLC15A2	rs4676744	A	G	0.244741	0.00813613	8.64e-199	0.370796	904.852
PROK2	PROK2	rs7647596	G	A	-0.0981641	0.00794041	4.16e-35	0.499698	152.834
PROK2	PROK2	rs7614867	A	G	-0.213056	0.00842413	3.99e-141	0.334361	639.643
PROK2	PROK2	rs55670724	A	G	0.484304	0.0115294	0	0.129129	1764.5
FSTL1	FSTL1	rs1147707	T	C	-0.285822	0.00919339	3.3e-212	0.373322	966.585
FSTL1	FSTL1	rs6777971	T	C	0.103124	0.0155725	3.54e-11	0.0874981	43.8534
IGFBP7	IGFBP7	rs6814936	A	G	0.129599	0.018649	3.67e-12	0.0543582	48.2939
IGFBP7	IGFBP7	rs2271808	T	C	0.206134	0.00814722	3.1e-141	0.375869	640.148
IGFBP7	IGFBP7	rs4865182	A	G	0.209839	0.0102831	1.47e-92	0.181085	416.413
CXCR1	CXCR1	rs4674248	C	T	-0.313996	0.00777052	0	0.476255	1632.86
CXCR1	CXCR1	rs36030816	A	G	-0.0975613	0.0148953	5.76e-11	0.0781507	42.8999
STK36	STK36	rs7574429	T	G	-0.168898	0.00855715	1.03e-86	0.369579	389.575
ADORA1	ADORA1	rs10920555	A	G	0.0940813	0.00854881	3.61e-28	0.33374	121.114
ADORA1	ADORA1	rs1340239	A	G	0.127871	0.0182059	2.16e-12	0.0515391	49.331
ADORA1	ADORA1	rs1845466	G	T	-0.0791878	0.00907638	2.67e-18	0.260495	76.1187
ADORA1	ADORA1	rs7549561	G	A	0.442157	0.00789265	0	0.366549	3138.39
NEK10	NEK10	rs62255653	C	T	-0.0649816	0.0102969	2.78e-10	0.257206	39.8261
TGFBR2	TGFBR2	rs148641607	C	T	-0.198535	0.0305551	8.16e-11	0.0206642	42.2189
TGFBR2	TGFBR2	rs3821669	A	G	0.393963	0.0116574	2.33e-250	0.130162	1142.11
HDAC11	HDAC11	rs11715720	T	C	0.0465926	0.00828107	1.84e-08	0.358225	31.6564
HDAC11	HDAC11	rs2597516	G	C	-0.0856853	0.00856117	1.4e-23	0.437032	100.172
FBLN2	FBLN2	rs12630573	A	T	0.0514771	0.00850664	1.44e-09	0.322933	36.6195
FCRL1	FCRL1	rs12131778	A	T	0.153208	0.00799414	7.26e-82	0.4425	367.299
SERPINI1	SERPINI1	rs62274852	T	G	0.180154	0.0139657	4.51e-38	0.0893066	166.403
SERPINI1	SERPINI1	rs9835352	A	G	-0.141563	0.00942947	6.05e-51	0.231788	225.385
NUAK2	NUAK2	rs113598185	T	C	0.256219	0.0280382	6.35e-20	0.0255211	83.5069
NUAK2	NUAK2	rs61823093	G	A	0.287756	0.00804032	1.63e-280	0.382712	1280.86
PRKCI	PRKCI	rs907240	C	A	-0.093906	0.0118258	2.01e-15	0.479862	63.0559
CTLA4	CTLA4	rs148849825	T	C	-0.152489	0.0257487	3.18e-09	0.0265553	35.0725
CTLA4	CTLA4	rs13030124	A	G	0.142302	0.00802436	2.3e-70	0.419768	314.486
ICOS	ICOS	rs11571305	A	G	0.124287	0.00977392	4.81e-37	0.208376	161.701
ICOS	ICOS	rs4355090	G	A	-0.0601384	0.00962707	4.19e-10	0.260315	39.0225
CD200R1	CD200R1	rs61629858	A	C	0.395721	0.00843985	0	0.298075	2198.41
CD200R1	CD200R1	rs11717576	T	C	0.0748744	0.00937853	1.42e-15	0.235954	63.7378
PTPN13	PTPN13	rs1026861	C	T	-0.103578	0.00933404	1.3e-28	0.238602	123.139
ALB	ALB	rs150643605	G	A	-0.110243	0.0185395	2.74e-09	0.140632	35.3595
PTX3	PTX3	rs1350148	G	A	-0.0545617	0.00926721	3.92e-09	0.249962	34.6639
DNASE1L3	DNASE1L3	rs12494813	C	T	-0.359096	0.0120181	3.62e-196	0.372026	892.79
DNASE1L3	DNASE1L3	rs12636872	T	G	-0.0822998	0.0134201	8.65e-10	0.263904	37.6085
IL17RE	IL17RE	rs114351845	T	C	0.351947	0.0337994	2.17e-25	0.0190369	108.427
IL17RC	IL17RC	rs279574	C	T	-0.187011	0.00792541	4.2e-123	0.453394	556.789
IL17RC	IL17RC	rs17050704	C	T	-0.0825943	0.00950934	3.77e-18	0.224492	75.4396
PRRT3	PRRT3	rs140576619	G	A	0.299917	0.0366039	2.54e-16	0.0184122	67.1348
PRRT3	PRRT3	rs17537486	G	A	0.320597	0.0292046	4.9e-28	0.0272684	120.508
PRRT3	PRRT3	rs191749369	T	C	0.362083	0.042913	3.24e-17	0.0264162	71.1932
PRRT3	PRRT3	rs116497247	A	G	0.495172	0.0306396	9.47e-59	0.0212054	261.184
PRRT3	PRRT3	rs11465848	C	G	-0.178585	0.0291767	9.31e-10	0.023234	37.4643
PCOLCE2	PCOLCE2	rs4683702	G	T	0.066613	0.00837583	1.82e-15	0.340317	63.2503
CXCL5	CXCL5	rs960821	A	G	-0.106343	0.0174316	1.06e-09	0.055282	37.2172
CXCL5	CXCL5	rs74472461	T	C	0.171817	0.020664	9.19e-17	0.0391996	69.1359
CXCL5	CXCL5	rs55764663	A	G	0.0486586	0.0088612	3.99e-08	0.376523	30.1533
CXCL5	CXCL5	rs351997	A	G	0.733846	0.0129187	0	0.0958141	3226.8
CXCL5	CXCL5	rs16850400	C	T	-0.085597	0.00821437	2e-25	0.390733	108.585
PF4	PF4	rs11574452	A	C	-0.1526	0.0216184	1.68e-12	0.0418843	49.8267
CXCL1	CXCL1	rs1951703	T	C	-0.306513	0.0152711	1.31e-89	0.0746537	402.863
CXCL1	CXCL1	rs2071425	G	A	-0.22799	0.00976095	1.16e-120	0.212474	545.566
CXCL1	CXCL1	rs75165399	A	C	0.136423	0.0170155	1.08e-15	0.0664391	64.2815
CPA3	CPA3	rs7648905	C	T	0.115863	0.00812536	3.92e-46	0.39243	203.331
RYK	RYK	rs150236810	C	G	0.0963944	0.0137742	2.59e-12	0.0938963	48.9746
RYK	RYK	rs6772406	A	G	0.117166	0.00888212	9.86e-40	0.327847	174.008
SNRK	SNRK	rs2135511	G	A	-0.13675	0.0087039	1.26e-55	0.294372	246.846
CDCP1	CDCP1	rs12637537	T	C	0.0726696	0.0102707	1.49e-12	0.186245	50.0617
CDCP1	CDCP1	rs1863837	C	T	0.142891	0.00805327	1.95e-70	0.408196	314.822
CLEC3B	CLEC3B	rs4683031	G	T	0.3625	0.00834326	0	0.432196	1887.75
SLC6A20	SLC6A20	rs2742390	G	A	-0.0567964	0.00825529	5.99e-12	0.488242	47.3344
CCR1	CCR1	rs3181077	C	T	0.581428	0.00829065	0	0.277721	4918.3
CCR1	CCR1	rs35053471	A	T	-0.0563747	0.00817309	5.29e-12	0.392357	47.5769
CCR1	CCR1	rs140590198	T	C	-0.447033	0.0394808	1.01e-29	0.0165609	128.206
CCR1	CCR1	rs9867359	G	A	0.152814	0.0143301	1.5e-26	0.0838996	113.718
GRIK3	GRIK3	rs11263973	G	A	-0.0746837	0.00847177	1.19e-18	0.355237	77.7147
GRIK3	GRIK3	rs301995	T	C	0.0895846	0.0107113	6.08e-17	0.173411	69.9491
LIPH	LIPH	rs61149187	T	A	0.1826	0.0243201	5.99e-14	0.0293053	56.373
LIPH	LIPH	rs10804901	C	T	-0.268733	0.0260002	4.85e-25	0.0287545	106.829
RPN1	RPN1	rs56011843	A	G	0.0909381	0.0124477	2.76e-13	0.146589	53.372
RPN1	RPN1	rs9861876	G	A	-0.407724	0.0286234	4.86e-46	0.026493	202.904
RPN1	RPN1	rs34198449	A	G	0.245979	0.00971067	1.46e-141	0.266451	641.649
TKT	TKT	rs3736153	C	G	-0.572412	0.0142246	0	0.192736	1619.34
TKT	TKT	rs115283372	T	C	-0.483476	0.0456808	3.54e-26	0.0210863	112.017
TKT	TKT	rs4687748	G	A	-0.136076	0.0188733	5.6e-13	0.113253	51.9837
TKT	TKT	rs9831958	C	T	-0.179272	0.0122759	2.66e-48	0.355862	213.264
PRKCD	PRKCD	rs2230494	A	G	0.203815	0.00885706	3.57e-117	0.271656	529.533
LRPAP1	LRPAP1	rs28645857	T	G	0.116145	0.0161942	7.39e-13	0.103373	51.4378
LRPAP1	LRPAP1	rs1794442	A	G	0.262409	0.00975588	2.35e-159	0.289342	723.477
AIMP1	AIMP1	rs10016884	T	C	-0.117619	0.00962036	2.26e-34	0.216637	149.476
METAP1	METAP1	rs17028609	A	G	0.0988368	0.010449	3.11e-21	0.175443	89.4722
CDC25A	CDC25A	rs9847953	G	A	0.0911894	0.00892176	1.6e-24	0.277659	104.469
PLXNB1	PLXNB1	rs13085251	T	C	-0.0731387	0.00919359	1.79e-15	0.247679	63.2884
GRM2	GRM2	rs140406358	A	G	-0.159209	0.0265454	2e-09	0.0280797	35.9713
GRM2	GRM2	rs12487957	C	T	-0.341894	0.0254848	4.9e-41	0.0252712	179.978
GRM2	GRM2	rs1055429	T	C	0.34856	0.0117448	1.48e-193	0.127588	880.773
HMGB2	HMGB2	rs7656222	T	A	-0.0976087	0.00795896	1.41e-34	0.471237	150.406
SCRG1	SCRG1	rs4146857	T	A	-0.0848201	0.00825355	8.97e-25	0.431109	105.613
HPGD	HPGD	rs7691789	G	T	0.431731	0.0107914	0	0.154049	1600.56
HPGD	HPGD	rs12642720	G	T	-0.121119	0.00860905	5.91e-45	0.307715	197.931
HPGD	HPGD	rs34655584	A	G	-0.162154	0.00814315	3.14e-88	0.384306	396.525
HPGD	HPGD	rs114695523	C	T	0.175553	0.0292062	1.85e-09	0.0194647	36.1299
IL15	IL15	rs60301947	A	C	-0.175383	0.00812453	2.39e-103	0.38383	465.992
IL15	IL15	rs7698675	T	A	0.0979689	0.00918309	1.43e-26	0.249283	113.815
ITGA2	ITGA2	rs1466445	C	T	-0.0614175	0.00793774	1.01e-14	0.495528	59.8674
ITGA2	ITGA2	rs246406	C	T	-0.302515	0.00814433	5.42e-302	0.351629	1379.7
PGGT1B	PGGT1B	rs10042117	A	G	-0.130105	0.0225399	7.82e-09	0.0417086	33.3184
PGGT1B	PGGT1B	rs9326953	C	T	-0.281062	0.0102833	1.77e-164	0.228446	747.032
F2RL1	F2RL1	rs115823254	T	C	-0.477608	0.03813	5.39e-36	0.024457	156.895
F2RL1	F2RL1	rs71632906	G	A	-0.228968	0.0310625	1.69e-13	0.0376144	54.3346
F2RL1	F2RL1	rs250727	C	T	0.554228	0.0109632	0	0.448476	2555.66
F2RL1	F2RL1	rs2243036	A	G	0.451626	0.0191576	7.09e-123	0.105133	555.745
F2RL1	F2RL1	rs2460504	C	G	0.0984817	0.0138574	1.19e-12	0.247655	50.5065
AGGF1	AGGF1	rs9293702	G	A	0.0785567	0.00816225	6.31e-22	0.393466	92.6289
SCGB3A2	SCGB3A2	rs1549912	T	A	-0.097338	0.010905	4.42e-19	0.160884	79.6734
SCGB3A2	SCGB3A2	rs4705198	C	T	0.109358	0.0111229	8.21e-23	0.193626	96.6641
SCGB3A2	SCGB3A2	rs56018719	C	T	-0.532158	0.00802675	0	0.490444	4395.43
ESM1	ESM1	rs6891823	C	T	-0.176733	0.00798294	1.34e-108	0.442428	490.128
CASP3	CASP3	rs72689210	T	C	-0.141587	0.0241452	4.52e-09	0.0321117	34.3863
CASP3	CASP3	rs72703525	C	T	-0.462122	0.0116144	0	0.128255	1583.14
CASP3	CASP3	rs62339898	T	C	0.156875	0.0196304	1.33e-15	0.0441653	63.863
ERAP1	ERAP1	rs2013671	C	T	0.313228	0.0105434	5.96e-194	0.199191	882.592
ERAP1	ERAP1	rs1559358	T	C	0.133011	0.00942712	3.32e-45	0.330201	199.075
TLR3	TLR3	rs7663027	C	G	-0.142497	0.00836424	4.41e-65	0.363394	290.241
TLR3	TLR3	rs7687961	C	A	0.116553	0.0100548	4.54e-31	0.194201	134.369
KLKB1	KLKB1	rs72646257	G	A	-0.502631	0.0324123	3.09e-54	0.0172679	240.48
KLKB1	KLKB1	rs3775301	C	T	0.6296	0.0102803	0	0.159344	3750.75
KLKB1	KLKB1	rs112160197	G	T	-0.171447	0.0261376	5.4e-11	0.0254993	43.0257
KLKB1	KLKB1	rs72712627	A	T	-0.187274	0.016248	9.76e-31	0.0656869	132.848
GFM2	GFM2	rs17647023	T	G	-0.215057	0.00914049	2.11e-122	0.248084	553.564
GFM2	GFM2	rs820867	T	C	-0.0575646	0.0080997	1.19e-12	0.43391	50.5095
GDF9	GDF9	rs30179	G	A	-0.0826935	0.00806766	1.18e-24	0.441667	105.062
LEAP2	LEAP2	rs2023895	G	A	0.10294	0.00829066	2.13e-35	0.358676	154.167
IL31RA	IL31RA	rs149408421	A	C	0.714422	0.0497218	8.17e-47	0.0200303	206.451
PI16	PI16	rs9368973	G	C	0.749097	0.011615	0	0.142081	4159.47
PI16	PI16	rs56738294	C	G	-0.143918	0.00879747	3.75e-60	0.283203	267.618
PI16	PI16	rs4317401	A	G	-0.0714584	0.00826835	5.5e-18	0.368696	74.6911
DAGLB	DAGLB	rs13231797	A	G	0.0488793	0.0079595	8.2e-10	0.484898	37.7119
DAGLB	DAGLB	rs113569903	T	C	0.428216	0.0287139	2.7e-50	0.0240471	222.403
DAGLB	DAGLB	rs79571214	G	A	-0.122895	0.0101168	5.91e-34	0.218373	147.565
DAGLB	DAGLB	rs6976407	C	T	-0.0577024	0.00925785	4.58e-10	0.252101	38.8479
DAGLB	DAGLB	rs702486	G	A	0.305437	0.00782656	0	0.435266	1523.01
STK17A	STK17A	rs4724242	G	A	-0.0833902	0.00876315	1.8e-21	0.44731	90.5544
GPR85	GPR85	rs12705849	A	G	-0.08732	0.00844798	4.83e-25	0.385629	106.837
KCNK5	KCNK5	rs9394544	A	G	-0.0447547	0.00803352	2.53e-08	0.430964	31.036
KCNK5	KCNK5	rs9470995	C	T	-0.048273	0.00796136	1.33e-09	0.517749	36.765
LMTK2	LMTK2	rs2291748	T	C	0.120134	0.0110983	2.63e-27	0.150212	117.171
LMTK2	LMTK2	rs10282336	A	G	-0.496678	0.0168321	2.29e-191	0.0575181	870.709
CTSB	CTSB	rs6995787	C	G	-0.37601	0.00965526	0	0.202981	1516.6
CTSB	CTSB	rs11777611	T	A	0.0983061	0.0112749	2.81e-18	0.146088	76.0213
CTSB	CTSB	rs3757949	C	G	-0.119341	0.00894034	1.21e-40	0.277671	178.185
PHKG1	PHKG1	rs17172508	T	C	-0.358984	0.0190058	1.43e-79	0.176018	356.761
PHKG1	PHKG1	rs77851553	A	T	0.18304	0.0280607	6.89e-11	0.0750729	42.5496
DEFA4	DEFA4	rs10103091	T	A	0.310515	0.0215695	5.48e-47	0.131797	207.245
GPR146	GPR146	rs28536571	A	G	-0.280436	0.0191437	1.37e-48	0.060266	214.593
GPR146	GPR146	rs56107018	T	C	0.565429	0.0138835	0	0.0995362	1658.66
GPR146	GPR146	rs56238820	A	C	-0.239987	0.0290936	1.6e-16	0.0262791	68.0425
GPR146	GPR146	rs117772857	G	T	-0.293993	0.0333772	1.27e-18	0.0353215	77.5844
GPR146	GPR146	rs11761211	T	C	0.643631	0.0185242	1.62e-264	0.0597163	1207.24
GPER1	GPER1	rs10262232	A	C	0.272077	0.00976723	9.09e-171	0.257901	775.963
GPER1	GPER1	rs1007766	G	A	0.0893538	0.0100139	4.54e-19	0.494338	79.6195
GPER1	GPER1	rs76471434	A	G	0.247279	0.0397414	4.9e-10	0.0207302	38.7158
NOS3	NOS3	rs1800781	A	G	-0.294259	0.0110968	6.09e-155	0.148813	703.176
ALDH7A1	ALDH7A1	rs62374040	A	G	-0.312368	0.0403409	9.69e-15	0.0304905	59.9573
ALDH7A1	ALDH7A1	rs900641	G	T	0.476745	0.0185201	3.96e-146	0.109744	662.652
ALDH1A1	ALDH1A1	rs10781087	A	T	-0.0545092	0.00860499	2.38e-10	0.319222	40.1272
ALDH1A1	ALDH1A1	rs62560451	A	G	0.142117	0.0092842	6.82e-53	0.239167	234.317
ALDH1A1	ALDH1A1	rs967372	T	C	-0.358333	0.00887707	0	0.257842	1629.42
KDM1B	KDM1B	rs1011620	G	A	-0.362003	0.014369	4.73e-140	0.0986133	634.704
KDM1B	KDM1B	rs78789252	G	A	0.255778	0.0163689	4.86e-55	0.0757278	244.167
TRPV6	TRPV6	rs4252449	C	G	0.635076	0.0329547	9.37e-83	0.0404309	371.378
VCP	VCP	rs10972278	G	A	-0.314484	0.00844151	8.96e-303	0.309068	1387.9
C2	C2	rs116548149	A	G	-0.148711	0.024776	1.95e-09	0.0644057	36.0266
C2	C2	rs488755	A	G	-0.255966	0.0269983	2.52e-21	0.0530524	89.8859
PPIB	PPIB	rs895885	C	G	0.0517438	0.00949115	4.99e-08	0.240832	29.7221
CTNNB1	CTNNB1	rs1722846	T	C	-0.265521	0.00786378	6.42e-250	0.447246	1140.08
CTNNB1	CTNNB1	rs62258038	T	C	-0.126012	0.0224133	1.89e-08	0.0368931	31.6091
CTNNB1	CTNNB1	rs11129903	T	A	0.291021	0.0210909	2.61e-43	0.037349	190.396
ULK4	ULK4	rs36087676	G	A	-0.163204	0.0261377	4.27e-10	0.0359824	38.9876
ULK4	ULK4	rs60659106	C	G	0.787521	0.0115689	0	0.141738	4633.83
ULK4	ULK4	rs794903	A	G	0.693015	0.0313337	2.16e-108	0.0240935	489.172
ULK4	ULK4	rs58977456	T	C	0.0699182	0.00880027	1.94e-15	0.445722	63.1231
CX3CR1	CX3CR1	rs7651994	A	G	0.317728	0.0154402	4.32e-94	0.073304	423.453
CX3CR1	CX3CR1	rs11711752	A	G	-0.192091	0.0144351	2.1e-40	0.0847147	177.082
CX3CR1	CX3CR1	rs79589879	T	C	0.197745	0.0133495	1.21e-49	0.101893	219.422
ATG4B	ATG4B	rs7574264	A	G	0.100587	0.0164246	9.11e-10	0.460642	37.5054
ATG4B	ATG4B	rs34278297	A	T	-0.423165	0.0173278	1.02e-131	0.217626	596.393
KLHL30	KLHL30	rs6748440	T	C	-0.0522464	0.00955634	4.57e-08	0.223002	29.8903
KLHL30	KLHL30	rs12692216	C	T	-0.334424	0.00935639	8.53e-280	0.348445	1277.55
TNXB	TNXB	rs9469079	T	C	-0.240286	0.0268656	3.75e-19	0.138551	79.9952
TNXB	TNXB	rs2269426	A	G	0.434818	0.0181727	1.6e-126	0.402304	572.501
BMP1	BMP1	rs36074562	G	A	0.204668	0.00893301	3.58e-116	0.277804	524.933
BMP1	BMP1	rs11547658	A	G	-0.0513987	0.00852043	1.62e-09	0.319629	36.3899
BMP1	BMP1	rs11784926	A	G	0.121807	0.0220936	3.52e-08	0.0404567	30.3957
FNTA	FNTA	rs4623474	G	A	-0.0953213	0.0130021	2.28e-13	0.120011	53.7468
ADAM9	ADAM9	rs10093975	C	T	-0.156799	0.00797847	5.47e-86	0.428708	386.231
IL7R	IL7R	rs852243	A	T	0.0843307	0.00863372	1.55e-22	0.44318	95.406
IL7R	IL7R	rs10058453	C	T	0.291463	0.00836317	4.14e-266	0.327258	1214.58
IL7R	IL7R	rs116462334	C	T	-0.174427	0.0300861	6.73e-09	0.0199344	33.6121
GSTM4	GSTM4	rs4970768	A	G	-0.463221	0.00829882	0	0.436863	3115.62
GSTM4	GSTM4	rs145406401	T	C	-0.178952	0.0306257	5.12e-09	0.0240078	34.143
GSTM4	GSTM4	rs629301	G	T	0.113883	0.0105048	2.2e-27	0.22326	117.528
GSTM4	GSTM4	rs673151	T	C	0.62671	0.0202532	3.09e-210	0.049317	957.516
IL12A	IL12A	rs4680536	G	A	-0.0598332	0.00803476	9.56e-14	0.422583	55.4547
GFM1	GFM1	rs7429574	G	A	-0.0627336	0.00962792	7.23e-11	0.32413	42.4556
GFM1	GFM1	rs6797631	G	T	-0.251125	0.00870754	6.76e-183	0.457509	831.743
SFTPB	SFTPB	rs62163092	T	C	-0.121336	0.00831521	3.16e-48	0.383163	212.928
ENHO	ENHO	rs2281997	T	C	-0.0525511	0.00950738	3.25e-08	0.309372	30.5522
COL4A3	COL4A3	rs61301974	A	T	-0.135848	0.00900291	1.9e-51	0.26343	227.688
PARM1	PARM1	rs769325	T	C	-0.0901643	0.00979493	3.41e-20	0.20681	84.7357
PARM1	PARM1	rs10007853	T	C	-0.388473	0.0151058	7.58e-146	0.0805721	661.354
[truncated: 705 more rows]

## Sheet: Table S3
Table S3. Druggable genome-wide Mendelian randomization identified genes for 11 OA traits risk.
tissue	database	exposure	outcome	method	nsnp	b	se	OR	OR_lci95	OR_uci95	P	FDR_P	P_pleiotropy	P_heterogeneity
														MR Egger	IVW
blood	eQTLGen	HLA-DRA (HipOA)	HandOA	Wald ratio	1	0.371279	0.0817106	1.44959	1.23507	1.70137	5.52e-06	0.00656251	NA	NA	NA
blood	eQTLGen	NEK4 (HipOA)	HipOA	Wald ratio	1	-0.853307	0.142777	0.426004	0.322017	0.56357	2.28e-09	2.71e-06	NA	NA	NA
blood	eQTLGen	ITIH3 (HipOA)	HipOA	Wald ratio	1	0.413163	0.0815706	1.51159	1.28825	1.77365	4.08e-07	0.000242471	NA	NA	NA
blood	eQTLGen	NISCH (HipOA)	HipOA	Wald ratio	1	-0.560902	0.119431	0.570694	0.451588	0.721215	2.65e-06	0.00104821	NA	NA	NA
blood	eQTLGen	HLA-G (HipOA)	HipOA	Inverse variance weighted	5	-0.0637209	0.0160328	0.938267	0.909241	0.968219	7.06e-05	0.0209554	0.380893	0.504896	0.494777
blood	eQTLGen	RIPK1 (HipOA)	HipOA	Inverse variance weighted	2	0.152362	0.0396127	1.16458	1.07758	1.2586	0.000119917	0.0284922	NA	NA	0.753522
blood	eQTLGen	LYG1 (KneeHipOA)	KneeHipOA	Inverse variance weighted	3	0.0729154	0.0141522	1.07564	1.04621	1.10589	2.57e-07	0.000305011	0.427204	0.341893	0.28799
blood	eQTLGen	NEK4 (KneeHipOA)	KneeHipOA	Wald ratio	1	-0.474236	0.0962142	0.62236	0.515398	0.751521	8.27e-07	0.00048982	NA	NA	NA
blood	eQTLGen	ITIH3 (KneeHipOA)	KneeHipOA	Wald ratio	1	0.259628	0.0549671	1.29645	1.16404	1.44392	2.32e-06	0.0009164	NA	NA	NA
blood	eQTLGen	IPP (KneeHipOA)	KneeHipOA	Wald ratio	1	0.0984082	0.021971	1.10341	1.05691	1.15197	7.5e-06	0.00222158	NA	NA	NA
blood	eQTLGen	NISCH (KneeHipOA)	KneeHipOA	Wald ratio	1	-0.35541	0.0804357	0.700886	0.598658	0.82057	9.94e-06	0.00235483	NA	NA	NA
blood	eQTLGen	MAST2 (KneeHipOA)	KneeHipOA	Wald ratio	1	0.177075	0.0455116	1.19372	1.09185	1.3051	9.99e-05	0.0197362	NA	NA	NA
blood	eQTLGen	HLA-G (KneeHipOA)	KneeHipOA	Inverse variance weighted	5	-0.039869	0.0107795	0.960915	0.940826	0.981433	0.000216811	0.0326901	0.985891	0.300498	0.453787
blood	eQTLGen	THBS2 (KneeHipOA)	KneeHipOA	Inverse variance weighted	2	-0.164713	0.0445886	0.848137	0.777162	0.925594	0.000220693	0.0326901	NA	NA	0.243435
blood	eQTLGen	HLA-C (KneeHipOA)	KneeHipOA	Inverse variance weighted	4	0.0400802	0.0111091	1.04089	1.01847	1.06381	0.000308725	0.0406488	0.681984	0.864393	0.915256
blood	eQTLGen	APOM (KneeHipOA)	KneeHipOA	Wald ratio	1	-0.204192	0.0575505	0.815306	0.728337	0.912659	0.0003881	0.041809	NA	NA	NA
blood	eQTLGen	NEU1 (KneeHipOA)	KneeHipOA	Wald ratio	1	-0.209561	0.0590638	0.81094	0.722292	0.910468	0.0003881	0.041809	NA	NA	NA
blood	eQTLGen	ENHO (KneeHipOA)	KneeHipOA	Wald ratio	1	-0.435766	0.124225	0.646769	0.506998	0.825072	0.0004517	0.0446054	NA	NA	NA
blood	eQTLGen	LYG1 (KneeOA)	KneeOA	Inverse variance weighted	3	0.0857679	0.0164899	1.08955	1.0549	1.12534	1.98e-07	0.000234987	0.809545	0.206716	0.417711
blood	eQTLGen	APOM (KneeOA)	KneeOA	Wald ratio	1	-0.262316	0.0685055	0.769268	0.672612	0.879814	0.0001286	0.0402986	NA	NA	NA
blood	eQTLGen	IPP (KneeOA)	KneeOA	Wald ratio	1	0.100607	0.0263667	1.10584	1.05015	1.16449	0.0001358	0.0402986	NA	NA	NA
blood	eQTLGen	NEU1 (KneeOA)	KneeOA	Wald ratio	1	-0.269213	0.0703067	0.76398	0.665635	0.876856	0.0001286	0.0402986	NA	NA	NA
blood	eQTLGen	NEK4 (THR)	THR	Wald ratio	1	-1.24031	0.173094	0.289295	0.206063	0.406145	7.75e-13	9.21e-10	NA	NA	NA
blood	eQTLGen	ITIH3 (THR)	THR	Wald ratio	1	0.559796	0.0989867	1.75032	1.44164	2.12508	1.56e-08	9.25e-06	NA	NA	NA
blood	eQTLGen	NISCH (THR)	THR	Wald ratio	1	-0.74313	0.145732	0.475623	0.357448	0.632866	3.41e-07	0.00013511	NA	NA	NA
blood	eQTLGen	SMPD2 (THR)	THR	Inverse variance weighted	2	0.128804	0.030849	1.13747	1.07073	1.20836	2.98e-05	0.00884628	NA	NA	0.671612
blood	eQTLGen	RIPK1 (THR)	THR	Inverse variance weighted	2	0.19856	0.0485418	1.21964	1.10895	1.34138	4.3e-05	0.0102367	NA	NA	0.506165
blood	eQTLGen	HLA-G (THR)	THR	Inverse variance weighted	5	-0.0668176	0.0178522	0.935366	0.903203	0.968674	0.000181967	0.0360599	0.384936	0.604458	0.578413
blood	eQTLGen	NEK4 (TJR)	TJR	Wald ratio	1	-0.885029	0.134706	0.412702	0.316937	0.537404	5.03e-11	5.98e-08	NA	NA	NA
blood	eQTLGen	ITIH3 (TJR)	TJR	Wald ratio	1	0.382111	0.0770808	1.46537	1.2599	1.70436	7.15e-07	0.000425008	NA	NA	NA
blood	eQTLGen	NISCH (TJR)	TJR	Wald ratio	1	-0.494989	0.113199	0.609577	0.488283	0.761002	1.23e-05	0.00395045	NA	NA	NA
blood	eQTLGen	STK25 (TJR)	TJR	Wald ratio	1	-0.38964	0.0894639	0.677301	0.568366	0.807114	1.33e-05	0.00395045	NA	NA	NA
blood	eQTLGen	PCYOX1 (TJR)	TJR	Inverse variance weighted	2	0.187045	0.0497332	1.20568	1.0937	1.32913	0.000169259	0.0402499	NA	NA	0.943276
fibroblast	GTEx	NEK4 (HipOA)	HipOA	Wald ratio	1	-0.333104	0.0507981	0.716696	0.648776	0.791726	5.48e-11	6.7e-08	NA	NA	NA
fibroblast	GTEx	ITIH4 (HipOA)	HipOA	Wald ratio	1	0.0802129	0.0156136	1.08352	1.05086	1.11719	2.79e-07	0.000170503	NA	NA	NA
fibroblast	GTEx	PRKG2 (HipOA)	HipOA	Wald ratio	1	0.201735	0.0421034	1.22352	1.12661	1.32878	1.66e-06	0.000675648	NA	NA	NA
fibroblast	GTEx	FBN2 (HipOA)	HipOA	Wald ratio	1	0.0820431	0.0173948	1.0855	1.04912	1.12315	2.4e-06	0.000734094	NA	NA	NA
fibroblast	GTEx	CRELD2 (HipOA)	HipOA	Wald ratio	1	-0.25997	0.0592534	0.771075	0.686529	0.866032	1.15e-05	0.00200561	NA	NA	NA
fibroblast	GTEx	SCUBE3 (HipOA)	HipOA	Wald ratio	1	-0.134891	0.0303238	0.873811	0.823389	0.92732	8.65e-06	0.00200561	NA	NA	NA
fibroblast	GTEx	TNC (HipOA)	HipOA	Wald ratio	1	-0.10217	0.023179	0.902876	0.862776	0.944841	1.04e-05	0.00200561	NA	NA	NA
fibroblast	GTEx	CHST11 (HipOA)	HipOA	Wald ratio	1	-0.192325	0.0453118	0.825039	0.754926	0.901664	2.19e-05	0.00335223	NA	NA	NA
fibroblast	GTEx	CHST1 (HipOA)	HipOA	Wald ratio	1	0.137381	0.0338292	1.14727	1.07366	1.22591	4.89e-05	0.00664496	NA	NA	NA
fibroblast	GTEx	EPDR1 (HipOA)	HipOA	Wald ratio	1	0.0687339	0.0177696	1.07115	1.03449	1.10911	0.0001097	0.0134273	NA	NA	NA
fibroblast	GTEx	MAPK3 (HipOA)	HipOA	Wald ratio	1	-0.151061	0.0400847	0.859795	0.79483	0.93007	0.0001642	0.018271	NA	NA	NA
fibroblast	GTEx	FES (HipOA)	HipOA	Wald ratio	1	0.0582883	0.0167961	1.06002	1.02569	1.0955	0.0005198	0.0489412	NA	NA	NA
fibroblast	GTEx	NEK4 (KneeHipOA)	KneeHipOA	Wald ratio	1	-0.180525	0.0342302	0.834832	0.78066	0.892764	1.34e-07	0.000163927	NA	NA	NA
fibroblast	GTEx	MAPK3 (KneeHipOA)	KneeHipOA	Wald ratio	1	-0.14009	0.0273851	0.86928	0.823851	0.917213	3.13e-07	0.000191903	NA	NA	NA
fibroblast	GTEx	ITIH4 (KneeHipOA)	KneeHipOA	Wald ratio	1	0.0519627	0.0104848	1.05334	1.03191	1.07521	7.2e-07	0.000294316	NA	NA	NA
fibroblast	GTEx	LYG1 (KneeHipOA)	KneeHipOA	Wald ratio	1	0.0727928	0.014863	1.07551	1.04463	1.1073	9.7e-07	0.000297609	NA	NA	NA
fibroblast	GTEx	COL27A1 (KneeHipOA)	KneeHipOA	Wald ratio	1	-0.0642098	0.0141115	0.937808	0.912225	0.964109	5.36e-06	0.00131534	NA	NA	NA
fibroblast	GTEx	CRIM1 (KneeHipOA)	KneeHipOA	Wald ratio	1	-0.287205	0.0638743	0.750358	0.66206	0.850431	6.91e-06	0.0014133	NA	NA	NA
fibroblast	GTEx	SCUBE3 (KneeHipOA)	KneeHipOA	Wald ratio	1	-0.0883663	0.0203538	0.915426	0.879625	0.952683	1.41e-05	0.00248029	NA	NA	NA
fibroblast	GTEx	PRKG2 (KneeHipOA)	KneeHipOA	Wald ratio	1	0.120781	0.0284921	1.12838	1.06709	1.19318	2.24e-05	0.00305932	NA	NA	NA
fibroblast	GTEx	LTBP1 (KneeHipOA)	KneeHipOA	Wald ratio	1	-0.0365102	0.00896669	0.964148	0.947352	0.981243	4.67e-05	0.00572518	NA	NA	NA
fibroblast	GTEx	IPP (KneeHipOA)	KneeHipOA	Wald ratio	1	0.138944	0.0347218	1.14906	1.07346	1.22998	6.29e-05	0.00701732	NA	NA	NA
fibroblast	GTEx	PAM (KneeHipOA)	KneeHipOA	Wald ratio	1	0.127857	0.0327026	1.13639	1.06584	1.21162	9.24e-05	0.00809908	NA	NA	NA
fibroblast	GTEx	COL10A1 (KneeHipOA)	KneeHipOA	Wald ratio	1	0.0970163	0.0255694	1.10188	1.04802	1.15851	0.0001481	0.00996938	NA	NA	NA
fibroblast	GTEx	FES (KneeHipOA)	KneeHipOA	Wald ratio	1	0.0432521	0.0113801	1.0442	1.02117	1.06775	0.0001443	0.00996938	NA	NA	NA
fibroblast	GTEx	CRELD2 (KneeHipOA)	KneeHipOA	Wald ratio	1	-0.14841	0.0400684	0.862078	0.796965	0.93251	0.0002123	0.0118684	NA	NA	NA
fibroblast	GTEx	NOX4 (KneeHipOA)	KneeHipOA	Wald ratio	1	0.0745785	0.0201383	1.07743	1.03573	1.12081	0.0002128	0.0118684	NA	NA	NA
fibroblast	GTEx	OMG (KneeHipOA)	KneeHipOA	Wald ratio	1	0.132425	0.0386373	1.14159	1.05833	1.2314	0.0006094	0.0267048	NA	NA	NA
fibroblast	GTEx	MAST2 (KneeHipOA)	KneeHipOA	Wald ratio	1	0.0507315	0.0149965	1.05204	1.02157	1.08342	0.0007173	0.0283912	NA	NA	NA
fibroblast	GTEx	MST1R (KneeHipOA)	KneeHipOA	Wald ratio	1	0.0537018	0.0168792	1.05517	1.02083	1.09066	0.001465	0.0485826	NA	NA	NA
fibroblast	GTEx	LYG1 (KneeOA)	KneeOA	Wald ratio	1	0.0891042	0.017282	1.09319	1.05679	1.13086	2.52e-07	0.000154721	NA	NA	NA
fibroblast	GTEx	MAPK3 (KneeOA)	KneeOA	Wald ratio	1	-0.165408	0.0320149	0.847548	0.795999	0.902435	2.38e-07	0.000154721	NA	NA	NA
fibroblast	GTEx	COL27A1 (KneeOA)	KneeOA	Wald ratio	1	-0.0745872	0.0164089	0.928127	0.898751	0.958462	5.48e-06	0.00223949	NA	NA	NA
fibroblast	GTEx	AMPD3 (KneeOA)	KneeOA	Wald ratio	1	-0.121713	0.0316774	0.885402	0.832101	0.942117	0.0001219	0.0163671	NA	NA	NA
fibroblast	GTEx	CRIM1 (KneeOA)	KneeOA	Wald ratio	1	-0.294864	0.0743118	0.744633	0.643705	0.861386	7.25e-05	0.0163671	NA	NA	NA
fibroblast	GTEx	LTBP1 (KneeOA)	KneeOA	Wald ratio	1	-0.0416837	0.0104292	0.959173	0.939765	0.978982	6.42e-05	0.0163671	NA	NA	NA
fibroblast	GTEx	MAPK1 (KneeOA)	KneeOA	Wald ratio	1	-0.343485	0.0899196	0.709294	0.594683	0.845995	0.0001335	0.0163671	NA	NA	NA
fibroblast	GTEx	MAST2 (KneeOA)	KneeOA	Wald ratio	1	0.0628576	0.017482	1.06488	1.02901	1.102	0.0003237	0.0283469	NA	NA	NA
fibroblast	GTEx	NOX4 (KneeOA)	KneeOA	Wald ratio	1	0.0827601	0.0234488	1.08628	1.03749	1.13737	0.0004165	0.0311332	NA	NA	NA
fibroblast	GTEx	CAMKK2 (KneeOA)	KneeOA	Wald ratio	1	-0.10803	0.032526	0.897601	0.842164	0.956687	0.0008959	0.0477554	NA	NA	NA
fibroblast	GTEx	NEK4 (THR)	THR	Wald ratio	1	-0.455503	0.0615779	0.634129	0.562032	0.715474	1.39e-13	1.71e-10	NA	NA	NA
fibroblast	GTEx	FBN2 (THR)	THR	Wald ratio	1	0.105798	0.0209636	1.1116	1.06685	1.15822	4.49e-07	0.000183791	NA	NA	NA
fibroblast	GTEx	PRKG2 (THR)	THR	Wald ratio	1	0.244593	0.0513489	1.2771	1.15483	1.41232	1.9e-06	0.0005833	NA	NA	NA
fibroblast	GTEx	CRELD2 (THR)	THR	Wald ratio	1	-0.331146	0.0721706	0.7181	0.623379	0.827214	4.47e-06	0.00109783	NA	NA	NA
fibroblast	GTEx	TNFSF12 (THR)	THR	Wald ratio	1	0.115143	0.0293622	1.12203	1.05928	1.1885	8.8e-05	0.0120071	NA	NA	NA
fibroblast	GTEx	CHST11 (THR)	THR	Wald ratio	1	-0.204551	0.0528514	0.815013	0.734813	0.903967	0.0001087	0.0133484	NA	NA	NA
fibroblast	GTEx	CHST1 (THR)	THR	Wald ratio	1	0.156266	0.0410742	1.16914	1.0787	1.26715	0.0001421	0.0145416	NA	NA	NA
fibroblast	GTEx	TNC (THR)	THR	Wald ratio	1	-0.104626	0.0281478	0.900662	0.852318	0.951747	0.0002016	0.0190434	NA	NA	NA
fibroblast	GTEx	FES (THR)	THR	Wald ratio	1	0.075552	0.0204732	1.07848	1.03606	1.12264	0.000224	0.019648	NA	NA	NA
fibroblast	GTEx	COL5A2 (THR)	THR	Wald ratio	1	0.191733	0.0546458	1.21135	1.08831	1.34829	0.0004504	0.0345682	NA	NA	NA
fibroblast	GTEx	NEK4 (TJR)	TJR	Wald ratio	1	-0.33534	0.0479591	0.715095	0.650939	0.785575	2.71e-12	3.32e-09	NA	NA	NA
fibroblast	GTEx	SCUBE3 (TJR)	TJR	Wald ratio	1	-0.148942	0.028444	0.861619	0.814898	0.911018	1.64e-07	0.000100573	NA	NA	NA
fibroblast	GTEx	COL27A1 (TJR)	TJR	Wald ratio	1	-0.0957743	0.0196312	0.908669	0.87437	0.944313	1.07e-06	0.000234343	NA	NA	NA
fibroblast	GTEx	CRIM1 (TJR)	TJR	Wald ratio	1	-0.437509	0.0890559	0.645643	0.542234	0.768773	8.98e-07	0.000234343	NA	NA	NA
fibroblast	GTEx	ITIH4 (TJR)	TJR	Wald ratio	1	0.0718696	0.014773	1.07452	1.04385	1.10608	1.15e-06	0.000234343	NA	NA	NA
fibroblast	GTEx	FES (TJR)	TJR	Wald ratio	1	0.0766658	0.0158751	1.07968	1.0466	1.1138	1.37e-06	0.000240337	NA	NA	NA
fibroblast	GTEx	FBN2 (TJR)	TJR	Wald ratio	1	0.0753457	0.0163097	1.07826	1.04433	1.11328	3.84e-06	0.000589901	NA	NA	NA
fibroblast	GTEx	TNFSF12 (TJR)	TJR	Wald ratio	1	0.101453	0.0228599	1.10678	1.05828	1.1575	9.08e-06	0.0011149	NA	NA	NA
fibroblast	GTEx	COL10A1 (TJR)	TJR	Wald ratio	1	0.151794	0.0351047	1.16392	1.08653	1.24682	1.53e-05	0.00171027	NA	NA	NA
fibroblast	GTEx	PAM (TJR)	TJR	Wald ratio	1	0.190779	0.0458138	1.21019	1.10626	1.32389	3.12e-05	0.00319689	NA	NA	NA
fibroblast	GTEx	LTBP1 (TJR)	TJR	Wald ratio	1	-0.0507003	0.01256	0.950563	0.927449	0.974254	5.42e-05	0.00475587	NA	NA	NA
fibroblast	GTEx	OMG (TJR)	TJR	Wald ratio	1	0.214374	0.0542601	1.23909	1.11408	1.37813	7.79e-05	0.00637496	NA	NA	NA
fibroblast	GTEx	CHST11 (TJR)	TJR	Wald ratio	1	-0.153296	0.041362	0.857876	0.791073	0.930321	0.0002104	0.0151983	NA	NA	NA
fibroblast	GTEx	PRKG2 (TJR)	TJR	Wald ratio	1	0.147622	0.0400297	1.15907	1.07161	1.25368	0.0002262	0.0154319	NA	NA	NA
fibroblast	GTEx	MAPK3 (TJR)	TJR	Wald ratio	1	-0.131229	0.0371797	0.877017	0.81538	0.943313	0.0004162	0.0255547	NA	NA	NA
fibroblast	GTEx	COL27A1 (TKR)	TKR	Wald ratio	1	-0.118691	0.0279737	0.888082	0.840701	0.938134	2.21e-05	0.0113953	NA	NA	NA
fibroblast	GTEx	NEK4 (TKR)	TKR	Wald ratio	1	-0.282803	0.0685786	0.753668	0.658878	0.862096	3.73e-05	0.0113953	NA	NA	NA
fibroblast	GTEx	PAM (TKR)	TKR	Wald ratio	1	0.27585	0.0653657	1.31765	1.1592	1.49775	2.44e-05	0.0113953	NA	NA	NA
fibroblast	GTEx	LTBP1 (TKR)	TKR	Wald ratio	1	-0.0703597	0.0179297	0.932059	0.899873	0.965395	8.7e-05	0.0152036	NA	NA	NA
fibroblast	GTEx	FES (TKR)	TKR	Wald ratio	1	0.0853904	0.0226394	1.08914	1.04187	1.13856	0.0001621	0.024781	NA	NA	NA
fibroblast	GTEx	CRIM1 (TKR)	TKR	Wald ratio	1	-0.463357	0.126412	0.629168	0.491091	0.806066	0.0002469	0.0301959	NA	NA	NA
fibroblast	GTEx	MAPK1 (TKR)	TKR	Wald ratio	1	-0.541943	0.153808	0.581617	0.430242	0.786252	0.0004259	0.0400674	NA	NA	NA
fibroblast	GTEx	AGER (TKR)	TKR	Wald ratio	1	0.175305	0.0506305	1.19161	1.07904	1.31593	0.0005353	0.0467623	NA	NA	NA
chondrocyte	MSK-KP	ALDH1A2 (FingerOA)	FingerOA	Wald ratio	1	0.215269	0.0377907	1.2402	1.15165	1.33554	1.22e-08	2.71e-06	NA	NA	NA
chondrocyte	MSK-KP	HLA-DRA (FingerOA)	FingerOA	Wald ratio	1	-0.230736	0.0488816	0.793949	0.721413	0.873779	2.36e-06	0.000260228	NA	NA	NA
chondrocyte	MSK-KP	SNAP29 (FingerOA)	FingerOA	Inverse variance weighted	2	-0.0783398	0.0230217	0.92465	0.883855	0.967328	0.000666838	0.0491237	NA	NA	1
chondrocyte	MSK-KP	ALDH1A2 (HandOA)	HandOA	Wald ratio	1	0.217799	0.0261838	1.24334	1.18114	1.30881	8.94e-17	1.99e-14	NA	NA	NA
chondrocyte	MSK-KP	HLA-DRA (HandOA)	HandOA	Wald ratio	1	-0.143666	0.0354946	0.866177	0.807966	0.928582	5.18e-05	0.00577124	NA	NA	NA
chondrocyte	MSK-KP	PAPPA (HipOA)	HipOA	Wald ratio	1	0.193464	0.0248904	1.21345	1.15567	1.27411	7.69e-15	1.72e-12	NA	NA	NA
chondrocyte	MSK-KP	MAP2K6 (HipOA)	HipOA	Wald ratio	1	-0.177469	0.0317111	0.837387	0.786925	0.891085	2.19e-08	2.45e-06	NA	NA	NA
chondrocyte	MSK-KP	PIK3R1 (HipOA)	HipOA	Wald ratio	1	0.140172	0.0274902	1.15047	1.09012	1.21416	3.41e-07	2.55e-05	NA	NA	NA
chondrocyte	MSK-KP	FBN2 (HipOA)	HipOA	Wald ratio	1	0.0841706	0.017933	1.08781	1.05024	1.12673	2.68e-06	0.000150304	NA	NA	NA
chondrocyte	MSK-KP	CELSR2 (HipOA)	HipOA	Wald ratio	1	-0.0532969	0.0146852	0.948098	0.921198	0.975784	0.0002842	0.0127322	NA	NA	NA
chondrocyte	MSK-KP	CYP19A1 (HipOA)	HipOA	Inverse variance weighted	2	-0.049322	0.01396	0.951875	0.926183	0.978279	0.00041073	0.0153339	NA	NA	1
chondrocyte	MSK-KP	NRBP1 (HipOA)	HipOA	Inverse variance weighted	2	0.0611551	0.0178569	1.06306	1.0265	1.10093	0.000615393	0.0196926	NA	NA	1
chondrocyte	MSK-KP	MAP2K6 (KneeHipOA)	KneeHipOA	Wald ratio	1	-0.116117	0.0213662	0.890371	0.853854	0.928449	5.49e-08	1.24e-05	NA	NA	NA
chondrocyte	MSK-KP	SLC11A2 (KneeHipOA)	KneeHipOA	Inverse variance weighted	2	0.0545395	0.0138093	1.05605	1.02785	1.08503	7.83e-05	0.00885046	NA	NA	1
chondrocyte	MSK-KP	PAM (KneeHipOA)	KneeHipOA	Wald ratio	1	-0.0575987	0.0160566	0.944029	0.914782	0.974211	0.0003342	0.0251764	NA	NA	NA
chondrocyte	MSK-KP	NRBP1 (KneeHipOA)	KneeHipOA	Inverse variance weighted	2	0.0412313	0.0121383	1.04209	1.01759	1.06718	0.000681776	0.0385203	NA	NA	1
chondrocyte	MSK-KP	ALDH1A2 (KneeOA)	KneeOA	Wald ratio	1	-0.0693668	0.0154531	0.932984	0.90515	0.961675	7.16e-06	0.00158952	NA	NA	NA
chondrocyte	MSK-KP	HLA-DPB1 (KneeOA)	KneeOA	Wald ratio	1	-0.0492135	0.0122132	0.951978	0.92946	0.975041	5.59e-05	0.00514078	NA	NA	NA
chondrocyte	MSK-KP	MAP2K6 (KneeOA)	KneeOA	Wald ratio	1	-0.0987865	0.0248326	0.905936	0.862898	0.95112	6.95e-05	0.00514078	NA	NA	NA
chondrocyte	MSK-KP	PAM (KneeOA)	KneeOA	Wald ratio	1	-0.0654994	0.0186871	0.9366	0.902916	0.97154	0.0004565	0.0253358	NA	NA	NA
chondrocyte	MSK-KP	PAPPA (THR)	THR	Wald ratio	1	0.258133	0.0301914	1.29451	1.22013	1.37343	1.23e-17	2.76e-15	NA	NA	NA
chondrocyte	MSK-KP	MAP2K6 (THR)	THR	Wald ratio	1	-0.221143	0.038635	0.801602	0.743142	0.86466	1.04e-08	1.17e-06	NA	NA	NA
chondrocyte	MSK-KP	PIK3R1 (THR)	THR	Wald ratio	1	0.181925	0.0333853	1.19952	1.12355	1.28064	5.06e-08	3.78e-06	NA	NA	NA
chondrocyte	MSK-KP	FBN2 (THR)	THR	Wald ratio	1	0.109206	0.0215979	1.11539	1.06916	1.16362	4.27e-07	2.39e-05	NA	NA	NA
chondrocyte	MSK-KP	SLC11A2 (THR)	THR	Inverse variance weighted	2	0.107163	0.0247132	1.11312	1.06048	1.16836	1.45e-05	0.000649281	NA	NA	1
chondrocyte	MSK-KP	CELSR2 (THR)	THR	Wald ratio	1	-0.0697903	0.0179135	0.932589	0.900414	0.965915	9.78e-05	0.00365157	NA	NA	NA
chondrocyte	MSK-KP	CTSS (THR)	THR	Inverse variance weighted	2	0.0767299	0.0222636	1.07975	1.03365	1.12791	0.000568051	0.0181776	NA	NA	1
chondrocyte	MSK-KP	ALDH1A2 (ThumbOA)	ThumbOA	Wald ratio	1	0.246263	0.035942	1.27924	1.19222	1.3726	7.3e-12	1.63e-09	NA	NA	NA
chondrocyte	MSK-KP	PAM (ThumbOA)	ThumbOA	Wald ratio	1	-0.182481	0.0439576	0.833201	0.76442	0.90817	3.31e-05	0.00368619	NA	NA	NA
chondrocyte	MSK-KP	MAP2K6 (TJR)	TJR	Wald ratio	1	-0.177122	0.0299821	0.837677	0.78987	0.888378	3.47e-09	7.64e-07	NA	NA	NA
chondrocyte	MSK-KP	PAPPA (TJR)	TJR	Wald ratio	1	0.129066	0.0235174	1.13777	1.08651	1.19144	4.06e-08	4.47e-06	NA	NA	NA
chondrocyte	MSK-KP	FBN2 (TJR)	TJR	Wald ratio	1	0.0787751	0.0168092	1.08196	1.0469	1.1182	2.78e-06	0.000203867	NA	NA	NA
chondrocyte	MSK-KP	PAM (TJR)	TJR	Wald ratio	1	-0.0759487	0.0224397	0.926864	0.886982	0.968539	0.0007129	0.0392095	NA	NA	NA
chondrocyte	MSK-KP	PRKD2 (TJR)	TJR	Wald ratio	1	-0.109974	0.0331915	0.895857	0.839432	0.956075	0.0009219	0.0405636	NA	NA	NA
chondrocyte	MSK-KP	ALDH1A2 (TKR)	TKR	Wald ratio	1	-0.161715	0.0263661	0.850683	0.807839	0.8958	8.6e-10	1.92e-07	NA	NA	NA
chondrocyte	MSK-KP	NRBP1 (TKR)	TKR	Inverse variance weighted	2	0.112072	0.0240717	1.11859	1.06704	1.17263	3.23e-06	0.000359941	NA	NA	1
chondrocyte	MSK-KP	HLA-DPB1 (TKR)	TKR	Wald ratio	1	-0.0746711	0.0198103	0.928049	0.892705	0.964792	0.0001637	0.011819	NA	NA	NA
chondrocyte	MSK-KP	MAP2K6 (TKR)	TKR	Wald ratio	1	-0.158752	0.0428564	0.853208	0.784468	0.927973	0.000212	0.011819	NA	NA	NA

## Sheet: Table S4
Table S4. Replication within the OA dataset of Guindo-Martínez et al.
Exposure	Outcome	Method	nsnp	OR(95%CI)	OR	OR_lci95	OR_uci95	P	P_pleiotropy	P_heterogeneity
										MR Egger	IVW
HLA-DRA	OA	Wald ratio	1	0.931(0.584-1.484)	0.931	0.584	1.484	0.763644	NA	NA	NA
IPP	OA	Wald ratio	1	1.034(0.865-1.235)	1.034	0.865	1.235	0.712297	NA	NA	NA
LYG1	OA	Inverse variance weighted	3	1.152(1.047-1.267)	1.152	1.047	1.267	0.00381819	0.37667	0.893351	0.3275
MAST2	OA	Wald ratio	1	1.266(0.982-1.633)	1.266	0.982	1.633	0.0689844	NA	NA	NA
NEU1	OA	Wald ratio	1	0.614(0.419-0.899)	0.614	0.419	0.899	0.012128	NA	NA	NA
NISCH	OA	Wald ratio	1	1.014(0.609-1.688)	1.014	0.609	1.688	0.957337	NA	NA	NA
STK25	OA	Wald ratio	1	1.078(0.773-1.504)	1.078	0.773	1.504	0.657334	NA	NA	NA
CHST1	OA	Wald ratio	1	1.101(0.864-1.404)	1.101	0.864	1.404	0.435	NA	NA	NA
CHST11	OA	Wald ratio	1	0.999(0.827-1.208)	0.999	0.827	1.208	0.995	NA	NA	NA
CRELD2	OA	Wald ratio	1	0.951(0.777-1.163)	0.951	0.777	1.163	0.623	NA	NA	NA
CRIM1	OA	Wald ratio	1	0.805(0.564-1.150)	0.805	0.564	1.15	0.234	NA	NA	NA
EPDR1	OA	Wald ratio	1	1.088(1.018-1.162)	1.088	1.018	1.162	0.012	NA	NA	NA
IPP	OA	Wald ratio	1	1.204(0.990-1.464)	1.204	0.99	1.464	0.063	NA	NA	NA
LYG1	OA	Wald ratio	1	1.185(1.076-1.305)	1.185	1.076	1.305	0.00058	NA	NA	NA
MAPK3	OA	Wald ratio	1	1.020(0.847-1.229)	1.02	0.847	1.229	0.833	NA	NA	NA
PAM	OA	Wald ratio	1	1.087(0.900-1.312)	1.087	0.9	1.312	0.388	NA	NA	NA
PRKG2	OA	Wald ratio	1	0.927(0.789-1.090)	0.927	0.789	1.09	0.36	NA	NA	NA
ALDH1A2	OA	Wald ratio	1	1.058(0.976-1.146)	1.058	0.976	1.146	0.168	NA	NA	NA
HLA-DRA	OA	Wald ratio	1	1.115(0.917-1.354)	1.115	0.917	1.354	0.275	NA	NA	NA
MAP2K6	OA	Wald ratio	1	0.865(0.754-0.993)	0.865	0.754	0.993	0.04	NA	NA	NA
PAM	OA	Wald ratio	1	1.027(0.931-1.131)	1.027	0.931	1.131	0.597	NA	NA	NA
PAPPA	OA	Wald ratio	1	0.956(0.829-1.101)	0.956	0.829	1.101	0.532	NA	NA	NA

## Sheet: Table S5
Table S5. Colocalization analysis between identified druggable genes and 11 OA traits.
tissue	database	gene	PH4
blood	eQTLGen	HLA-DRA (HipOA)	0.976
blood	eQTLGen	NEK4 (HipOA)	0.0232
blood	eQTLGen	ITIH3 (HipOA)	0.00012
blood	eQTLGen	NISCH (HipOA)	1.29e-05
blood	eQTLGen	HLA-G (HipOA)	0.0227
blood	eQTLGen	RIPK1 (HipOA)	0.576
blood	eQTLGen	LYG1 (KneeHipOA)	0.221
blood	eQTLGen	NEK4 (KneeHipOA)	0.111
blood	eQTLGen	ITIH3 (KneeHipOA)	0.0188
blood	eQTLGen	IPP (KneeHipOA)	0.43
blood	eQTLGen	NISCH (KneeHipOA)	0.948
blood	eQTLGen	MAST2 (KneeHipOA)	0.942
blood	eQTLGen	HLA-G (KneeHipOA)	0.563
blood	eQTLGen	THBS2 (KneeHipOA)	0.436
blood	eQTLGen	HLA-C (KneeHipOA)	0.00818
blood	eQTLGen	APOM (KneeHipOA)	0.513
blood	eQTLGen	NEU1 (KneeHipOA)	0.486
blood	eQTLGen	ENHO (KneeHipOA)	0.311
blood	eQTLGen	LYG1 (KneeOA)	0.934
blood	eQTLGen	APOM (KneeOA)	0.726
blood	eQTLGen	IPP (KneeOA)	0.783
blood	eQTLGen	NEU1 (KneeOA)	0.736
blood	eQTLGen	NEK4 (THR)	0.0953
blood	eQTLGen	ITIH3 (THR)	3.94e-06
blood	eQTLGen	NISCH (THR)	1.51e-07
blood	eQTLGen	SMPD2 (THR)	0.0316
blood	eQTLGen	RIPK1 (THR)	0.649
blood	eQTLGen	HLA-G (THR)	0.281
blood	eQTLGen	NEK4 (TJR)	0.147
blood	eQTLGen	ITIH3 (TJR)	9.83e-06
blood	eQTLGen	NISCH (TJR)	5.23e-07
blood	eQTLGen	STK25 (TJR)	0.841
blood	eQTLGen	PCYOX1 (TJR)	0.00568
fibroblast	GTEx	NEK4 (HipOA)	0.662
fibroblast	GTEx	ITIH4 (HipOA)	0.000182
fibroblast	GTEx	PRKG2 (HipOA)	0.956
fibroblast	GTEx	FBN2 (HipOA)	0.516
fibroblast	GTEx	CRELD2 (HipOA)	0.889
fibroblast	GTEx	SCUBE3 (HipOA)	0.216
fibroblast	GTEx	TNC (HipOA)	0.000412
fibroblast	GTEx	CHST11 (HipOA)	0.928
fibroblast	GTEx	CHST1 (HipOA)	0.913
fibroblast	GTEx	EPDR1 (HipOA)	0.817
fibroblast	GTEx	MAPK3 (HipOA)	0.615
fibroblast	GTEx	FES (HipOA)	0.51
fibroblast	GTEx	NEK4 (KneeHipOA)	0.719
fibroblast	GTEx	MAPK3 (KneeHipOA)	0.98
fibroblast	GTEx	ITIH4 (KneeHipOA)	0.262
fibroblast	GTEx	LYG1 (KneeHipOA)	0.922
fibroblast	GTEx	COL27A1 (KneeHipOA)	7.86e-05
fibroblast	GTEx	CRIM1 (KneeHipOA)	0.949
fibroblast	GTEx	SCUBE3 (KneeHipOA)	0.565
fibroblast	GTEx	PRKG2 (KneeHipOA)	0.902
fibroblast	GTEx	LTBP1 (KneeHipOA)	0.000637
fibroblast	GTEx	IPP (KneeHipOA)	0.791
fibroblast	GTEx	PAM (KneeHipOA)	0.682
fibroblast	GTEx	COL10A1 (KneeHipOA)	0.094
fibroblast	GTEx	FES (KneeHipOA)	0.692
fibroblast	GTEx	CRELD2 (KneeHipOA)	0.598
fibroblast	GTEx	NOX4 (KneeHipOA)	0.54
fibroblast	GTEx	OMG (KneeHipOA)	0.159
fibroblast	GTEx	MAST2 (KneeHipOA)	0.148
fibroblast	GTEx	MST1R (KneeHipOA)	0.228
fibroblast	GTEx	LYG1 (KneeOA)	0.925
fibroblast	GTEx	MAPK3 (KneeOA)	0.97
fibroblast	GTEx	COL27A1 (KneeOA)	0.00681
fibroblast	GTEx	AMPD3 (KneeOA)	0.616
fibroblast	GTEx	CRIM1 (KneeOA)	0.764
fibroblast	GTEx	LTBP1 (KneeOA)	0.00229
fibroblast	GTEx	MAPK1 (KneeOA)	0.538
fibroblast	GTEx	MAST2 (KneeOA)	0.477
fibroblast	GTEx	NOX4 (KneeOA)	0.557
fibroblast	GTEx	CAMKK2 (KneeOA)	0.368
fibroblast	GTEx	NEK4 (THR)	0.514
fibroblast	GTEx	FBN2 (THR)	0.698
fibroblast	GTEx	PRKG2 (THR)	0.947
fibroblast	GTEx	CRELD2 (THR)	0.696
fibroblast	GTEx	TNFSF12 (THR)	0.61
fibroblast	GTEx	CHST11 (THR)	0.886
fibroblast	GTEx	CHST1 (THR)	0.83
fibroblast	GTEx	TNC (THR)	8.69e-10
fibroblast	GTEx	FES (THR)	0.636
fibroblast	GTEx	COL5A2 (THR)	0.0164
fibroblast	GTEx	NEK4 (TJR)	0.513
fibroblast	GTEx	SCUBE3 (TJR)	0.603
fibroblast	GTEx	COL27A1 (TJR)	0.000302
fibroblast	GTEx	CRIM1 (TJR)	0.983
fibroblast	GTEx	ITIH4 (TJR)	6.12e-06
fibroblast	GTEx	FES (TJR)	0.711
fibroblast	GTEx	FBN2 (TJR)	0.138
fibroblast	GTEx	TNFSF12 (TJR)	0.617
fibroblast	GTEx	COL10A1 (TJR)	0.332
fibroblast	GTEx	PAM (TJR)	0.812
fibroblast	GTEx	LTBP1 (TJR)	0.0212
fibroblast	GTEx	OMG (TJR)	0.721
fibroblast	GTEx	CHST11 (TJR)	0.856
fibroblast	GTEx	PRKG2 (TJR)	0.807
fibroblast	GTEx	MAPK3 (TJR)	0.404
fibroblast	GTEx	COL27A1 (TKR)	0.000309
fibroblast	GTEx	NEK4 (TKR)	0.514
fibroblast	GTEx	PAM (TKR)	0.825
fibroblast	GTEx	LTBP1 (TKR)	0.0227
fibroblast	GTEx	FES (TKR)	0.713
fibroblast	GTEx	CRIM1 (TKR)	0.985
fibroblast	GTEx	MAPK1 (TKR)	0.0364
fibroblast	GTEx	AGER (TKR)	0.0562
chondrocyte	MSK-KP	ALDH1A2 (FingerOA)	0.782
chondrocyte	MSK-KP	HLA-DRA (FingerOA)	0.945
chondrocyte	MSK-KP	SNAP29 (FingerOA)	0.0773
chondrocyte	MSK-KP	ALDH1A2 (HandOA)	0.951
chondrocyte	MSK-KP	HLA-DRA (HandOA)	0.563
chondrocyte	MSK-KP	PAPPA (HipOA)	0.947
chondrocyte	MSK-KP	MAP2K6 (HipOA)	0.976
chondrocyte	MSK-KP	PIK3R1 (HipOA)	0
chondrocyte	MSK-KP	FBN2 (HipOA)	0.246
chondrocyte	MSK-KP	CELSR2 (HipOA)	0
chondrocyte	MSK-KP	CYP19A1 (HipOA)	0.00652
chondrocyte	MSK-KP	NRBP1 (HipOA)	0.068
chondrocyte	MSK-KP	MAP2K6 (KneeHipOA)	0.966
chondrocyte	MSK-KP	SLC11A2 (KneeHipOA)	0
chondrocyte	MSK-KP	PAM (KneeHipOA)	0.528
chondrocyte	MSK-KP	NRBP1 (KneeHipOA)	0.0362
chondrocyte	MSK-KP	ALDH1A2 (KneeOA)	0.766
chondrocyte	MSK-KP	HLA-DPB1 (KneeOA)	0.0488
chondrocyte	MSK-KP	MAP2K6 (KneeOA)	0.803
chondrocyte	MSK-KP	PAM (KneeOA)	0.384
chondrocyte	MSK-KP	PAPPA (THR)	0.942
chondrocyte	MSK-KP	MAP2K6 (THR)	0.976
chondrocyte	MSK-KP	PIK3R1 (THR)	0
chondrocyte	MSK-KP	FBN2 (THR)	0.46
chondrocyte	MSK-KP	SLC11A2 (THR)	0
chondrocyte	MSK-KP	CELSR2 (THR)	0
chondrocyte	MSK-KP	CTSS (THR)	0.00944
chondrocyte	MSK-KP	ALDH1A2 (ThumbOA)	0.948
chondrocyte	MSK-KP	PAM (ThumbOA)	0.844
chondrocyte	MSK-KP	MAP2K6 (TJR)	0.976
chondrocyte	MSK-KP	PAPPA (TJR)	0.93
chondrocyte	MSK-KP	FBN2 (TJR)	0.0588
chondrocyte	MSK-KP	PAM (TJR)	0.556
chondrocyte	MSK-KP	PRKD2 (TJR)	0
chondrocyte	MSK-KP	ALDH1A2 (TKR)	0.898
chondrocyte	MSK-KP	NRBP1 (TKR)	0.355
chondrocyte	MSK-KP	HLA-DPB1 (TKR)	0.0732
chondrocyte	MSK-KP	MAP2K6 (TKR)	0.79

## Sheet: Table S6
Table S66. Genetic instruments for druggable genes from fibroblast.
exposure	id.exposure	SNP	effect_allele.exposure	other_allele.exposure	beta.exposure	se.exposure	P.exposure	eaf.exposure	F
DNASE1	DNASE1	rs9989424	C	G	-0.111403	0.0199529	2.36e-08	0.3121	31.1732
CD109	CD109	rs9442956	G	A	-0.158299	0.0288882	4.26e-08	0.3131	30.0272
MINK1	MINK1	rs8834	C	T	0.108947	0.0198663	4.16e-08	0.337	30.0744
ADORA1	ADORA1	rs872129	G	A	0.512982	0.0632917	5.27e-16	0.08847	65.6917
LOX	LOX	rs840457	C	T	0.170615	0.0285588	2.31e-09	0.7734	35.6907
SCARB1	SCARB1	rs838886	G	T	-0.212954	0.0368673	7.64e-09	0.7038	33.3648
PDGFD	PDGFD	rs7948877	A	G	0.0947049	0.0166201	1.21e-08	0.4066	32.4697
OVCH2	OVCH2	rs78024285	A	G	0.94297	0.118315	1.59e-15	0.01193	63.5208
CCND2	CCND2	rs76895963	G	T	1.07731	0.17859	1.62e-09	0.02386	36.3887
FGF5	FGF5	rs7664429	G	A	-0.219907	0.0354359	5.44e-10	0.06461	38.5116
AQP1	AQP1	rs763422	C	T	-0.22931	0.0375619	1.03e-09	0.4394	37.2693
ATP1B1	ATP1B1	rs75171076	T	C	0.450084	0.0775383	6.45e-09	0.04374	33.6942
SCYL2	SCYL2	rs7316039	C	G	0.12502	0.022124	1.6e-08	0.2674	31.9324
ABCC11	ABCC11	rs7185951	A	G	-0.405815	0.0740247	4.2e-08	0.1014	30.054
CALM1	CALM1	rs7150626	T	C	-0.111637	0.0168241	3.23e-11	0.7952	44.0304
OLFML1	OLFML1	rs7945609	T	C	0.227962	0.0372651	9.52e-10	0.1223	37.4214
BDKRB2	BDKRB2	rs7142070	G	A	0.484277	0.0878771	3.57e-08	0.01193	30.3694
STK33	STK33	rs7114977	G	A	0.224476	0.0410655	4.6e-08	0.161	29.8803
GALNT2	GALNT2	rs7022	G	C	-0.135089	0.0214602	3.08e-10	0.329	39.6253
IL17B	IL17B	rs6862301	A	C	0.349694	0.0584667	2.22e-09	0.3121	35.7733
GPR160	GPR160	rs6764015	A	G	0.29439	0.0531201	2.99e-08	0.4284	30.7134
GAS6	GAS6	rs7489888	T	C	0.191688	0.0211523	1.28e-19	0.7276	82.1249
IGF1R	IGF1R	rs6598538	G	A	0.203312	0.0356942	1.23e-08	0.5626	32.4437
PDGFRA	PDGFRA	rs6554159	C	T	0.121356	0.021845	2.77e-08	0.5348	30.8616
TPH1	TPH1	rs6486406	T	C	-0.299228	0.0426957	2.41e-12	0.3549	49.1175
CHRD	CHRD	rs6414508	G	A	-0.212889	0.035099	1.32e-09	0.825	36.7889
S1PR3	S1PR3	rs62551046	A	G	0.273558	0.049393	3.05e-08	0.05169	30.6738
DHFRL1	DHFRL1	rs62265461	T	C	-0.451746	0.0617808	2.63e-13	0.0507	53.4665
PRKD1	PRKD1	rs61978406	C	A	0.159614	0.0290489	3.91e-08	0.7604	30.1914
FCRLA	FCRLA	rs61801190	C	G	0.210067	0.0383122	4.18e-08	0.2227	30.0636
CD200R1	CD200R1	rs62263759	T	A	0.324913	0.0549712	3.41e-09	0.2982	34.9352
IMPA2	IMPA2	rs7244849	G	A	0.264741	0.0355416	9.42e-14	0.2157	55.4841
GRN	GRN	rs5848	T	C	-0.125371	0.0217367	8.04e-09	0.3012	33.2665
PSMA4	PSMA4	rs931794	A	G	-0.07548	0.0135247	2.39e-08	0.6173	31.1464
CAMK2B	CAMK2B	rs80129495	G	A	0.413567	0.0635351	7.55e-11	0.1143	42.3706
EGLN2	EGLN2	rs56891752	T	C	-0.191702	0.0346359	3.12e-08	0.04573	30.6338
KIF11	KIF11	rs564774350	T	C	-0.314447	0.0562547	2.27e-08	0.01392	31.2448
IKBKB	IKBKB	rs56126744	G	A	0.549739	0.0863514	1.94e-10	0.01292	40.5298
HMCN1	HMCN1	rs73060462	A	G	0.485512	0.0856464	1.44e-08	0.01193	32.1353
KARS	KARS	rs5030748	C	T	-0.102564	0.0185122	3.02e-08	0.09642	30.6954
UCHL3	UCHL3	rs4885329	C	G	-0.114155	0.0203713	2.1e-08	0.8141	31.4016
DBH	DBH	rs476835	G	C	-0.267514	0.0460406	6.23e-09	0.2863	33.7607
PLAT	PLAT	rs56126744	G	A	0.779839	0.0730075	1.24e-26	0.01292	114.097
HDAC9	HDAC9	rs4721735	A	G	-0.109648	0.0193504	1.46e-08	0.6233	32.1086
LAMC1	LAMC1	rs4652756	C	T	-0.149273	0.0260932	1.06e-08	0.1074	32.7271
HCN2	HCN2	rs4411625	A	G	-0.161281	0.0294267	4.23e-08	0.2594	30.0388
PIK3CD	PIK3CD	rs9430648	G	T	0.147391	0.0215521	7.99e-12	0.4851	46.7695
CXCR6	CXCR6	rs4234452	C	G	0.247607	0.0453558	4.78e-08	0.4205	29.803
PRKCD	PRKCD	rs45513792	T	G	-0.216714	0.0388235	2.38e-08	0.04175	31.1591
SREBF2	SREBF2	rs55906059	T	C	0.174153	0.0305407	1.18e-08	0.09841	32.5165
DNAJA1	DNAJA1	rs3818644	C	A	0.102849	0.0187507	4.13e-08	0.6382	30.0861
MASP1	MASP1	rs3774282	A	G	-0.156274	0.0262396	2.59e-09	0.6769	35.4698
PCSK1	PCSK1	rs3762985	C	A	-0.237788	0.0428535	2.88e-08	0.162	30.7898
SYT15	SYT15	rs376195974	G	C	0.635292	0.0920444	5.13e-12	0.91451	47.6378
POMC	POMC	rs3754861	C	A	0.575155	0.0923802	4.79e-10	0.07853	38.7625
CACNA2D4	CACNA2D4	rs968422	C	G	-0.258114	0.0364618	1.45e-12	0.7445	50.1126
ABCC6	ABCC6	rs373823511	C	T	0.297665	0.0532595	2.28e-08	0.1322	31.2364
PVRL2	PVRL2	rs3729640	T	C	0.174469	0.031021	1.86e-08	0.2217	31.6319
AREG	AREG	rs368667736	T	C	0.157028	0.0282795	2.81e-08	0.1451	30.8326
HDAC1	HDAC1	rs36212114	T	C	-0.636622	0.102603	5.48e-10	0.01093	38.4984
COL18A1	COL18A1	rs34975687	G	C	0.336268	0.0396664	2.3e-17	0.7157	71.8663
NLK	NLK	rs34455313	A	G	0.260696	0.0430142	1.36e-09	0.2157	36.732
JAG1	JAG1	rs34952318	A	G	0.494539	0.0520705	2.15e-21	0.03976	90.2023
GDF6	GDF6	rs62524294	T	C	0.402575	0.0713573	1.68e-08	0.06362	31.8285
ABCC4	ABCC4	rs4148436	G	A	-0.204322	0.0284266	6.59e-13	0.4155	51.6631
FKBP9	FKBP9	rs28870806	A	G	-0.501095	0.0817004	8.61e-10	0.01093	37.6177
CD97	CD97	rs28366013	A	C	0.34167	0.0372233	4.35e-20	0.1193	84.2527
CHST5	CHST5	rs2738796	A	G	0.323446	0.0589203	4.03e-08	0.2763	30.1352
TEX14	TEX14	rs2611774	A	G	0.249402	0.0439349	1.37e-08	0.3708	32.2241
GDF9	GDF9	rs30179	A	G	0.19077	0.0303698	3.35e-10	0.5984	39.4581
HDAC3	HDAC3	rs7712601	C	T	0.12828	0.0232723	3.55e-08	0.5765	30.3836
C6orf15	C6orf15	rs2517542	T	G	0.289912	0.0517024	2.05e-08	0.2396	31.4421
CSNK1A1	CSNK1A1	rs353221	C	G	-0.148536	0.0263676	1.77e-08	0.5219	31.7338
CTSL	CTSL	rs2378757	C	A	-0.12848	0.0233428	3.71e-08	0.6402	30.2946
ABCB8	ABCB8	rs2373926	A	G	0.110925	0.0190292	5.57e-09	0.2535	33.9796
IL2RB	IL2RB	rs229524	T	C	-0.230951	0.0392504	4e-09	0.2187	34.6219
C1QTNF6	C1QTNF6	rs9286	G	A	-0.0912172	0.0147817	6.79e-10	0.2783	38.0807
P2RX5	P2RX5	rs2293880	T	C	-0.291049	0.0436501	2.6e-11	0.3022	44.4592
TNFRSF10B	TNFRSF10B	rs4871844	C	T	0.160117	0.0256604	4.38e-10	0.332	38.9357
LTB4R2	LTB4R2	rs61998493	A	G	0.135626	0.0243169	2.44e-08	0.6064	31.1078
APEX1	APEX1	rs3120063	A	C	-0.197198	0.0223835	1.25e-18	0.2704	77.6156
PADI3	PADI3	rs2272627	C	T	0.369375	0.0652485	1.5e-08	0.1461	32.0475
ABCA1	ABCA1	rs2244278	A	C	0.207788	0.0381161	5e-08	0.1103	29.7183
PSMB7	PSMB7	rs2236386	C	G	0.0777208	0.0139163	2.34e-08	0.5577	31.1908
CACNA2D1	CACNA2D1	rs2368017	A	G	0.23201	0.0400877	7.14e-09	0.3777	33.4959
S1PR2	S1PR2	rs2163857	G	C	0.182577	0.025378	6.28e-13	0.6213	51.758
MGST2	MGST2	rs2132845	T	A	-0.40203	0.0578812	3.76e-12	0.07157	48.2438
RRM2	RRM2	rs34455011	C	T	0.0715263	0.0121475	3.91e-09	0.7346	34.6703
BPIFB4	BPIFB4	rs761935	G	C	0.214574	0.0365096	4.17e-09	0.3767	34.5414
TRIB3	TRIB3	rs6076475	C	A	0.168853	0.0214238	3.23e-15	0.5865	62.119
SDC4	SDC4	rs2072791	C	G	0.202624	0.0344015	3.86e-09	0.7714	34.6918
SCNN1A	SCNN1A	rs3759324	C	T	0.149288	0.0231827	1.2e-10	0.2127	41.4688
ITGB2	ITGB2	rs760462	C	T	0.283743	0.0439334	1.06e-10	0.8221	41.712
KCNG2	KCNG2	rs2061566	G	A	0.520227	0.0659209	2.98e-15	0.1054	62.2787
SLC6A9	SLC6A9	rs9429127	G	A	-0.128826	0.0218409	3.67e-09	0.7247	34.7909
MAP3K9	MAP3K9	rs28631064	T	C	0.300721	0.0509844	3.67e-09	0.2594	34.7899
MMP19	MMP19	rs2046292	G	T	-0.459266	0.0514893	4.68e-19	0.93141	79.56
YWHAG	YWHAG	rs2017544	C	T	0.0660326	0.0117842	2.1e-08	0.4503	31.3991
ENOX1	ENOX1	rs9533340	G	T	-0.249345	0.0343726	4.04e-13	0.7266	52.6231
CDC25B	CDC25B	rs2008696	T	C	-0.169706	0.0238357	1.08e-12	0.6143	50.6919
C5AR2	C5AR2	rs1962635	T	C	-0.213294	0.0383556	2.68e-08	0.2584	30.9243
FZD3	FZD3	rs1946583	C	T	0.379944	0.0507474	7.05e-14	0.8688	56.0546
PRELP	PRELP	rs2794452	C	T	-0.146771	0.024941	3.99e-09	0.3748	34.63
SEMA3E	SEMA3E	rs302118	G	C	-0.243781	0.0393707	5.94e-10	0.6819	38.3401
RSPO4	RSPO4	rs1884106	G	A	-0.524095	0.0745577	2.07e-12	0.162	49.4123
SRD5A1	SRD5A1	rs248801	C	T	0.151317	0.026056	6.35e-09	0.5517	33.7256
CD81	CD81	rs186652218	C	G	-0.337702	0.0418186	6.73e-16	0.02087	65.2121
RET	RET	rs2565204	C	T	0.351024	0.063791	3.74e-08	0.7445	30.2799
KAT2B	KAT2B	rs186242463	G	C	-0.742299	0.126148	4e-09	0.01789	34.6256
RELN	RELN	rs1858815	C	G	0.189066	0.0331482	1.17e-08	0.5487	32.5317
NOS3	NOS3	rs753482	A	C	-0.383989	0.0588343	6.73e-11	0.7495	42.5967
TTK	TTK	rs17807445	C	T	-0.128469	0.0219133	4.56e-09	0.1163	34.3701
AGER	AGER	rs204995	G	A	0.311457	0.0378987	2.07e-16	0.2167	67.5379
EPX	EPX	rs17174788	C	G	0.510188	0.0873921	5.29e-09	0.06958	34.0813
CD70	CD70	rs344589	G	A	-0.445263	0.0711472	3.89e-10	0.1561	39.1668
ITPR1	ITPR1	rs4684437	T	C	0.378861	0.0504836	6.16e-14	0.1571	56.3195
LTA4H	LTA4H	rs7959337	A	T	-0.208402	0.0311801	2.33e-11	0.1044	44.6734
CHGB	CHGB	rs1699232	T	C	0.292176	0.0482924	1.45e-09	0.3042	36.6042
MAP3K10	MAP3K10	rs3746006	T	C	-0.287896	0.032791	1.64e-18	0.3241	77.0836
NGFR	NGFR	rs57522384	T	C	0.463119	0.0595838	7.69e-15	0.1153	60.4128
CXCL6	CXCL6	rs34821794	T	C	-0.254007	0.0404186	3.29e-10	0.4622	39.4938
LYPD6	LYPD6	rs16826443	C	G	0.180441	0.0323034	2.33e-08	0.3459	31.2014
MGLL	MGLL	rs72626391	G	C	-0.271931	0.0346947	4.58e-15	0.1322	61.4315
KEL	KEL	rs149884636	A	G	1.50206	0.254207	3.45e-09	0.01093	34.914
SLC4A3	SLC4A3	rs62181348	A	T	0.366355	0.0585176	3.84e-10	0.03082	39.1951
CSNK1E	CSNK1E	rs148868508	G	T	-0.589676	0.106772	3.34e-08	0.01889	30.5009
PIP5K1A	PIP5K1A	rs182830202	T	C	0.432496	0.0635897	1.04e-11	0.02286	46.2584
BACE2	BACE2	rs1467756	C	T	0.190412	0.0337995	1.77e-08	0.2753	31.7372
GPR56	GPR56	rs2404691	T	C	0.270166	0.0356363	3.42e-14	0.1968	57.4746
F3	F3	rs1689178	A	T	0.282476	0.0496301	1.26e-08	0.8966	32.3946
PDE4A	PDE4A	rs370630099	A	G	0.999555	0.101358	6.1e-23	0.02684	97.2517
SLC1A3	SLC1A3	rs1428967	G	A	0.21536	0.0343176	3.49e-10	0.1899	39.3819
STK10	STK10	rs142719322	G	A	0.496356	0.080682	7.65e-10	0.01093	37.8472
PODNL1	PODNL1	rs142684185	C	G	-0.606686	0.0861635	1.91e-12	0.01392	49.5771
APLP1	APLP1	rs142364116	A	C	0.564178	0.0896756	3.15e-10	0.02386	39.5807
MAPK15	MAPK15	rs149370186	T	C	0.970915	0.12532	9.37e-15	0.03479	60.0235
PTK2	PTK2	rs142172391	C	T	0.555714	0.0837373	3.21e-11	0.0159	44.0418
CAPNS1	CAPNS1	rs14100	C	T	0.314085	0.0487521	1.18e-10	0.95527	41.5057
TNFRSF13C	TNFRSF13C	rs5996088	T	C	-0.275465	0.0467979	3.95e-09	0.08449	34.6482
BHMT2	BHMT2	rs486580	C	T	0.71485	0.0555219	6.22e-38	0.7853	165.768
MAMDC2	MAMDC2	rs1389120	T	C	0.148966	0.0272365	4.52e-08	0.6372	29.9138
IL18BP	IL18BP	rs149440923	G	A	-0.96217	0.102834	8.24e-21	0.01193	87.5448
CD47	CD47	rs7636577	T	C	-0.151726	0.024396	4.99e-10	0.4195	38.6797
LIPC	LIPC	rs16940233	C	T	0.407075	0.0398958	1.91e-24	0.07157	104.11
ISG15	ISG15	rs2799069	T	A	0.717124	0.0703853	2.23e-24	0.95726	103.807
MSR1	MSR1	rs7003740	T	C	-0.22662	0.037032	9.38e-10	0.4702	37.4492
MYLK4	MYLK4	rs8333	C	T	0.267433	0.0290075	2.99e-20	0.4682	84.9981
AGGF1	AGGF1	rs13155212	C	T	-0.20541	0.0370558	2.97e-08	0.2386	30.7278
ANTXR2	ANTXR2	rs17509802	G	A	-0.35699	0.0273777	7.3e-39	0.4225	170.027
FGFRL1	FGFRL1	rs71604358	A	C	-0.134451	0.0232775	7.65e-09	0.4871	33.3623
BTD	BTD	rs2470530	T	C	-0.190524	0.0300999	2.46e-10	0.7416	40.0654
NKTR	NKTR	rs627664	G	A	-0.261615	0.0211185	3.04e-35	0.3479	153.461
PROS1	PROS1	rs13062355	A	G	0.152363	0.0216416	1.92e-12	0.5388	49.5656
MAPK1	MAPK1	rs9610400	C	T	0.0786061	0.0136174	7.81e-09	0.5129	33.3215
KCNK15	KCNK15	rs6017414	G	A	-0.297469	0.0434025	7.19e-12	0.08549	46.9736
GIPR	GIPR	rs2302382	A	C	-0.179512	0.027787	1.05e-10	0.2087	41.7353
S1PR5	S1PR5	rs34883264	T	A	0.320747	0.0384377	7.15e-17	0.3499	69.6322
CYP2S1	CYP2S1	rs8192793	C	G	0.471609	0.0529037	4.9e-19	0.159	79.468
PTPN2	PTPN2	rs12967678	A	G	-0.22256	0.039021	1.17e-08	0.08946	32.531
LAMA1	LAMA1	rs334407	G	A	-0.317993	0.0340392	9.46e-21	0.5229	87.2723
LAMA1	LAMA1	rs645223	C	G	-0.230764	0.0352308	5.75e-11	0.4056	42.9033
IL4R	IL4R	rs6498012	G	C	0.195606	0.0263457	1.13e-13	0.6262	55.1245
KLHL33	KLHL33	rs8020713	T	C	0.393216	0.0691521	1.3e-08	0.166	32.3334
COCH	COCH	rs34907608	A	G	0.387029	0.0666846	6.48e-09	0.1243	33.685
GLUL	GLUL	rs267857	T	C	0.123759	0.021391	7.23e-09	0.3877	33.4728
MMP27	MMP27	rs2509013	C	T	-0.190069	0.0303034	3.56e-10	0.6083	39.3405
EPAS1	EPAS1	rs12712962	C	T	0.231145	0.0254442	1.04e-19	0.4851	82.5261
KLHL30	KLHL30	rs12692216	T	C	0.296927	0.0433907	7.75e-12	0.6103	46.828
ABHD16A	ABHD16A	rs1266071	T	C	0.315394	0.0563271	2.15e-08	0.1123	31.3525
A1BG	A1BG	rs149208516	T	C	0.16448	0.022856	6.18e-13	0.2187	51.7876
WNT5A	WNT5A	rs57280658	T	C	0.255905	0.0404612	2.54e-10	0.09245	40.0018
KALRN	KALRN	rs78597679	A	G	0.450743	0.07196	3.76e-10	0.1064	39.2352
AATK	AATK	rs55859016	T	C	0.446081	0.0640944	3.41e-12	0.1441	48.4381
NPW	NPW	rs2286471	T	C	0.361959	0.0469925	1.33e-14	0.1024	59.3283
SERPINB1	SERPINB1	rs386713	T	C	-0.361571	0.0291723	2.81e-35	0.6938	153.619
PSMB1	PSMB1	rs12717	C	G	-0.0767266	0.0123934	5.98e-10	0.4085	38.3275
TM4SF1	TM4SF1	rs6440604	G	A	-0.544505	0.0418613	1.11e-38	0.832	169.191
TM4SF1	TM4SF1	rs9812711	C	G	-0.275952	0.0434117	2.06e-10	0.162	40.4067
ADAMTS9	ADAMTS9	rs13096863	A	G	0.346585	0.0501732	4.92e-12	0.3131	47.7173
KCNA7	KCNA7	rs62126039	A	C	-0.362488	0.0600637	1.59e-09	0.336	36.4219
SEMA4B	SEMA4B	rs12442529	T	C	0.260203	0.0459918	1.54e-08	0.1133	32.0084
TSSK4	TSSK4	rs143942402	T	C	-0.341918	0.058247	4.35e-09	0.05368	34.4585
ERCC5	ERCC5	rs4771436	G	T	-0.270334	0.0412015	5.34e-11	0.2217	43.0502
THBS3	THBS3	rs760077	A	T	-0.120656	0.0184391	6.01e-11	0.3946	42.8172
STK32C	STK32C	rs4880354	A	G	-0.224505	0.0370244	1.33e-09	0.3767	36.7685
ADH1A	ADH1A	rs1229987	C	T	0.222319	0.0375026	3.06e-09	0.8549	35.1423
SPOCK1	SPOCK1	rs181443445	C	T	0.72891	0.129286	1.72e-08	0.01292	31.7867
MRGPRF	MRGPRF	rs61887894	A	G	0.152873	0.0271273	1.75e-08	0.2694	31.7577
CCDC3	CCDC3	rs12570009	C	G	-0.297021	0.0410831	4.84e-13	0.3748	52.2694
ITGA8	ITGA8	rs12265726	C	G	0.694787	0.106745	7.57e-11	0.04871	42.3651
SMPDL3A	SMPDL3A	rs9375185	C	T	-0.236437	0.0320869	1.72e-13	0.1789	54.2969
IGF2R	IGF2R	rs12201330	G	C	0.229762	0.0375049	9e-10	0.0825	37.5302
CHEK2	CHEK2	rs6005843	C	T	0.388588	0.0545045	1.01e-12	0.05467	50.8293
TYMP	TYMP	rs361725	C	T	0.176126	0.0242729	3.98e-13	0.6352	52.6506
RGS4	RGS4	rs12131270	G	A	0.250906	0.0408494	8.14e-10	0.1938	37.7269
ULBP1	ULBP1	rs141692740	C	T	0.467106	0.0795939	4.39e-09	0.04672	34.4406
ULBP1	ULBP1	rs61742437	C	G	-0.657294	0.0479531	9.22e-43	0.1064	187.882
PCSK6	PCSK6	rs8029790	A	G	-0.310565	0.0497402	4.27e-10	0.3429	38.9843
PTAFR	PTAFR	rs61786982	A	G	-0.381609	0.0645726	3.43e-09	0.2883	34.9253
QSOX1	QSOX1	rs3767197	G	A	-0.657405	0.115548	1.27e-08	0.0159	32.3699
DDO	DDO	rs6933664	G	T	0.483057	0.0580398	8.59e-17	0.3201	69.27
AHCY	AHCY	rs1205355	G	A	0.227971	0.0377697	1.58e-09	0.8936	36.4311
OPN3	OPN3	rs12046349	C	T	-0.278773	0.0490212	1.29e-08	0.08847	32.3395
TNFRSF8	TNFRSF8	rs28460269	C	G	0.617739	0.090144	7.24e-12	0.1262	46.9609
GCK	GCK	rs2268577	T	C	0.326944	0.047089	3.84e-12	0.1948	48.2067
CCDC80	CCDC80	rs9815819	C	T	-0.241057	0.0313558	1.5e-14	0.6213	59.1022
COL9A3	COL9A3	rs910152	C	G	-0.463522	0.0733195	2.58e-10	0.8787	39.967
FKBP1A	FKBP1A	rs74181588	T	G	0.157975	0.0245101	1.15e-10	0.1372	41.5419
NTSR1	NTSR1	rs16983213	T	C	1.04356	0.104587	1.9e-23	0.01392	99.5588
INHA	INHA	rs11893842	G	A	0.153116	0.0260804	4.33e-09	0.4453	34.4677
AXL	AXL	rs11882467	T	G	0.124576	0.0209358	2.68e-09	0.2982	35.407
LIPG	LIPG	rs6507933	A	C	-0.32425	0.052111	4.9e-10	0.3608	38.717
SLC47A1	SLC47A1	rs2453580	C	T	-0.878835	0.0437598	1.04e-89	0.4066	403.333
TDP1	TDP1	rs942190	C	T	-0.149305	0.0188401	2.28e-15	0.506	62.8033
SNAP23	SNAP23	rs79213347	C	A	-0.230607	0.0386584	2.44e-09	0.07058	35.5842
ABCC1	ABCC1	rs12922404	T	C	0.46856	0.0399223	8.26e-32	0.1789	137.752
KCNS2	KCNS2	rs11782501	G	A	0.209918	0.0361076	6.11e-09	0.5984	33.7989
RIPK2	RIPK2	rs39762	C	T	0.132444	0.0178926	1.34e-13	0.4911	54.7921
KDSR	KDSR	rs402348	G	T	0.258921	0.026103	3.44e-23	0.2087	98.3906
HTRA1	HTRA1	rs2223089	C	G	-0.20442	0.030435	1.86e-11	0.09245	45.1128
AHR	AHR	rs2075083	T	G	0.460304	0.0410908	3.98e-29	0.4771	125.487
ENPP1	ENPP1	rs17060673	C	T	0.356223	0.0500286	1.08e-12	0.2048	50.6999
COL10A1	COL10A1	rs78922739	G	A	-0.454563	0.070229	9.63e-11	0.06759	41.8943
ENPP5	ENPP5	rs4530856	C	A	-0.317103	0.0474365	2.31e-11	0.1113	44.6864
FGF1	FGF1	rs34018	C	T	0.396988	0.0335013	2.15e-32	0.2942	140.421
GRIA1	GRIA1	rs7724083	T	C	-0.192486	0.030312	2.15e-10	0.4046	40.3245
PPID	PPID	rs6536365	A	C	-0.249347	0.0295803	3.47e-17	0.2893	71.0564
TUBA1C	TUBA1C	rs117367080	A	G	-0.347987	0.0633138	3.88e-08	0.01789	30.2085
EIF4E	EIF4E	rs7688461	T	C	-0.082292	0.0130496	2.86e-10	0.2922	39.7668
TUBD1	TUBD1	rs117430213	T	C	0.367619	0.0650257	1.57e-08	0.06064	31.9614
CDC25A	CDC25A	rs7614532	A	G	0.0945282	0.0156117	1.4e-09	0.2913	36.6625
PDGFB	PDGFB	rs5757573	T	C	0.446138	0.0518238	7.39e-18	0.6183	74.1105
ANKK1	ANKK1	rs117004354	A	G	0.886024	0.0940702	4.56e-21	0.06163	88.7129
GSTO1	GSTO1	rs17885600	T	A	-0.465126	0.0529331	1.54e-18	0.01193	77.2123
GGT7	GGT7	rs62212084	G	A	-0.158535	0.0257594	7.53e-10	0.1899	37.8773
ADAM33	ADAM33	rs2853211	C	G	-0.462258	0.0255935	6.4e-73	0.2346	326.219
MMP9	MMP9	rs6017721	G	A	-0.254936	0.0363751	2.41e-12	0.4066	49.1195
CPXM1	CPXM1	rs34211052	A	G	-0.430788	0.0644605	2.34e-11	0.07555	44.6622
CACNA1G	CACNA1G	rs8076632	G	C	-0.201382	0.0311271	9.82e-11	0.3499	41.8566
PDE6D	PDE6D	rs7573330	A	G	0.197298	0.0321578	8.5e-10	0.1819	37.642
DUSP3	DUSP3	rs3200241	C	G	0.359586	0.0501325	7.35e-13	0.02982	51.4478
PTPRS	PTPRS	rs55763631	A	C	0.408011	0.056533	5.31e-13	0.05765	52.0882
BMP1	BMP1	rs73225848	G	T	-0.433262	0.0547215	2.42e-15	0.06958	62.6881
EIF2AK3	EIF2AK3	rs11898161	A	G	-0.142842	0.0261866	4.9e-08	0.7018	29.7546
IGFBP5	IGFBP5	rs2888477	A	T	0.214588	0.0368253	5.64e-09	0.2137	33.9561
SMN2	SMN2	rs71576934	T	G	-0.446793	0.0733417	1.12e-09	0.6889	37.1117
SMN2	SMN2	rs76915606	G	A	-0.746959	0.0946444	2.97e-15	0.09245	62.2879
ACKR3	ACKR3	rs1669774	C	T	0.356516	0.036213	7.21e-23	0.8569	96.9235
PDE4C	PDE4C	rs56246239	T	G	-0.267892	0.0473233	1.51e-08	0.7296	32.0457
IL11	IL11	rs35791293	T	C	-0.137803	0.0243178	1.46e-08	0.4384	32.1121
MKNK2	MKNK2	rs1599860	C	A	-0.315441	0.0332667	2.49e-21	0.5567	89.9118
MRC2	MRC2	rs11657101	A	G	0.177542	0.0243068	2.79e-13	0.3608	53.3515
VAMP2	VAMP2	rs12946837	A	G	-0.305721	0.0497528	8.01e-10	0.07058	37.7586
VMO1	VMO1	rs2279961	C	G	-0.483122	0.0563606	1.02e-17	0.0994	73.4789
CCR7	CCR7	rs2023906	A	G	-0.266797	0.0263251	3.88e-24	0.7545	102.712
ATP2C2	ATP2C2	rs201813194	T	C	0.380035	0.0494401	1.51e-14	0.4423	59.0865
PLCG2	PLCG2	rs7198169	C	G	0.539948	0.0567871	1.94e-21	0.8171	90.4075
EEF2K	EEF2K	rs7205625	C	T	0.244865	0.0394145	5.21e-10	0.1024	38.5959
ADAMTS7	ADAMTS7	rs2046144	G	A	0.227534	0.0373897	1.16e-09	0.7455	37.033
RPS6KA5	RPS6KA5	rs143838042	C	T	-0.203635	0.0351285	6.76e-09	0.2694	33.6036
CYP46A1	CYP46A1	rs1958320	G	A	-0.341938	0.0466475	2.3e-13	0.837	53.7326
KBTBD7	KBTBD7	rs11620231	C	T	-0.216474	0.0386038	2.05e-08	0.835	31.445
OXGR1	OXGR1	rs9556649	C	A	-0.274024	0.0446276	8.24e-10	0.5984	37.7025
PROZ	PROZ	rs2476326	T	C	0.613379	0.0621774	5.9e-23	0.7962	97.3179
COL4A1	COL4A1	rs7991842	A	G	0.315846	0.0313278	6.64e-24	0.7515	101.646
COL4A2	COL4A2	rs4283091	C	A	0.317122	0.0349255	1.09e-19	0.7525	82.4456
PPM1B	PPM1B	rs149763434	A	G	0.466364	0.0682083	8.07e-12	0.01789	46.7494
PAPPA2	PAPPA2	rs76224110	G	T	0.303014	0.0490406	6.46e-10	0.07555	38.1781
IL15RA	IL15RA	rs3136611	G	A	-0.297949	0.0246974	1.64e-33	0.4384	145.54
F2R	F2R	rs979862	C	T	-0.288686	0.0395788	3.01e-13	0.1998	53.2018
KDM1A	KDM1A	rs76647086	T	G	0.101045	0.0178563	1.52e-08	0.173	32.0219
DAGLA	DAGLA	rs151242175	T	C	-0.253367	0.0371022	8.56e-12	0.1511	46.6338
IL17RC	IL17RC	rs116560148	T	C	-0.51199	0.0744081	5.95e-12	0.03579	47.3459
IL17RC	IL17RC	rs76781354	G	C	0.756012	0.119203	2.26e-10	0.01789	40.2238
PLA2G5	PLA2G5	rs606980	T	C	-0.481273	0.0676411	1.12e-12	0.1113	50.6246
TOP1MT	TOP1MT	rs13282881	A	G	0.161633	0.0257629	3.52e-10	0.4602	39.3614
PSMB5	PSMB5	rs11543947	A	G	-0.225239	0.0278047	5.46e-16	0.06262	65.6222
CAPN1	CAPN1	rs117509203	A	G	-0.392726	0.0684008	9.38e-09	0.02584	32.9653
SERPINB8	SERPINB8	rs11537989	A	G	-0.268741	0.0245973	8.69e-28	0.3002	119.369
DHRS7	DHRS7	rs1152571	A	G	0.223936	0.0314916	1.15e-12	0.5388	50.566
GPR35	GPR35	rs12616820	G	A	0.535227	0.0544719	8.72e-23	0.164	96.5453
CETP	CETP	rs12720926	G	A	-0.395985	0.058355	1.15e-11	0.4235	46.047
PF4	PF4	rs3756074	C	G	-0.737875	0.0982084	5.76e-14	0.05368	56.4506
XDH	XDH	rs45498201	A	G	0.950972	0.0890011	1.2e-26	0.02982	114.168
GSTM2	GSTM2	rs625456	T	G	-0.191782	0.0249004	1.34e-14	0.1501	59.3203
TYK2	TYK2	rs6511695	T	C	-0.25804	0.0321009	9.1e-16	0.08946	64.6159
SGSH	SGSH	rs8078181	T	C	0.342587	0.0454489	4.78e-14	0.05567	56.8192
HPSE	HPSE	rs61751211	C	T	-1.06876	0.140311	2.59e-14	0.01392	58.0199
CDK11A	CDK11A	rs138959077	A	G	1.47125	0.219382	2e-11	0.01491	44.975
CDK11A	CDK11A	rs374313793	A	G	-1.85016	0.11225	4.9e-61	0.04175	271.673
LIPI	LIPI	rs13048438	T	C	-0.468627	0.0769892	1.15e-09	0.1928	37.0506
LIPI	LIPI	rs73340110	T	A	-0.3788	0.0595633	2.02e-10	0.3131	40.4448
OCLN	OCLN	rs256925	A	G	1.39712	0.130302	8.01e-27	0.02883	114.965
STIM2	STIM2	rs114863649	T	C	0.711424	0.0990731	6.93e-13	0.0159	51.5639
RIOK1	RIOK1	rs9766305	G	A	0.315583	0.044629	1.54e-12	0.01491	50.0026
TYRO3	TYRO3	rs1200352	A	G	0.139154	0.0219144	2.15e-10	0.4135	40.3211
TLR3	TLR3	rs116729895	T	C	-0.346016	0.0526411	4.93e-11	0.01292	43.2058
TLR3	TLR3	rs78963230	G	A	0.168189	0.030728	4.41e-08	0.1233	29.959
BSG	BSG	rs1138150	C	T	0.153072	0.0267618	1.07e-08	0.3101	32.7161
GCLC	GCLC	rs997604	T	C	0.649093	0.0594755	9.92e-28	0.1402	119.107
VN1R1	VN1R1	rs67586127	G	A	0.266662	0.0356825	7.83e-14	0.3598	55.8485
CFD	CFD	rs8107095	G	T	-0.157058	0.0223185	1.96e-12	0.2465	49.5211
NEK3	NEK3	rs66849828	A	C	0.207616	0.0321472	1.06e-10	0.6799	41.7095
SEZ6L2	SEZ6L2	rs7189550	A	G	0.194262	0.0257294	4.35e-14	0.33	57.0055
PSMB9	PSMB9	rs3763348	T	C	0.25465	0.033251	1.88e-14	0.4264	58.6513
STK40	STK40	rs55862173	C	A	-0.229692	0.0399866	9.23e-09	0.1372	32.9961
SLC2A4	SLC2A4	rs5412	A	G	0.521963	0.0762831	7.79e-12	0.173	46.8191
APOBEC3G	APOBEC3G	rs6519166	A	C	-0.37115	0.0264644	1.1e-44	0.6352	196.687
ITGA4	ITGA4	rs75555955	A	G	0.592875	0.0656487	1.7e-19	0.06163	81.5594
EMILIN2	EMILIN2	rs11664106	T	A	0.88375	0.0497233	1.14e-70	0.3559	315.892
SLC16A1	SLC16A1	rs41283088	C	A	0.0991779	0.0178771	2.89e-08	0.2326	30.7777
DHRS4	DHRS4	rs79275197	C	T	-0.491916	0.084321	5.42e-09	0.02684	34.0338
MST1	MST1	rs61745903	T	C	0.165487	0.0269952	8.78e-10	0.06859	37.5798
LIPH	LIPH	rs518909	G	A	0.753771	0.107117	1.97e-12	0.03877	49.5179
ENTPD6	ENTPD6	rs112801182	G	C	-0.222441	0.0361642	7.71e-10	0.04175	37.8331
CRTAP	CRTAP	rs4578976	T	C	0.159536	0.0257464	5.78e-10	0.09245	38.3959
ST3GAL4	ST3GAL4	rs78471630	T	G	0.387821	0.0554646	2.71e-12	0.05567	48.8912
KCNK6	KCNK6	rs77029511	T	C	0.370086	0.0428854	6.15e-18	0.04473	74.4709
CD1D	CD1D	rs11264925	T	C	-0.248273	0.0428052	6.63e-09	0.8837	33.6408
CSF3R	CSF3R	rs11263901	A	G	0.907425	0.0763123	1.32e-32	0.07058	141.394
TNK2	TNK2	rs11720557	A	C	0.182317	0.0262898	4.07e-12	0.2753	48.0928
KRT19	KRT19	rs9905005	T	G	1.04923	0.0998636	8.05e-26	0.02386	110.389
AURKAIP1	AURKAIP1	rs112533928	G	A	-0.19409	0.0216188	2.76e-19	0.0507	80.6015
NEK10	NEK10	rs57012960	T	A	0.275504	0.0450318	9.48e-10	0.3569	37.4298
PTPRG	PTPRG	rs1453743	A	G	0.211827	0.0359518	3.82e-09	0.1362	34.7153
CDK18	CDK18	rs4951235	G	C	0.812209	0.0748321	1.91e-27	0.07157	117.804
KLHL35	KLHL35	rs2508619	C	T	0.309353	0.0412728	6.61e-14	0.5765	56.1799
EFNB3	EFNB3	rs12941981	A	C	-0.349851	0.0356539	9.96e-23	0.1044	96.2836
RTN3	RTN3	rs568790	T	C	0.189759	0.0322519	4.01e-09	0.1352	34.6174
MPZL3	MPZL3	rs11216819	A	G	0.219262	0.039324	2.46e-08	0.5159	31.0893
ARTN	ARTN	rs4031031	T	C	-0.384024	0.0605987	2.34e-10	0.7416	40.1597
LRP8	LRP8	rs6691468	G	C	0.27324	0.0239839	4.55e-30	0.1153	129.792
TUFT1	TUFT1	rs72692721	T	C	-0.25816	0.0254	2.88e-24	0.2545	103.302
PSMB4	PSMB4	rs4971049	G	T	0.107992	0.0177904	1.28e-09	0.837	36.8478
ULK2	ULK2	rs17794370	A	G	-0.17099	0.0232103	1.75e-13	0.2455	54.2725
MMRN2	MMRN2	rs4869	C	T	-0.233649	0.0385952	1.41e-09	0.6014	36.6489
CDK11B	CDK11B	rs4648606	G	A	-0.173334	0.0237355	2.82e-13	0.2734	53.3299
SULT1B1	SULT1B1	rs138541831	T	C	-0.482633	0.0552224	2.34e-18	0.06163	76.3842
CYP11A1	CYP11A1	rs117592939	T	C	1.02429	0.152261	1.73e-11	0.0338	45.2552
MAP2K2	MAP2K2	rs112548538	T	C	0.204188	0.0353736	7.82e-09	0.07157	33.3198
PIM3	PIM3	rs28375915	A	G	0.179701	0.0278446	1.09e-10	0.4811	41.6504
SIRPB1	SIRPB1	rs114499682	C	T	1.14821	0.0458222	1.43e-138	0.3171	627.9
SIRPA	SIRPA	rs6081121	G	A	-0.166082	0.0251634	4.11e-11	0.3748	43.5619
DGCR6	DGCR6	rs12160539	G	A	-0.5705	0.0644939	9.09e-19	0.08151	78.2481
PMEL	PMEL	rs12307952	C	T	0.904178	0.0921339	9.83e-23	0.06461	96.3095
MADCAM1	MADCAM1	rs12609964	C	G	-0.561847	0.0669974	5.03e-17	0.04374	70.3267
PDGFRB	PDGFRB	rs2302273	A	G	-0.170027	0.0237474	8.08e-13	0.1938	51.263
RGS12	RGS12	rs544696023	T	G	-0.538573	0.0765924	2.04e-12	0.01193	49.4445
EDEM2	EDEM2	rs614799	C	T	-0.292112	0.0438126	2.61e-11	0.8072	44.453
HLA-DRB1	HLA-DRB1	rs9270596	A	T	-0.55438	0.0750218	1.47e-13	0.8738	54.606
MAP3K6	MAP3K6	rs4970520	A	G	-0.343576	0.0399418	7.84e-18	0.1968	73.993
COMT	COMT	rs45616631	C	T	-0.688548	0.0546168	1.93e-36	0.04473	158.934
C1QTNF9B	C1QTNF9B	rs112736360	G	A	-0.641156	0.0969588	3.77e-11	0.1322	43.7273
GPX2	GPX2	rs8021599	C	T	-0.497568	0.084971	4.75e-09	0.1282	34.2897
CLEC14A	CLEC14A	rs2812041	A	G	-0.390401	0.040055	1.91e-22	0.4254	94.9967
ATRN	ATRN	rs235527	C	T	-0.222632	0.0351221	2.32e-10	0.7783	40.1804
ITGAL	ITGAL	rs4630562	G	A	0.375796	0.0589461	1.83e-10	0.5984	40.6438
KLHL36	KLHL36	rs12445708	T	C	-0.173264	0.0263809	5.11e-11	0.3479	43.1358
TRPC4	TRPC4	rs4943528	A	G	-0.24862	0.0355527	2.69e-12	0.3887	48.902
TRPM3	TRPM3	rs13293998	C	T	-0.306748	0.0395131	8.28e-15	0.2684	60.2672
MME	MME	rs78192752	T	C	-0.595052	0.0683131	3.02e-18	0.03082	75.8755
IFITM1	IFITM1	rs11246060	T	C	0.321943	0.0469058	6.71e-12	0.06561	47.1091
IFITM1	IFITM1	rs55642248	G	C	-0.28369	0.0249443	5.7e-30	0.4175	129.344
GPR17	GPR17	rs62161993	T	C	0.758602	0.0926338	2.63e-16	0.05268	67.0639
CACNA2D3	CACNA2D3	rs358498	T	C	0.400973	0.0480913	7.57e-17	0.159	69.518
TKT	TKT	rs3773747	C	T	0.123863	0.0194891	2.08e-10	0.5358	40.3924
OXSR1	OXSR1	rs272576	C	T	-0.314051	0.0335645	8.23e-21	0.93738	87.5467
GLB1	GLB1	rs34840292	T	C	-0.382497	0.0418738	6.57e-20	0.1282	83.4394
ATP7B	ATP7B	rs28362532	G	A	-1.01681	0.0515292	1.13e-86	0.1203	389.379
RAF1	RAF1	rs9834451	A	G	-0.25613	0.0294237	3.18e-18	0.335	75.7751
SECTM1	SECTM1	rs111531391	A	G	-0.430052	0.0504359	1.51e-17	0.03877	72.7047
CST6	CST6	rs72928895	C	T	0.907185	0.115445	3.9e-15	0.02386	61.7506
FKBP10	FKBP10	rs149858330	A	G	-0.32064	0.0547682	4.78e-09	0.03777	34.2751
PTH1R	PTH1R	rs144645644	T	G	0.535585	0.0878778	1.1e-09	0.0159	37.1448
HAPLN3	HAPLN3	rs111642623	A	C	-0.214203	0.0365117	4.45e-09	0.1243	34.4181
DPYD	DPYD	rs114743589	G	A	-0.431885	0.0483354	4.07e-19	0.07157	79.8373
DPYD	DPYD	rs12022771	A	G	-0.181029	0.0314651	8.75e-09	0.1968	33.1008
GPR153	GPR153	rs11590458	C	T	-0.180273	0.0198192	9.38e-20	0.7127	82.735
CMKLR1	CMKLR1	rs34408000	T	G	0.352809	0.0466276	3.83e-14	0.2674	57.2523
CAMK1D	CAMK1D	rs12241803	G	A	0.657194	0.0843643	6.7e-15	0.03777	60.6834
SERPINB9	SERPINB9	rs2252076	T	C	-0.292175	0.0446169	5.81e-11	0.839	42.8832
SERPINB9	SERPINB9	rs3799229	G	A	0.580416	0.0535665	2.34e-27	0.1292	117.407
GSTM1	GSTM1	rs2359773	A	T	-0.753889	0.0967681	6.67e-15	0.9006	60.6946
GUCY1A3	GUCY1A3	rs28437341	C	A	0.405892	0.0470979	6.81e-18	0.172	74.2708
GUCY1B3	GUCY1B3	rs28437341	C	A	0.405872	0.0426462	1.78e-21	0.172	90.5769
PARM1	PARM1	rs2047096	T	C	0.210993	0.0375358	1.9e-08	0.5517	31.5969
CAMKK2	CAMKK2	rs11610853	A	T	0.234195	0.0327294	8.34e-13	0.328	51.2011
SULT4A1	SULT4A1	rs4823099	G	T	0.312095	0.0481141	8.78e-11	0.5845	42.0755
SULT4A1	SULT4A1	rs739232	A	G	-0.283833	0.049127	7.58e-09	0.3748	33.3799
TCN2	TCN2	rs5753231	T	C	-0.390927	0.0299266	5.37e-39	0.1909	170.638
ADA	ADA	rs6031743	C	T	0.209546	0.0256641	3.22e-16	0.2515	66.6663
STK35	STK35	rs6113016	A	T	-0.206638	0.0271036	2.46e-14	0.2435	58.1255
TGM2	TGM2	rs8122557	T	C	-0.202657	0.0278406	3.36e-13	0.6252	52.9866
CGB7	CGB7	rs12460801	A	G	-0.406239	0.0469178	4.78e-18	0.333	74.9701
GRIN2D	GRIN2D	rs276723	G	A	-0.306559	0.0407697	5.51e-14	0.494	56.5396
AKT2	AKT2	rs8110323	A	G	0.166719	0.0273764	1.13e-09	0.4831	37.0866
PIK3C3	PIK3C3	rs3813065	T	C	-0.191117	0.0299644	1.79e-10	0.1332	40.6806
MAP3K3	MAP3K3	rs9901112	G	C	0.139897	0.0215762	8.94e-11	0.2654	42.0404
ATP2A3	ATP2A3	rs71366582	T	C	0.342815	0.050388	1.02e-11	0.2018	46.2877
CAMKK1	CAMKK1	rs753513	T	C	-0.294971	0.0274682	6.7e-27	0.2863	115.318
ENGASE	ENGASE	rs34879184	C	T	-0.566583	0.0508032	6.96e-29	0.05865	124.378
ENGASE	ENGASE	rs8067809	T	C	-0.246831	0.0325158	3.17e-14	0.171	57.6249
CES1	CES1	rs12149359	C	T	0.6472	0.0760941	1.81e-17	0.1252	72.3394
NAE1	NAE1	rs13330121	A	G	-0.160854	0.0177387	1.21e-19	0.08151	82.2281
RYR3	RYR3	rs522397	G	A	0.364437	0.0524552	3.72e-12	0.6421	48.2689
ULK3	ULK3	rs2290574	C	T	-0.275394	0.0220787	1.04e-35	0.6899	155.583
SMAD3	SMAD3	rs56324967	C	T	-0.322236	0.0305356	4.93e-26	0.6789	111.362
TRPM7	TRPM7	rs3105591	T	C	0.116847	0.0185474	2.98e-10	0.4254	39.6889
PLBD2	PLBD2	rs12146787	A	G	-0.310291	0.0417249	1.03e-13	0.06561	55.3029
ATP2A2	ATP2A2	rs35769760	C	A	0.15498	0.0281269	3.59e-08	0.2197	30.3604
PRKAB1	PRKAB1	rs11064881	A	G	1.15547	0.0742918	1.52e-54	0.06759	241.9
PRKAB1	PRKAB1	rs6490265	C	T	-0.314233	0.0548938	1.04e-08	0.8111	32.7685
SERPINF1	SERPINF1	rs34107519	G	A	-0.264861	0.018484	1.44e-46	0.6243	205.326
SERPINB7	SERPINB7	rs12964116	G	A	-0.709103	0.103974	9.1e-12	0.04175	46.5124
SERPINB7	SERPINB7	rs73486047	G	A	1.1259	0.148947	4.06e-14	0.01392	57.1395
KLRK1	KLRK1	rs2246809	G	A	-0.173819	0.0312462	2.65e-08	0.8191	30.9457
SLC2A1	SLC2A1	rs35022307	T	C	-0.235428	0.0217025	2.04e-27	0.164	117.678
ILK	ILK	rs2255405	A	G	0.364257	0.0258944	6.06e-45	0.2575	197.881
CNGA4	CNGA4	rs61876692	A	G	1.7729	0.131112	1.16e-41	0.02187	182.845
LGR4	LGR4	rs1442930	A	G	0.224903	0.0382489	4.1e-09	0.4911	34.5742
ATP2C1	ATP2C1	rs852210	T	C	0.158122	0.0283976	2.57e-08	0.5964	31.0043
CACNB2	CACNB2	rs1929421	T	C	-0.177717	0.0315396	1.75e-08	0.1899	31.7501
CISD1	CISD1	rs4405261	A	G	-0.155659	0.0241953	1.25e-10	0.1899	41.3891
ACPP	ACPP	rs3762670	G	T	0.363528	0.0582354	4.31e-10	0.02187	38.9674
DKK1	DKK1	rs11001581	A	G	-0.342421	0.0526157	7.62e-11	0.0338	42.3536
SLC29A3	SLC29A3	rs2252997	C	T	-0.25414	0.0394845	1.22e-10	0.8847	41.4279
WDR5	WDR5	rs28681320	A	G	0.167474	0.0149071	2.76e-29	0.4354	126.214
PLSCR1	PLSCR1	rs534092	T	G	0.333599	0.0335608	2.78e-23	0.2734	98.8064
PLIN2	PLIN2	rs151056170	T	C	-0.454517	0.0729223	4.58e-10	0.0825	38.849
TPMT	TPMT	rs2518469	A	T	0.314499	0.0273491	1.33e-30	0.4821	132.237
CNR1	CNR1	rs9362489	A	G	-0.244355	0.0291425	5.08e-17	0.2336	70.3054
MAP3K1	MAP3K1	rs10940508	A	G	-0.537943	0.0489996	4.85e-28	0.2127	120.528
PLD1	PLD1	rs6792151	G	T	-0.287262	0.0314423	6.47e-20	0.8658	83.4695
TNIK	TNIK	rs6773641	A	T	0.331675	0.0410052	6.04e-16	0.34	65.4256
ABI3BP	ABI3BP	rs2713751	C	A	-0.476576	0.042682	6e-29	0.837	124.674
CP	CP	rs35691438	C	T	0.22345	0.0366355	1.07e-09	0.1451	37.2012
GSK3B	GSK3B	rs10934508	T	C	-0.129945	0.0232773	2.37e-08	0.3151	31.1641
GP5	GP5	rs1466733	G	A	0.308062	0.0502893	9.02e-10	0.2495	37.5254
STK25	STK25	rs13001905	G	A	0.0949303	0.0163374	6.22e-09	0.3827	33.7632
PASK	PASK	rs758072	T	G	0.210855	0.0317431	3.08e-11	0.08648	44.1234
GREM2	GREM2	rs1414660	T	C	0.429391	0.0425519	6.06e-24	0.1481	101.828
CFH	CFH	rs3753394	T	C	0.166642	0.0261548	1.87e-10	0.2674	40.5944
ALPL	ALPL	rs6696066	A	G	-0.324759	0.0359486	1.66e-19	0.4414	81.6128
ABL2	ABL2	rs2636287	T	C	0.130519	0.0226517	8.31e-09	0.3817	33.2006
SERPINC1	SERPINC1	rs1987872	T	G	0.362262	0.0602191	1.79e-09	0.1541	36.189
GNPTG	GNPTG	rs4984820	C	T	-0.389935	0.0377919	5.85e-25	0.93042	106.46
CD151	CD151	rs28648546	G	A	0.404336	0.0254742	9.85e-57	0.7167	251.932
ABL1	ABL1	rs4740376	T	C	0.273649	0.0421909	8.82e-11	0.1083	42.0678
P2RY6	P2RY6	rs11235708	A	G	0.559852	0.0745678	6.01e-14	0.168	56.3695
CNTF	CNTF	rs1800169	A	G	0.347946	0.0386932	2.42e-19	0.16	80.8638
JAM3	JAM3	rs643447	T	G	0.398421	0.05804	6.67e-12	0.08648	47.1226
NTM	NTM	rs2517996	A	G	0.183748	0.025514	5.94e-13	0.3499	51.8666
NCAM1	NCAM1	rs748631	G	A	0.446528	0.0391197	3.54e-30	0.5179	130.289
UTP11L	UTP11L	rs67631072	T	C	-0.0895314	0.0132214	1.27e-11	0.5328	45.856
SCP2	SCP2	rs12738223	T	C	-0.167173	0.0169222	5.14e-23	0.5358	97.593
SLC1A7	SLC1A7	rs12738223	T	C	-0.173127	0.0256253	1.42e-11	0.5358	45.6448
PODN	PODN	rs4926959	C	T	-0.20048	0.0194078	5.16e-25	0.6223	106.706
FGF20	FGF20	rs2410535	A	G	0.45298	0.0517604	2.11e-18	0.4503	76.5884
CYP21A2	CYP21A2	rs3130628	C	T	0.38361	0.0655702	4.9e-09	0.1461	34.2268
SMC3	SMC3	rs1856802	A	G	-0.398982	0.0638876	4.24e-10	0.98708	39.0008
RBP4	RBP4	rs58621997	T	G	0.523027	0.0668433	5.09e-15	0.08151	61.2255
FGFBP3	FGFBP3	rs10881994	T	C	0.419442	0.0746255	1.9e-08	0.08648	31.5914
EXTL2	EXTL2	rs12040671	G	A	-0.164305	0.0256328	1.46e-10	0.174	41.0875
COL24A1	COL24A1	rs6576795	T	C	-0.154056	0.0238688	1.09e-10	0.493	41.6578
PRSS53	PRSS53	rs2884737	C	A	0.382929	0.0348132	3.84e-28	0.2555	120.99
SLC28A3	SLC28A3	rs13292513	T	C	-0.242715	0.037329	7.92e-11	0.2227	42.2766
CORT	CORT	rs944973	G	C	0.737881	0.117574	3.48e-10	0.93141	39.3867
QSOX2	QSOX2	rs12684650	T	C	-0.309476	0.0188435	1.3e-60	0.2873	269.731
OVGP1	OVGP1	rs1264891	G	A	-0.148743	0.0211468	2.01e-12	0.3986	49.4748
CHI3L2	CHI3L2	rs10857859	C	G	0.270854	0.0295245	4.56e-20	0.3449	84.1599
YES1	YES1	rs73372156	T	G	-0.225889	0.0321421	2.1e-12	0.08946	49.3903
TUBB6	TUBB6	rs9946172	A	G	0.17388	0.0212562	2.83e-16	0.1322	66.9157
RTN4RL1	RTN4RL1	rs7217107	G	A	0.567855	0.0459491	4.39e-35	0.3151	152.729
CDK3	CDK3	rs73359853	C	T	0.535599	0.0519465	6.31e-25	0.04573	106.308
IL21R	IL21R	rs2189521	T	C	0.261832	0.0352058	1.03e-13	0.6233	55.3117
PDE8A	PDE8A	rs7402176	T	G	-0.166878	0.0259107	1.19e-10	0.4195	41.4801
ACAN	ACAN	rs4128832	A	C	0.45446	0.0595881	2.41e-14	0.1759	58.1664
CSPG4	CSPG4	rs8023610	T	C	0.149915	0.0242037	5.87e-10	0.4304	38.3642
SORD	SORD	rs4774514	T	C	-0.286414	0.0356458	9.36e-16	0.04672	64.5612
HEBP1	HEBP1	rs6488576	A	C	0.253137	0.0276214	4.98e-20	0.5467	83.9885
HPD	HPD	rs2596143	C	T	0.33229	0.0470928	1.71e-12	0.09543	49.7881
TUB	TUB	rs7946954	G	T	0.26046	0.0319531	3.6e-16	0.91352	66.444
DKK3	DKK3	rs11022111	C	G	-0.326273	0.038424	2.04e-17	0.1948	72.1036
BAMBI	BAMBI	rs10826491	A	C	0.444296	0.0487029	7.34e-20	0.1869	83.2214
HSD17B3	HSD17B3	rs12552312	A	G	0.252853	0.03771	2.01e-11	0.5189	44.9597
CD72	CD72	rs55667103	A	G	-0.352688	0.0378246	1.12e-20	0.09245	86.9426
KCNQ3	KCNQ3	rs11786788	A	G	-0.181698	0.0264994	7.05e-12	0.5318	47.0141
AOC1	AOC1	rs11771944	A	G	-0.314808	0.0576269	4.69e-08	0.4155	29.8429
ITPR3	ITPR3	rs6913427	A	C	-0.273737	0.0383358	9.3e-13	0.1044	50.9868
KCNQ5	KCNQ5	rs2840795	G	A	0.600797	0.0441555	3.67e-42	0.2644	185.134
RYK	RYK	rs4546144	A	G	0.448106	0.0605506	1.36e-13	0.07256	54.7677
KLHL12	KLHL12	rs114170147	C	G	-0.910432	0.0690005	9.43e-40	0.05467	174.097
ALDH9A1	ALDH9A1	rs12408101	G	T	-0.362676	0.0311589	2.59e-31	0.2584	135.479
TARS	TARS	rs925211	T	C	-0.208385	0.0237089	1.5e-18	0.08946	77.2521
PMP22	PMP22	rs6502441	A	G	0.10066	0.0166839	1.61e-09	0.6968	36.4015
CDC42	CDC42	rs10799737	G	T	-0.0862473	0.0135491	1.95e-10	0.6789	40.5201
PINK1	PINK1	rs602950	G	A	-0.18788	0.025457	1.58e-13	0.3032	54.4687
COL16A1	COL16A1	rs10914471	C	T	0.164265	0.0227587	5.29e-13	0.6521	52.0949
SOAT1	SOAT1	rs72715509	C	T	-0.224357	0.0364412	7.43e-10	0.2694	37.9048
LAMC2	LAMC2	rs2276543	A	G	0.282512	0.0381483	1.31e-13	0.2932	54.8433
APCS	APCS	rs7527322	A	G	0.386878	0.0602464	1.35e-10	0.1958	41.2369
ADAMTS14	ADAMTS14	rs76419821	C	G	0.249934	0.0397746	3.3e-10	0.2704	39.4856
C11orf83	C11orf83	rs597259	A	T	0.115912	0.0200167	7.01e-09	0.7296	33.533
CTSW	CTSW	rs596002	G	A	0.472144	0.0573141	1.75e-16	0.8101	67.8619
IFIT1	IFIT1	rs303216	T	C	-0.405515	0.0353377	1.75e-30	0.2028	131.685
KRT8	KRT8	rs12229517	T	C	-0.202454	0.0346182	4.97e-09	0.3757	34.2014
SMOC1	SMOC1	rs11627546	C	A	0.335874	0.0436703	1.46e-14	0.8091	59.1535
ROS1	ROS1	rs7770814	G	A	-0.236893	0.0310687	2.44e-14	0.4066	58.1378
VKORC1	VKORC1	rs2884737	C	A	0.37433	0.0263652	9.44e-46	0.2555	201.58
CYP1A1	CYP1A1	rs4887150	C	T	0.342588	0.0622579	3.74e-08	0.1243	30.28
TGFBR2	TGFBR2	rs7642288	T	C	0.190768	0.0315676	1.51e-09	0.4374	36.5198
H6PD	H6PD	rs34361557	G	A	-0.318138	0.0224077	9.47e-46	0.4026	201.575
CHST11	CHST11	rs1882492	A	G	0.212661	0.0332646	1.63e-10	0.5577	40.8706
DCN	DCN	rs7312575	G	A	0.220503	0.0199612	2.28e-28	0.334	122.027
OLFML3	OLFML3	rs2938343	T	C	-0.145766	0.0255477	1.16e-08	0.8042	32.5543
PAOX	PAOX	rs75391235	T	C	-0.597161	0.086823	6.07e-12	0.0338	47.3057
EFTUD2	EFTUD2	rs9912760	G	A	0.126682	0.0127899	3.97e-23	0.2654	98.106
P2RX4	P2RX4	rs25643	C	T	0.361515	0.0247354	2.24e-48	0.4751	213.607
DYRK4	DYRK4	rs66871237	G	C	0.168595	0.0254043	3.21e-11	0.3062	44.0428
WNT5B	WNT5B	rs7315390	C	T	-0.168882	0.0277762	1.2e-09	0.3847	36.9676
NCOR2	NCOR2	rs10773093	C	T	0.152788	0.0270139	1.55e-08	0.4463	31.9892
PLBD1	PLBD1	rs2032762	G	C	0.244274	0.0438079	2.46e-08	0.669	31.0921
AMPD3	AMPD3	rs2923125	G	A	-0.221833	0.0312337	1.23e-12	0.4831	50.4435
SLC1A2	SLC1A2	rs10768155	A	C	0.246252	0.0395715	4.88e-10	0.4344	38.7253
USP47	USP47	rs4491215	C	T	-0.163995	0.0236298	3.92e-12	0.4821	48.1661
CECR1	CECR1	rs17807317	C	A	1.0984	0.0432355	2.22e-142	0.4583	645.417
TGFBR1	TGFBR1	rs12684946	A	G	-0.275851	0.0385897	8.79e-13	0.09841	51.0983
TGFBR1	TGFBR1	rs1889266	G	C	0.114808	0.0208076	3.44e-08	0.6561	30.4439
MUSK	MUSK	rs10817093	G	A	-0.224164	0.0378334	3.12e-09	0.1899	35.106
CD4	CD4	rs7956804	A	G	0.342188	0.0521524	5.33e-11	0.7744	43.0508
NID1	NID1	rs6429466	T	C	-0.177708	0.0207962	1.28e-17	0.3569	73.0207
NLRP3	NLRP3	rs72553859	G	C	0.669523	0.0727281	3.39e-20	0.175	84.7474
CHSY1	CHSY1	rs8034294	A	C	0.221694	0.0260746	1.86e-17	0.5577	72.2891
MMP17	MMP17	rs12823900	A	G	0.201858	0.0307242	5.03e-11	0.4642	43.1649
FOLR3	FOLR3	rs12576505	A	G	0.551098	0.0894242	7.15e-10	0.09841	37.9794
TPCN2	TPCN2	rs4930259	T	C	0.760111	0.0947396	1.03e-15	0.98608	64.3711
ST3GAL3	ST3GAL3	rs304303	G	T	-0.214405	0.0367412	5.36e-09	0.6968	34.0536
BMPR1A	BMPR1A	rs6586042	G	A	-0.503469	0.0280499	4.88e-72	0.3907	322.168
KCNH1	KCNH1	rs910029	T	C	0.324933	0.03736	3.4e-18	0.8181	75.6439
CD55	CD55	rs2089493	C	T	-0.18455	0.0271154	1e-11	0.4781	46.3229
ALDH1L2	ALDH1L2	rs7954946	T	C	0.225658	0.022835	4.98e-23	0.6044	97.6561
PIK3C2A	PIK3C2A	rs10832736	C	T	-0.150969	0.021469	2.04e-12	0.502	49.4484
C17orf72	C17orf72	rs11079520	G	A	-0.900675	0.0456083	8.34e-87	0.4056	389.985
ICAM2	ICAM2	rs11079520	G	A	-0.595672	0.0531701	3.94e-29	0.4056	125.51
COL27A1	COL27A1	rs10759683	T	A	-0.462546	0.0357389	2.6e-38	0.6054	167.505
CDCP1	CDCP1	rs56190366	A	T	0.136404	0.0196638	4.01e-12	0.4076	48.1193
DAPK2	DAPK2	rs4776698	A	C	-0.170695	0.0229501	1.02e-13	0.502	55.3188
USP2	USP2	rs658654	T	C	-0.601471	0.062456	5.95e-22	0.8688	92.743
ATG4C	ATG4C	rs12564421	T	G	0.139069	0.0234335	2.95e-09	0.4105	35.2198
ASIC1	ASIC1	rs11169270	A	G	-0.240183	0.0260926	3.42e-20	0.325	84.7325
CRISPLD2	CRISPLD2	rs1874625	G	T	0.213359	0.0285082	7.2e-14	0.2644	56.0122
CRISPLD2	CRISPLD2	rs2131754	G	A	0.336398	0.0278067	1.09e-33	0.4274	146.355
HSP90B1	HSP90B1	rs2070908	G	C	0.145285	0.0197003	1.65e-13	0.3489	54.3871
CTSC	CTSC	rs17758565	G	A	-0.741126	0.08405	1.17e-18	0.05268	77.7515
B4GALT1	B4GALT1	rs41303661	A	G	-0.487521	0.0505257	4.96e-22	0.05368	93.1026
MGST3	MGST3	rs4147594	T	C	-0.431025	0.0231317	1.72e-77	0.4523	347.208
ADAMTS4	ADAMTS4	rs4233366	T	C	0.610147	0.0390002	3.61e-55	0.2654	244.757
PPOX	PPOX	rs4233366	T	C	0.417412	0.043682	1.23e-21	0.2654	91.3114
PPOX	PPOX	rs78736195	C	G	-0.458011	0.0823181	2.64e-08	0.05368	30.9572
ATP1B3	ATP1B3	rs4683636	A	G	0.158246	0.0210644	5.8e-14	0.2435	56.4374
PAMR1	PAMR1	rs652117	A	T	0.392455	0.0366874	1.05e-26	0.4692	114.432
FJX1	FJX1	rs652117	A	T	0.125872	0.0151448	9.47e-17	0.4692	69.0766
METRN	METRN	rs2020292	G	C	0.23115	0.0380187	1.2e-09	0.2435	36.9652
F7	F7	rs10665	G	A	-0.470636	0.0616208	2.21e-14	0.1213	58.3332
F10	F10	rs3211717	A	C	-0.236471	0.0221642	1.42e-26	0.4125	113.829
GALNS	GALNS	rs12444543	G	A	-0.609932	0.0407832	1.43e-50	0.3101	223.666
FUCA1	FUCA1	rs74223776	C	T	0.546025	0.05415	6.53e-24	0.09046	101.678
GHRL	GHRL	rs164938	T	G	0.353551	0.0565196	3.97e-10	0.4085	39.1297
DRD4	DRD4	rs112888889	T	C	-0.605384	0.0757907	1.38e-15	0.08449	63.8014
C10orf54	C10orf54	rs12415873	T	C	0.355784	0.0304655	1.65e-31	0.1302	136.382
ALDH1A2	ALDH1A2	rs10851632	T	A	-0.299779	0.0446368	1.87e-11	0.5586	45.1041
ADH5	ADH5	rs7683704	T	C	0.190405	0.0280973	1.23e-11	0.09642	45.9227
CCK	CCK	rs9682123	T	C	-0.347862	0.0383368	1.15e-19	0.5815	82.3346
SLC2A5	SLC2A5	rs3765962	A	T	-0.653871	0.0357866	1.4e-74	0.3022	333.844
MKNK1	MKNK1	rs11211312	A	G	0.199989	0.0215847	1.95e-20	0.2674	85.846
SIDT2	SIDT2	rs588534	G	A	0.106677	0.0175687	1.26e-09	0.7992	36.8691
HLA-G	HLA-G	rs113071675	A	C	0.80224	0.0878717	6.87e-20	0.1113	83.351
STAT6	STAT6	rs3024971	G	T	-0.15926	0.0281687	1.57e-08	0.1074	31.9654
GANAB	GANAB	rs118093058	T	G	-0.248663	0.0268262	1.87e-20	0.161	85.9219
KCNA3	KCNA3	rs2640480	A	C	0.245293	0.0424678	7.65e-09	0.7117	33.3619
PIGF	PIGF	rs58342271	C	A	0.376197	0.0394282	1.41e-21	0.09443	91.0368
IRAK4	IRAK4	rs4251497	A	G	-0.419758	0.0437129	7.79e-22	0.1103	92.2101
CPT1B	CPT1B	rs131756	T	C	0.375003	0.0299702	6.38e-36	0.5258	156.563
TNFRSF6B	TNFRSF6B	rs6062496	A	G	-0.238744	0.0316197	4.34e-14	0.5994	57.0098
THSD1	THSD1	rs7399852	G	C	-0.199991	0.0247165	5.9e-16	0.3101	65.4707
SLC5A9	SLC5A9	rs61774389	T	C	0.355861	0.0481991	1.55e-13	0.4235	54.5108
ADAMTS13	ADAMTS13	rs3118665	C	T	0.241248	0.0320752	5.42e-14	0.8738	56.5703
GSTM3	GSTM3	rs4970777	T	C	0.980609	0.0209929	0	0.5517	2181.96
ACE	ACE	rs4291	A	T	-0.279042	0.0252375	2.04e-28	0.6282	122.249
CPAMD8	CPAMD8	rs7257262	A	C	0.262593	0.0347286	3.99e-14	0.3241	57.1731
HLA-A	HLA-A	rs1632880	G	C	-0.788213	0.0593323	2.84e-40	0.8161	176.484
HLA-A	HLA-A	rs9260340	T	C	-0.593114	0.0777816	2.43e-14	0.0666	58.1464
ADORA2B	ADORA2B	rs8079686	A	G	0.490275	0.0359627	2.55e-42	0.2515	185.855
CTSK	CTSK	rs6684611	A	G	-0.292268	0.029954	1.72e-22	0.09145	95.2035
RHCE	RHCE	rs599691	C	T	0.410495	0.0368566	8.23e-29	0.5547	124.047
TAF1A	TAF1A	rs34851670	A	G	0.253015	0.0265101	1.37e-21	0.6262	91.0898
PLD2	PLD2	rs72833202	C	T	0.443333	0.0306775	2.46e-47	0.1571	208.843
MR1	MR1	rs3747956	A	G	0.149772	0.0214163	2.68e-12	0.2942	48.9072
ICMT	ICMT	rs58443742	T	C	-0.255179	0.0281497	1.25e-19	0.03976	82.1755
AADAT	AADAT	rs79751662	C	G	-0.727072	0.0548844	4.68e-40	0.07256	175.492
CLCN3	CLCN3	rs2062611	A	C	-0.140193	0.0243667	8.74e-09	0.503	33.1024
IL15	IL15	rs17353622	T	G	0.439704	0.0360831	3.7e-34	0.3499	148.495
SLC24A1	SLC24A1	rs422390	G	C	0.473626	0.0458153	4.76e-25	0.95427	106.869
FKBP11	FKBP11	rs12424638	A	G	-0.362619	0.0346149	1.12e-25	0.09344	109.743
CTBS	CTBS	rs115781592	G	C	-0.383442	0.0626906	9.57e-10	0.02386	37.4106
CTBS	CTBS	rs2911600	T	C	0.498433	0.0480041	2.96e-25	0.02883	107.809
INSR	INSR	rs1799815	A	G	-0.258538	0.043959	4.07e-09	0.05268	34.5902
ADH1C	ADH1C	rs34192395	T	G	-0.23032	0.0309657	1.02e-13	0.1173	55.3225
ADH1B	ADH1B	rs34144181	T	C	-0.149868	0.0225941	3.29e-11	0.1173	43.9975
C5	C5	rs72760242	A	G	-0.29915	0.0378889	2.89e-15	0.09145	62.3382
IFNAR2	IFNAR2	rs1131964	C	T	-0.33357	0.035154	2.34e-21	0.5437	90.0377
IL10RB	IL10RB	rs6517156	G	C	-0.246793	0.0221931	1e-28	0.3211	123.66
HRAS	HRAS	rs12793222	A	G	-0.13644	0.0169378	7.92e-16	0.1918	64.8888
ST6GAL1	ST6GAL1	rs1468906	G	A	-0.484949	0.0435824	9.25e-29	0.3549	123.814
ST6GAL1	ST6GAL1	rs78318857	A	G	0.756953	0.120613	3.48e-10	0.02584	39.3867
LAMP3	LAMP3	rs3821517	A	G	-0.507168	0.0484061	1.1e-25	0.1491	109.775
PTGS1	PTGS1	rs62575596	A	G	0.293667	0.042264	3.69e-12	0.1382	48.2802
P2RY12	P2RY12	rs10513398	G	A	-0.227691	0.0341507	2.61e-11	0.4801	44.4521
NEK11	NEK11	rs4682650	A	G	-0.213272	0.0258976	1.79e-16	0.4404	67.8186
GDNF	GDNF	rs11748036	T	C	-0.224416	0.0335208	2.16e-11	0.338	44.8207
PCSK5	PCSK5	rs1339252	G	T	-0.35142	0.0323969	2.05e-27	0.7744	117.665
TEK	TEK	rs35174672	A	G	0.342173	0.047085	3.67e-13	0.165	52.8112
GSTM5	GSTM5	rs15864	C	G	-0.284412	0.0492325	7.61e-09	0.3002	33.3728
GSTM5	GSTM5	rs1758104	T	G	-0.725159	0.0439503	3.7e-61	0.8181	272.234
CACNA2D2	CACNA2D2	rs77217288	A	G	-0.584042	0.0746736	5.23e-15	0.1153	61.1722
CCR1	CCR1	rs34531115	C	T	0.597962	0.0628065	1.72e-21	0.09245	90.6438
CASP7	CASP7	rs12769172	C	T	-0.272114	0.0484144	1.9e-08	0.4891	31.5902
CASP7	CASP7	rs7918733	T	C	0.729881	0.0444862	1.71e-60	0.3966	269.187
PDCD4	PDCD4	rs6585023	G	A	-0.180677	0.0274136	4.38e-11	0.8907	43.4384
TNKS2	TNKS2	rs12413256	T	A	-0.297423	0.0259532	2.1e-30	0.2992	131.331
KCNMA1	KCNMA1	rs71475646	A	G	-0.371474	0.0365755	3.1e-24	0.3618	103.152
COL13A1	COL13A1	rs3864815	T	A	-0.468342	0.0494161	2.6e-21	0.09841	89.8234
SIRT1	SIRT1	rs148554127	G	T	0.234345	0.0404391	6.83e-09	0.1252	33.5821
PTPRB	PTPRB	rs7303928	A	G	0.526286	0.0442587	1.32e-32	0.1998	141.399
LAMA4	LAMA4	rs4947176	C	A	-0.167335	0.0231717	5.14e-13	0.3499	52.1504
TECTA	TECTA	rs10892667	C	T	0.247507	0.0362215	8.31e-12	0.1909	46.692
SIK2	SIK2	rs10789843	T	C	0.208412	0.0322472	1.03e-10	0.3151	41.7697
BIRC3	BIRC3	rs9665961	A	G	0.263141	0.0273736	7.05e-22	0.33	92.4088
NAALAD2	NAALAD2	rs7926472	A	G	0.441383	0.0304476	1.27e-47	0.3648	210.148
HPGD	HPGD	rs45545934	C	T	0.801311	0.0457933	1.47e-68	0.5189	306.195
ACP2	ACP2	rs2269434	C	T	-0.207882	0.0330287	3.09e-10	0.3469	39.6142
CD59	CD59	rs831618	G	T	-0.141197	0.0162854	4.31e-18	0.5835	75.1716
FIBIN	FIBIN	rs10501070	A	C	-0.203635	0.0292425	3.32e-12	0.09443	48.4926
DAG1	DAG1	rs4855835	T	G	-0.112229	0.0166924	1.78e-11	0.5219	45.2036
GRIK5	GRIK5	rs12232804	T	C	-0.381384	0.0584117	6.61e-11	0.1024	42.631
TXN	TXN	rs1049927	C	T	-0.216812	0.0272178	1.64e-15	0.1203	63.4542
ULBP2	ULBP2	rs17079081	G	T	0.823887	0.0727332	9.59e-30	0.0338	128.313
SCN9A	SCN9A	rs13020056	C	T	0.297751	0.0500824	2.76e-09	0.1491	35.3457
SCN2A	SCN2A	rs12612399	A	G	-0.320469	0.0440854	3.61e-13	0.2445	52.8424
DCPS	DCPS	rs56207600	A	G	-0.357461	0.0384628	1.49e-20	0.09841	86.3725
DDR1	DDR1	rs1049622	T	C	0.170128	0.0221034	1.39e-14	0.2217	59.2425
PNP	PNP	rs1760940	C	A	-0.563223	0.0254183	8.69e-109	0.2455	490.984
AGT	AGT	rs5050	G	T	0.695462	0.0401283	2.75e-67	0.1779	300.362
MARK1	MARK1	rs10779408	T	G	-0.444075	0.0560103	2.22e-15	0.2266	62.8604
FMOD	FMOD	rs4971252	C	G	0.298136	0.0252563	3.7e-32	0.8797	139.344
BGLAP	BGLAP	rs12090516	T	C	-0.407535	0.0444621	4.91e-20	0.1938	84.0137
SUMF1	SUMF1	rs4685744	T	C	-0.365737	0.0242449	2.03e-51	0.5129	227.561
COL11A1	COL11A1	rs17127546	T	G	-0.240649	0.0340795	1.65e-12	0.1113	49.8634
LPAR3	LPAR3	rs10493758	C	T	0.434079	0.0312015	5.35e-44	0.6352	193.547
GLO1	GLO1	rs1781719	T	C	-0.0767004	0.0119394	1.33e-10	0.492	41.2696
TM2D1	TM2D1	rs17312971	C	T	0.306477	0.026016	4.93e-32	0.2416	138.776
TK2	TK2	rs3743716	C	T	0.36391	0.0267549	3.92e-42	0.1352	185.004
SLC5A11	SLC5A11	rs71391580	G	C	1.21802	0.0716295	7.61e-65	0.159	289.151
PRG2	PRG2	rs11606592	C	T	-0.464841	0.0551572	3.53e-17	0.1183	71.0239
CCNA1	CCNA1	rs34778840	T	C	0.373538	0.0497966	6.32e-14	0.2555	56.2691
CD9	CD9	rs16932501	G	A	0.344554	0.0471054	2.58e-13	0.1759	53.5024
CHID1	CHID1	rs35570910	A	G	0.325326	0.0341659	1.7e-21	0.4851	90.6675
WNT3	WNT3	rs757190	A	C	0.849861	0.109522	8.51e-15	0.01392	60.2134
GSTO2	GSTO2	rs17885600	T	A	1.69082	0.145455	3.1e-31	0.01193	135.126
GSTO2	GSTO2	rs607069	A	T	-0.304015	0.0453495	2.03e-11	0.2803	44.9412
CDA	CDA	rs6704070	T	C	-0.434112	0.0297386	2.91e-48	0.497	213.09
PPT1	PPT1	rs3131665	A	G	-0.312121	0.0237464	1.84e-39	0.669	172.763
GPR161	GPR161	rs79211340	A	T	0.38265	0.0440373	3.65e-18	0.09841	75.5026
PDF	PDF	rs3759979	C	T	-0.249955	0.0201723	2.92e-35	0.2853	153.537
CAPZA2	CAPZA2	rs12670056	C	T	-0.174014	0.0205398	2.41e-17	0.2435	71.7755
SENP6	SENP6	rs45497991	A	T	-0.204185	0.0231469	1.13e-18	0.331	77.8148
GRIK2	GRIK2	rs9498414	T	C	0.6504	0.0825413	3.28e-15	0.0497	62.0895
HIST1H1C	HIST1H1C	rs10484435	G	T	-0.281462	0.0508378	3.09e-08	0.0835	30.6525
SRPK1	SRPK1	rs34982564	T	C	0.146516	0.0249783	4.47e-09	0.08449	34.4068
LRRK1	LRRK1	rs28854930	C	T	0.223059	0.0296515	5.37e-14	0.1521	56.5908
ADRBK2	ADRBK2	rs6004655	A	G	-0.771045	0.0622741	3.29e-35	0.07356	153.301
ADRBK2	ADRBK2	rs6004758	C	T	-0.293601	0.0523567	2.05e-08	0.2068	31.4464
SNAP29	SNAP29	rs5760167	G	T	-1.37893	0.0836083	4.14e-61	0.07356	272.01
CBR1	CBR1	rs73370479	A	G	-1.47577	0.0752331	1.13e-85	0.02783	384.786
FKTN	FKTN	rs10816288	T	C	-0.213977	0.0310548	5.57e-12	0.1143	47.4763
ITGA7	ITGA7	rs3844368	C	G	-0.279934	0.028001	1.57e-23	0.493	99.9457
SLC22A18	SLC22A18	rs367035	G	A	-0.254737	0.0211755	2.48e-33	0.4304	144.716
CHRNE	CHRNE	rs72835069	A	G	1.5591	0.0776223	9.84e-90	0.09344	403.436
GPR1	GPR1	rs77585733	G	A	0.321787	0.0426551	4.56e-14	0.09046	56.9108
ARSG	ARSG	rs7222013	T	A	-0.216849	0.0260616	8.75e-17	0.1928	69.2329
ESRRA	ESRRA	rs7947143	A	G	-0.208896	0.0354042	3.63e-09	0.162	34.8137
DNASE1L3	DNASE1L3	rs6807311	G	A	0.588217	0.0508975	6.81e-31	0.663	133.562
BMP8B	BMP8B	rs7513045	T	G	0.384464	0.043594	1.15e-18	0.3559	77.7782
PPIE	PPIE	rs6670841	G	C	0.528557	0.0282986	7.5e-78	0.3569	348.862
SLC12A4	SLC12A4	rs1476306	T	C	0.190564	0.0239896	1.96e-15	0.1809	63.1009
LCAT	LCAT	rs1476306	T	C	0.223334	0.02431	4.04e-20	0.1809	84.3995
PSKH1	PSKH1	rs9923003	A	G	-0.152065	0.0241087	2.84e-10	0.163	39.7842
GABRB3	GABRB3	rs61998701	C	T	0.671529	0.056105	5.16e-33	0.4811	143.26
LTBR	LTBR	rs10849448	G	A	-0.416339	0.0225564	4.52e-76	0.7376	340.686
ADAM12	ADAM12	rs10901620	A	G	-0.221711	0.0378491	4.69e-09	0.1362	34.3134
ADAM12	ADAM12	rs3858310	G	A	-0.262638	0.0279658	5.92e-21	0.4871	88.1984
GGPS1	GGPS1	rs10925519	G	A	-0.309177	0.0361839	1.29e-17	0.2763	73.0102
RNPEP	RNPEP	rs6691690	A	G	-0.318937	0.0286122	7.41e-29	0.2833	124.253
KLHL17	KLHL17	rs13303010	A	G	0.379833	0.0367778	5.28e-25	0.90159	106.663
CYB5R3	CYB5R3	rs137129	G	A	-0.398958	0.0304408	3.04e-39	0.165	171.768
LNPEP	LNPEP	rs79333364	T	C	-0.367097	0.0587799	4.23e-10	0.06064	39.0035
S100A13	S100A13	rs999418	C	T	0.340076	0.0259057	2.29e-39	0.503	172.33
HSD3B7	HSD3B7	rs13708	A	G	-0.250597	0.0237898	6.04e-26	0.6362	110.961
PSEN2	PSEN2	rs1794035	C	T	-0.48794	0.0248857	1.34e-85	0.4006	384.444
GHR	GHR	rs72637404	T	C	-0.338233	0.0455789	1.16e-13	0.168	55.0686
HCN3	HCN3	rs11264361	G	T	-0.17003	0.0275762	7.01e-10	0.2644	38.0174
PPWD1	PPWD1	rs27141	G	A	-0.243718	0.0291724	6.58e-17	0.6203	69.7961
OPRL1	OPRL1	rs4408777	G	A	0.31796	0.0246398	4.25e-38	0.4354	166.522
LGALS9	LGALS9	rs34759944	T	C	0.687231	0.0475619	2.54e-47	0.1998	208.779
UHMK1	UHMK1	rs12757408	C	T	-0.0900693	0.0160634	2.06e-08	0.4632	31.4397
CDC42BPA	CDC42BPA	rs68133756	C	T	0.386548	0.0320161	1.46e-33	0.1531	145.771
CDK10	CDK10	rs11538871	T	C	-1.12458	0.0779913	3.91e-47	0.06163	207.916
BPHL	BPHL	rs7765391	G	A	0.604098	0.0486789	2.31e-35	0.828	154.004
TUBB2B	TUBB2B	rs9328145	A	G	0.983194	0.0460046	2.45e-101	0.6849	456.747
SGK1	SGK1	rs4896044	A	G	0.257002	0.0332178	1.02e-14	0.4225	59.8593
GPR63	GPR63	rs33970718	C	T	-0.500814	0.0396675	1.53e-36	0.2913	159.398
CDK7	CDK7	rs139260033	G	A	-0.415516	0.0312812	2.89e-40	0.1173	176.445
KBTBD2	KBTBD2	rs113931125	A	G	-0.111295	0.0194812	1.11e-08	0.3628	32.6377
GANC	GANC	rs8037100	T	C	0.393479	0.0309724	5.6e-37	0.92247	161.396
CACNB3	CACNB3	rs150857355	C	G	0.942739	0.108673	4.14e-18	0.01789	75.2557
CXCL16	CXCL16	rs2277680	A	G	-0.451803	0.0288681	3.29e-55	0.4394	244.941
SPHK1	SPHK1	rs35930176	G	C	-0.229761	0.0275162	6.82e-17	0.09543	69.7229
FBLN2	FBLN2	rs13084387	T	C	-0.20411	0.0216392	4.01e-21	0.6859	88.9705
NPC1	NPC1	rs1652355	A	G	0.54498	0.0355489	4.79e-53	0.3121	235.022
GP1BA	GP1BA	rs9902753	C	T	-0.345881	0.0388311	5.23e-19	0.5616	79.3403
ACACB	ACACB	rs11610260	C	T	-0.378971	0.0262652	3.42e-47	0.1918	208.186
GRID1	GRID1	rs61856637	C	G	0.677469	0.0538195	2.46e-36	0.175	158.453
NGF	NGF	rs112864886	T	C	0.676229	0.100805	1.97e-11	0.04274	45.0011
NGF	NGF	rs7523654	C	T	-0.497083	0.0433552	1.97e-30	0.6909	131.454
NUP62	NUP62	rs111928045	T	C	0.144037	0.0184433	5.73e-15	0.2455	60.9917
RHD	RHD	rs55794721	A	G	-1.00221	0.0458022	3.92e-106	0.3887	478.79
TNFSF12	TNFSF12	rs80067372	A	G	0.409057	0.0246296	6.06e-62	0.2654	275.837
SERPINF2	SERPINF2	rs73292928	A	G	0.469544	0.0339963	2.17e-43	0.2227	190.761
ITGAX	ITGAX	rs12929077	A	G	-0.239187	0.0401145	2.48e-09	0.6829	35.5527
IL32	IL32	rs45499297	C	T	-0.734949	0.048394	4.33e-52	0.1123	230.638
MFAP2	MFAP2	rs9435732	T	C	-0.636302	0.0306915	1.78e-95	0.2744	429.824
FKBP15	FKBP15	rs10435864	C	A	0.175372	0.025141	3.05e-12	0.6024	48.6581
CD274	CD274	rs7875928	G	C	0.244755	0.0313529	5.88e-15	0.2386	60.9407
PDCD1LG2	PDCD1LG2	rs16923189	G	A	0.262272	0.022998	3.99e-30	0.3022	130.054
TEC	TEC	rs75444556	C	T	0.960841	0.0768611	7.37e-36	0.06461	156.275
TOP2B	TOP2B	rs2278480	C	T	-0.103873	0.0180624	8.88e-09	0.2913	33.0715
C12orf39	C12orf39	rs1871134	G	C	0.342127	0.0355195	5.85e-22	0.7704	92.7771
SAA1	SAA1	rs1829575	C	G	0.207557	0.0272594	2.65e-14	0.7018	57.9752
MASTL	MASTL	rs7924231	G	T	0.322073	0.017873	1.36e-72	0.6024	324.724
VCL	VCL	rs12220238	A	G	-0.238172	0.0389598	9.76e-10	0.1262	37.3721
S1PR1	S1PR1	rs61782147	G	A	-0.734691	0.0433104	1.53e-64	0.1988	287.756
CCND3	CCND3	rs6458267	T	G	-0.156972	0.0213085	1.75e-13	0.5775	54.2674
PGR	PGR	rs11571153	T	C	-0.586214	0.0528454	1.36e-28	0.3191	123.055
ZAP70	ZAP70	rs11893601	C	T	-0.556031	0.0653628	1.79e-17	0.7366	72.3664
MMP14	MMP14	rs8003217	C	A	0.136283	0.0238593	1.12e-08	0.839	32.6263
CPT1A	CPT1A	rs3922501	C	T	0.239337	0.0327948	2.92e-13	0.6769	53.261
BIRC5	BIRC5	rs28612787	C	T	-0.0880003	0.0141518	5.03e-10	0.674	38.6674
ACP5	ACP5	rs78934187	G	A	0.30045	0.0430687	3.04e-12	0.3459	48.6655
FKBP8	FKBP8	rs8103045	T	C	-0.217558	0.0394096	3.38e-08	0.01093	30.4752
LILRA6	LILRA6	rs3810231	C	T	-0.631285	0.0798654	2.69e-15	0.164	62.4789
GAA	GAA	rs2304849	C	G	-0.618194	0.0338222	1.24e-74	0.2445	334.076
SAE1	SAE1	rs309185	T	C	-0.0694871	0.0119836	6.69e-09	0.7445	33.6228
SULT1A2	SULT1A2	rs34835	G	A	0.373101	0.0493697	4.12e-14	0.3509	57.1126
SULT1A1	SULT1A1	rs3760091	G	C	0.282357	0.0337138	5.52e-17	0.4463	70.1426
MATK	MATK	rs8105735	G	C	1.18351	0.155173	2.4e-14	0.01093	58.1717
PRNP	PRNP	rs35519959	C	T	0.294385	0.0268891	6.78e-28	0.3728	119.861
NR2F6	NR2F6	rs66606313	C	G	-0.188262	0.0270872	3.65e-12	0.5338	48.3056
GPX4	GPX4	rs4807542	A	G	0.447593	0.0286718	6.14e-55	0.1859	243.701
OLFML2A	OLFML2A	rs75987755	T	C	0.330531	0.0380406	3.66e-18	0.07952	75.497
FPR1	FPR1	rs73568373	A	G	0.807794	0.0658761	1.44e-34	0.1123	150.365
FPR2	FPR2	rs60926406	G	C	0.696853	0.0655703	2.22e-26	0.1123	112.945
DAPK3	DAPK3	rs2304193	T	C	0.211833	0.0292408	4.34e-13	0.1889	52.4818
CD22	CD22	rs756796	G	A	-0.283395	0.0444656	1.85e-10	0.7584	40.6196
PVR	PVR	rs11540084	T	G	0.270905	0.0221871	2.75e-34	0.2038	149.085
C19orf10	C19orf10	rs60893137	C	A	-0.21604	0.0326031	3.44e-11	0.03181	43.9087
PAK4	PAK4	rs13228	C	T	-0.198407	0.0167766	2.85e-32	0.3529	139.864
KEAP1	KEAP1	rs7245388	T	G	0.125442	0.0186486	1.74e-11	0.3469	45.2474
PSG1	PSG1	rs12986075	A	G	-0.590211	0.0587948	1.03e-23	0.1948	100.771
SERPINB6	SERPINB6	rs12526360	G	A	-0.241867	0.0256936	4.8e-21	0.08549	88.6142
DMKN	DMKN	rs11670348	T	C	0.231806	0.0264167	1.71e-18	0.4026	77.0003
AMH	AMH	rs4807216	T	C	0.966714	0.0519427	2.61e-77	0.839	346.375
PEPD	PEPD	rs17569	A	G	-0.411226	0.0338397	5.59e-34	0.1392	147.675
DKKL1	DKKL1	rs9304684	G	A	-0.445441	0.0541729	1.99e-16	0.4911	67.6108
FKRP	FKRP	rs3786706	C	T	-0.343857	0.0316944	2.01e-27	0.5467	117.704
PRKD2	PRKD2	rs313841	A	G	0.600239	0.0467806	1.1e-37	0.1421	164.633
FBLN1	FBLN1	rs9614670	T	C	-0.112612	0.0182855	7.34e-10	0.1948	37.9276
BST2	BST2	rs8106139	C	T	0.347268	0.049974	3.68e-12	0.8072	48.2882
ACTN4	ACTN4	rs10415219	G	A	0.146089	0.0184043	2.06e-15	0.4324	63.0081
LTBP4	LTBP4	rs4435368	A	G	-0.32574	0.0361452	2.02e-19	0.1213	81.2159
FCGRT	FCGRT	rs59774409	T	C	-0.302496	0.0308963	1.23e-22	0.09145	95.8576
TULP2	TULP2	rs3760785	T	G	0.482645	0.0774545	4.62e-10	0.1441	38.8295
JAK3	JAK3	rs13345965	T	C	-0.278624	0.0385841	5.15e-13	0.07058	52.1459
DMPK	DMPK	rs10401826	C	G	-0.13821	0.0202525	8.83e-12	0.8429	46.5717
LYPD5	LYPD5	rs62118365	A	T	-0.354747	0.0515268	5.79e-12	0.1153	47.3992
SLC12A6	SLC12A6	rs347848	T	G	-0.244485	0.0218615	4.92e-29	0.334	125.068
CACNA1A	CACNA1A	rs575106	C	T	0.485141	0.0424425	2.94e-30	0.4215	130.657
TRPM4	TRPM4	rs3760664	C	T	0.461576	0.0411595	3.47e-29	0.8579	125.761
NUCB1	NUCB1	rs10416967	T	C	-0.268831	0.0267425	8.95e-24	0.1282	101.054
HSD17B14	HSD17B14	rs55869333	G	T	-0.465676	0.038672	2.14e-33	0.172	145.002
PSG2	PSG2	rs10427076	G	A	0.438409	0.068835	1.9e-10	0.07256	40.564
SLC27A1	SLC27A1	rs11666579	T	G	0.217171	0.0193601	3.35e-29	0.4851	125.831
SCN1B	SCN1B	rs1862274	A	G	-0.764743	0.0442822	7.95e-67	0.6561	298.245
GRIN3B	GRIN3B	rs4807399	T	C	-0.202993	0.0274592	1.44e-13	0.5199	54.6495
MAST3	MAST3	rs3736328	G	C	0.176156	0.0225605	5.8e-15	0.5	60.9674
SLC22A31	SLC22A31	rs61732365	G	A	0.504859	0.0414522	4.01e-34	0.3091	148.335
MLKL	MLKL	rs35505591	C	T	0.164034	0.0248506	4.09e-11	0.5239	43.5706
MLKL	MLKL	rs9932977	A	G	0.248268	0.0257554	5.45e-22	0.5696	92.9191
SIRT3	SIRT3	rs10902106	C	T	0.205993	0.0239123	7.02e-18	0.5239	74.21
AKR1C3	AKR1C3	rs7080470	A	T	-0.348596	0.0265242	1.88e-39	0.3062	172.727
CHI3L1	CHI3L1	rs10399931	C	T	0.486082	0.0405272	3.82e-33	0.7893	143.855
CDC7	CDC7	rs13447526	A	G	-0.242651	0.0208617	2.85e-31	0.4901	135.29
ENC1	ENC1	rs300240	T	C	0.413713	0.030352	2.64e-42	0.6948	185.791
PIK3R4	PIK3R4	rs17748751	T	C	0.189216	0.0260047	3.43e-13	0.2087	52.9434
RAD51	RAD51	rs11858938	T	C	0.0702404	0.0115705	1.27e-09	0.3976	36.8527
FMO5	FMO5	rs10900327	T	A	0.160501	0.020415	3.78e-15	0.4851	61.8097
LPAR2	LPAR2	rs880090	G	C	0.221107	0.0266056	9.53e-17	0.7584	69.0651
LTB4R	LTB4R	rs2281472	T	C	0.233229	0.0258065	1.6e-19	0.7893	81.6783
CSNK2A2	CSNK2A2	rs2550353	G	T	0.368251	0.0373514	6.26e-23	0.1412	97.2018
C5AR1	C5AR1	rs7247888	C	T	-0.165566	0.0250269	3.7e-11	0.2833	43.7651
TWSG1	TWSG1	rs62087494	T	C	-0.945903	0.044368	7.49e-101	0.1014	454.521
PPARD	PPARD	rs547389334	T	C	-1.0293	0.140097	2.03e-13	0.01392	53.9792
SLC5A3	SLC5A3	rs1034332	C	T	0.279121	0.0352032	2.21e-15	0.2127	62.8667
ME1	ME1	rs6454331	A	G	0.138762	0.0234218	3.13e-09	0.3419	35.0995
CFHR1	CFHR1	rs16840639	C	T	-0.445799	0.0489247	8.09e-20	0.1918	83.0275
PCSK2	PCSK2	rs55909305	T	C	0.788456	0.056461	2.56e-44	0.2217	195.01
PROCR	PROCR	rs867186	G	A	-0.399157	0.0454074	1.49e-18	0.08748	77.2741
CRELD2	CRELD2	rs9616391	T	C	0.1981	0.0249699	2.13e-15	0.1849	62.9412
SERPINI1	SERPINI1	rs1492027	G	A	0.275256	0.0448879	8.67e-10	0.1988	37.6024
NAGLU	NAGLU	rs4792923	C	G	0.303122	0.0268035	1.18e-29	0.7555	127.895
LRRK2	LRRK2	rs12099949	T	C	0.364582	0.0576815	2.61e-10	0.07853	39.9501
LRRK2	LRRK2	rs1388598	A	G	0.70113	0.0642876	1.08e-27	0.05368	118.944
MCOLN3	MCOLN3	rs7516610	A	G	-0.318127	0.033847	5.51e-21	0.4672	88.3407
CALM3	CALM3	rs117855633	G	A	-0.167347	0.0247879	1.47e-11	0.1759	45.5781
SV2A	SV2A	rs112851681	G	A	-0.915363	0.0628095	4.13e-48	0.08748	212.391
MC1R	MC1R	rs8045560	C	T	-0.424805	0.0350242	7.42e-34	0.4254	147.11
LSS	LSS	rs9974665	G	C	0.166393	0.0205491	5.62e-16	0.4185	65.5669
HAGH	HAGH	rs11647837	A	T	0.307384	0.0323528	2.08e-21	0.1779	90.269
ARNT	ARNT	rs34002273	A	G	-0.144304	0.0147058	9.93e-23	0.5109	96.2896
FAT3	FAT3	rs11019810	A	G	0.509267	0.0465262	6.96e-28	0.2883	119.811
RPS6KB2	RPS6KB2	rs12573992	G	A	-0.358201	0.0216384	1.5e-61	0.4225	274.033
SLC11A2	SLC11A2	rs11169743	C	G	0.266079	0.0449511	3.23e-09	0.2237	35.0381
SLC11A2	SLC11A2	rs148940696	T	C	1.059	0.0565569	3.13e-78	0.07058	350.607
AGRN	AGRN	rs113454255	C	T	-0.427213	0.0475136	2.44e-19	0.91849	80.845
CCL24	CCL24	rs6971988	G	A	0.486031	0.0495498	1.03e-22	0.2316	96.2153
CHST1	CHST1	rs4148894	A	G	0.270052	0.0327303	1.57e-16	0.5815	68.0761
MBNL1	MBNL1	rs1426384	A	T	0.154568	0.0269868	1.02e-08	0.2913	32.8047
MBNL1	MBNL1	rs2723371	T	G	0.195227	0.0282203	4.58e-12	0.7515	47.8582
GSTK1	GSTK1	rs4647296	A	G	-0.202866	0.0340514	2.56e-09	0.05467	35.4935
AEBP1	AEBP1	rs2595704	G	A	-0.281726	0.032317	2.84e-18	0.4533	75.9962
TMEM9B	TMEM9B	rs79711368	C	T	-0.298304	0.0383287	7.09e-15	0.06561	60.5717
FAAH	FAAH	rs2145409	C	T	0.263201	0.0324874	5.42e-16	0.4225	65.6365
DHODH	DHODH	rs7195958	G	A	-0.31926	0.0202709	6.91e-56	0.4911	248.052
FAM3C	FAM3C	rs2707460	G	A	-0.259635	0.0355921	2.99e-13	0.175	53.2132
IL1RAP	IL1RAP	rs4543060	A	C	-0.354971	0.0532701	2.67e-11	0.831	44.4037
FAM20C	FAM20C	rs73669570	T	C	1.05685	0.100194	5.19e-26	0.04274	111.261
TRAP1	TRAP1	rs4786429	T	C	0.189427	0.0178556	2.71e-26	0.7157	112.547
LEP	LEP	rs10954173	A	G	-0.209046	0.0232569	2.5e-19	0.3817	80.7942
VKORC1L1	VKORC1L1	rs62468710	C	G	0.348919	0.0476349	2.39e-13	0.04274	53.6536
CCL26	CCL26	rs146062885	T	G	-0.364318	0.0510632	9.7e-13	0.2734	50.9032
FGL2	FGL2	rs201265775	C	T	1.03002	0.097874	6.7e-26	0.04175	110.753
EPHB4	EPHB4	rs2250818	A	G	0.414856	0.0345106	2.75e-33	0.2366	144.507
ZP3	ZP3	rs34573489	A	G	1.43162	0.0944188	6.27e-52	0.06262	229.9
F11R	F11R	rs10908821	G	C	1.57412	0.0725704	2.5e-104	0.1302	470.497
WNT16	WNT16	rs6980043	T	C	0.333681	0.0541306	7.08e-10	0.34	37.9994
EIF2AK1	EIF2AK1	rs485254	A	G	0.230427	0.0247844	1.44e-20	0.4543	86.439
GUSB	GUSB	rs113014079	T	C	-0.209462	0.0315003	2.94e-11	0.3936	44.2162
RBBP9	RBBP9	rs62216402	G	C	-0.366059	0.0337167	1.85e-27	0.7843	117.872
PDE1C	PDE1C	rs374145996	G	A	0.483188	0.0686748	1.98e-12	0.1759	49.5037
CHRM2	CHRM2	rs139117707	T	A	1.52663	0.149858	2.26e-24	0.02584	103.779
CD83	CD83	rs111804875	A	G	-0.925924	0.0512325	5.2e-73	0.2336	326.633
HLA-B	HLA-B	rs114712755	G	C	0.744763	0.0693219	6.36e-27	0.1024	115.424
NQO2	NQO2	rs13193229	A	T	0.858071	0.0554987	6.35e-54	0.5616	239.046
NQO2	NQO2	rs4149363	A	G	-0.44265	0.0668158	3.47e-11	0.1899	43.8897
IGLV1-51	IGLV1-51	rs9619897	G	A	0.462522	0.0613488	4.73e-14	0.4155	56.8398
JAM2	JAM2	rs4816259	A	C	0.293834	0.0364238	7.2e-16	0.8807	65.0779
PVRL3	PVRL3	rs1533189	T	C	0.4313	0.0261709	5.1e-61	0.3847	271.595
HSPH1	HSPH1	rs10220271	C	G	0.135727	0.0170765	1.89e-15	0.2416	63.1735
PPME1	PPME1	rs7935920	T	G	0.474545	0.0373466	5.44e-37	0.1879	161.455
ENTPD1	ENTPD1	rs1137629	A	T	0.170017	0.0245791	4.61e-12	0.6064	47.8468
COLQ	COLQ	rs6781430	G	T	0.314707	0.0410111	1.67e-14	0.1123	58.8857
LMTK2	LMTK2	rs66706435	A	C	-0.34338	0.0422448	4.35e-16	0.05765	66.0699
PTPN12	PTPN12	rs62476229	G	A	-0.317057	0.0266032	9.54e-33	0.329	142.039
CHST12	CHST12	rs10280923	C	T	0.185546	0.0283534	5.99e-11	0.1779	42.8246
AGTR1	AGTR1	rs275713	G	A	0.543501	0.0405493	5.77e-41	0.1859	179.653
MPI	MPI	rs12902515	C	G	0.349058	0.0274916	6.15e-37	0.5099	161.211
LAMA5	LAMA5	rs477859	G	A	0.497555	0.0412781	1.85e-33	0.7793	145.292
UBE2N	UBE2N	rs2291266	A	C	-0.124782	0.0136931	8.03e-20	0.1491	83.0425
CYP3A5	CYP3A5	rs2687133	T	C	-0.338481	0.0618334	4.4e-08	0.94433	29.9656
CYP3A5	CYP3A5	rs35296070	C	T	-0.68502	0.11299	1.34e-09	0.03479	36.7559
COL8A1	COL8A1	rs2464138	T	C	-0.408162	0.029315	4.57e-44	0.1998	193.859
CHRNA5	CHRNA5	rs12907966	T	C	0.665227	0.0330287	3.24e-90	0.3757	405.655
ROCK2	ROCK2	rs7422435	T	C	-0.331329	0.0560934	3.49e-09	0.06461	34.8896
PLGLB1	PLGLB1	rs11689511	A	G	0.405954	0.0461156	1.33e-18	0.3161	77.4922
VIT	VIT	rs12052952	T	A	-0.169831	0.0264	1.25e-10	0.5825	41.3834
IL17RB	IL17RB	rs1134092	C	A	-0.611919	0.0405209	1.59e-51	0.4513	228.05
EIF2AK4	EIF2AK4	rs8208	A	G	0.324054	0.0352331	3.67e-20	0.7058	84.5927
CDK15	CDK15	rs2160192	A	T	0.325897	0.0321534	3.84e-24	0.2018	102.732
CARM1	CARM1	rs12985197	G	A	0.17897	0.0191337	8.47e-21	0.2992	87.4908
CCL2	CCL2	rs1019109	G	A	0.355057	0.0357239	2.82e-23	0.1859	98.7821
FBLN7	FBLN7	rs7575979	C	T	-0.345385	0.0308251	3.87e-29	0.5239	125.545
WFIKKN1	WFIKKN1	rs2269557	C	T	0.522117	0.0615735	2.26e-17	0.2555	71.9032
WNT2B	WNT2B	rs2488765	T	C	0.215542	0.0311293	4.39e-12	0.341	47.943
ADAM23	ADAM23	rs13429599	A	G	0.436937	0.0509478	9.81e-18	0.2525	73.5507
ATIC	ATIC	rs7594345	T	C	0.12258	0.014859	1.59e-16	0.4821	68.055
RASGRP3	RASGRP3	rs12712339	G	T	-0.201231	0.0297339	1.31e-11	0.5169	45.8022
SDC1	SDC1	rs6740292	A	G	-0.268123	0.0309641	4.75e-18	0.507	74.981
FLRT2	FLRT2	rs12892659	T	C	0.261656	0.03128	6.01e-17	0.2753	69.9726
LTBP1	LTBP1	rs17640469	G	A	0.676524	0.0302559	9.64e-111	0.5646	499.973
PDK1	PDK1	rs12465704	T	A	-0.164268	0.0241041	9.43e-12	0.1491	46.4434
FRZB	FRZB	rs12693328	G	A	0.194161	0.032796	3.21e-09	0.329	35.0495
AOX1	AOX1	rs16833921	C	A	0.473304	0.0364246	1.32e-38	0.336	168.846
MAP2K4	MAP2K4	rs11078048	C	T	0.238567	0.027667	6.53e-18	0.2495	74.3527
IGFBP2	IGFBP2	rs4674091	T	C	0.345727	0.0317329	1.22e-27	0.3976	118.699
KHK	KHK	rs13423359	T	G	0.367891	0.0437406	4.07e-17	0.3777	70.7406
CGREF1	CGREF1	rs12617392	A	C	0.342051	0.0298786	2.41e-30	0.4533	131.057
UGGT1	UGGT1	rs12997205	C	A	-0.133656	0.0163663	3.17e-16	0.4135	66.6923
IL20RB	IL20RB	rs55871480	C	T	-0.878548	0.0508289	6.16e-67	0.1332	298.751
RTN4	RTN4	rs10210840	A	G	0.119472	0.0185152	1.1e-10	0.5755	41.6366
MERTK	MERTK	rs13425080	C	T	0.652548	0.0872868	7.67e-14	0.07853	55.8892
COL5A2	COL5A2	rs11684869	C	A	0.246176	0.0253879	3.12e-22	0.2157	94.0238
TFPI	TFPI	rs1355521	A	G	0.240324	0.0309553	8.26e-15	0.3638	60.2732
CNGA3	CNGA3	rs4851125	T	C	1.52264	0.0885619	3e-66	0.0507	295.597
CD68	CD68	rs12942088	C	T	0.177763	0.0258329	5.93e-12	0.4066	47.3518
FAM20A	FAM20A	rs67844728	T	C	-0.18379	0.0210015	2.11e-18	0.1869	76.5849
ITGA6	ITGA6	rs11695425	G	A	-0.219642	0.039354	2.39e-08	0.2227	31.1496
ITGA6	ITGA6	rs55919266	C	T	-0.322747	0.0378071	1.38e-17	0.7604	72.8749
DLD	DLD	rs740287	T	G	0.0937763	0.0140139	2.21e-11	0.5527	44.7784
PRADC1	PRADC1	rs7557285	A	G	-0.144644	0.0188938	1.92e-14	0.4761	58.6087
MYO3B	MYO3B	rs17579939	T	C	0.254646	0.0316135	7.95e-16	0.3072	64.8826
COL6A3	COL6A3	rs9808275	C	T	0.241534	0.0399007	1.42e-09	0.08549	36.6434
SCG2	SCG2	rs1080068	C	T	0.201431	0.0310008	8.16e-11	0.3519	42.2189
ATRAID	ATRAID	rs2043921	T	C	0.334317	0.0278736	3.82e-33	0.2217	143.857
PTN	PTN	rs139117707	T	A	1.04336	0.139204	6.62e-14	0.02584	56.1778
PTN	PTN	rs6948529	T	C	0.323117	0.0463041	2.99e-12	0.3777	48.6946
LY75	LY75	rs3806603	C	T	0.60943	0.0345732	1.52e-69	0.5388	310.719
FYN	FYN	rs2280153	A	G	0.284291	0.0376431	4.28e-14	0.2286	57.0368
THNSL2	THNSL2	rs4281907	A	C	-0.496683	0.0550935	1.96e-19	0.4771	81.2752
THNSL2	THNSL2	rs6547758	C	G	0.913757	0.055771	2.49e-60	0.7584	268.438
ICK	ICK	rs222451	G	C	0.46373	0.0540304	9.26e-18	0.90557	73.6638
GSTA4	GSTA4	rs2816350	G	A	0.167559	0.0276479	1.36e-09	0.90656	36.7292
KLHL23	KLHL23	rs10188616	G	A	-0.209222	0.0354625	3.64e-09	0.6153	34.8078
ULK4	ULK4	rs2272007	C	T	-1.22601	0.0546946	2.78e-111	0.8091	502.457
GPD2	GPD2	rs298305	G	A	0.305082	0.0264711	9.86e-31	0.4592	132.828
PRKD3	PRKD3	rs11683872	T	G	-0.216259	0.0276697	5.46e-15	0.4254	61.0857
QPCT	QPCT	rs12467820	T	G	-0.280962	0.031325	2.99e-19	0.5437	80.4476
PLA2R1	PLA2R1	rs4363984	G	A	0.288615	0.0195148	1.71e-49	0.4085	218.731
EFEMP1	EFEMP1	rs2868428	T	A	-0.248236	0.022368	1.29e-28	0.506	123.162
FAP	FAP	rs4664452	T	C	0.39202	0.0457923	1.12e-17	0.01193	73.2878
KCNS3	KCNS3	rs17316177	T	C	0.720289	0.0512085	6.16e-45	0.1312	197.847
TNFAIP6	TNFAIP6	rs11693580	A	G	-0.688249	0.0336887	9.11e-93	0.5686	417.371
NRBP1	NRBP1	rs2303370	T	C	-0.252879	0.0212106	9.06e-33	0.4115	142.141
GFPT1	GFPT1	rs72622605	C	T	-0.200804	0.022355	2.65e-19	0.3847	80.6855
AAK1	AAK1	rs28893270	A	G	0.158531	0.0214772	1.57e-13	0.4165	54.4845
PXDN	PXDN	rs7589077	T	C	0.172134	0.0301417	1.12e-08	0.1998	32.6135
ITGAV	ITGAV	rs2682855	T	A	0.344309	0.045193	2.56e-14	0.09543	58.0436
EMR2	EMR2	rs12459654	T	C	0.727971	0.0561302	1.83e-38	0.2028	168.203
PRKCA	PRKCA	rs6504407	C	A	-0.307057	0.0293032	1.08e-25	0.7565	109.801
PRKCA	PRKCA	rs7342847	T	C	-0.2274	0.0271096	4.94e-17	0.3748	70.3614
PARP4	PARP4	rs61946870	T	C	0.307856	0.0350907	1.74e-18	0.2048	76.9682
KLRC2	KLRC2	rs61917662	T	C	-0.319689	0.0523115	9.88e-10	0.1759	37.3475
MAPKAPK5	MAPKAPK5	rs2383999	A	G	-0.312351	0.0397227	3.74e-15	0.08449	61.8313
EFEMP2	EFEMP2	rs501630	G	A	-0.13399	0.0139324	6.77e-22	0.5457	92.4896
CTSF	CTSF	rs1044522	A	G	0.341729	0.0214372	3.29e-57	0.2445	254.113
HEPHL1	HEPHL1	rs4753123	T	C	0.748231	0.0616574	6.87e-34	0.1252	147.265
HEPHL1	HEPHL1	rs7119866	G	C	0.387874	0.0483618	1.06e-15	0.6561	64.3245
RRM1	RRM1	rs2923948	A	G	-0.0692402	0.0107108	1.02e-10	0.5258	41.79
SFTPD	SFTPD	rs2256573	G	A	0.440165	0.0511124	7.2e-18	0.5239	74.1615
AKR1C1	AKR1C1	rs67865366	C	A	0.175377	0.0226855	1.07e-14	0.4155	59.7652
IL12RB2	IL12RB2	rs6702742	G	A	0.336454	0.0375945	3.57e-19	0.5845	80.0945
DSTYK	DSTYK	rs17345153	G	A	0.157978	0.0232174	1.02e-11	0.4245	46.2984
NBL1	NBL1	rs12728052	C	T	-0.267799	0.0366081	2.57e-13	0.2147	53.5135
ADAMTSL4	ADAMTSL4	rs6693567	T	C	0.256581	0.0209314	1.52e-34	0.7425	150.263
H3F3A	H3F3A	rs4271181	G	A	-0.652025	0.0326534	1.04e-88	0.7117	398.723
GABBR2	GABBR2	rs113024585	A	G	0.360454	0.0425244	2.32e-17	0.07654	71.8494
HLA-DOB	HLA-DOB	rs241448	G	A	-0.750265	0.0461904	2.51e-59	0.2763	263.831
HLA-DOB	HLA-DOB	rs61504963	A	C	0.82027	0.143285	1.04e-08	0.0159	32.7727
GFM1	GFM1	rs6800718	C	T	-0.188207	0.0172493	1.02e-27	0.3857	119.05
ABCC3	ABCC3	rs10153257	A	G	-0.245453	0.0228009	5.03e-27	0.5666	115.886
MBTPS1	MBTPS1	rs16962855	A	G	0.475087	0.0342284	8.38e-44	0.2644	192.652
HEXA	HEXA	rs12440927	C	T	-0.344658	0.0423934	4.29e-16	0.02982	66.0968
FGF7	FGF7	rs28403229	A	T	0.138824	0.0210963	4.69e-11	0.4026	43.3029
CTSH	CTSH	rs11072817	A	G	0.609001	0.0440431	1.74e-43	0.6829	191.197
SLC28A2	SLC28A2	rs12911111	G	A	0.885923	0.0538749	9.25e-61	0.6372	270.408
ADAM10	ADAM10	rs12910028	T	C	-0.419811	0.0360896	2.82e-31	0.1441	135.314
NEK4	NEK4	rs11714030	T	C	-0.178923	0.0244605	2.58e-13	0.4304	53.5059
EPDR1	EPDR1	rs7807193	G	A	-0.564496	0.0476231	2.07e-32	0.2843	140.503
TRPV3	TRPV3	rs72816035	G	A	-0.437368	0.059257	1.57e-13	0.1193	54.4772
PYGL	PYGL	rs882860	T	C	-0.228075	0.033394	8.5e-12	0.2416	46.6464
STK17B	STK17B	rs12617439	C	T	-0.294903	0.0361627	3.49e-16	0.6918	66.5023
CDKL1	CDKL1	rs11844740	C	T	-0.248512	0.0374095	3.07e-11	0.5557	44.1297
ALDH8A1	ALDH8A1	rs4896126	A	C	-0.435982	0.033392	5.84e-39	0.4911	170.472
OMG	OMG	rs9902427	A	G	0.168397	0.0237908	1.46e-12	0.2833	50.1015
RIPK3	RIPK3	rs3212253	T	C	-0.400484	0.051855	1.13e-14	0.06163	59.6471
TGM1	TGM1	rs2180196	A	G	0.488111	0.0708841	5.74e-12	0.1431	47.4176
DHRS4L2	DHRS4L2	rs147027077	T	A	-0.656857	0.0611036	5.93e-27	0.06064	115.56
NID2	NID2	rs2516600	C	T	0.115845	0.0186521	5.27e-10	0.5577	38.5744
VASH1	VASH1	rs2075772	G	A	0.192043	0.0225863	1.85e-17	0.4394	72.2948
NAMPT	NAMPT	rs1065322	C	A	-0.181083	0.022634	1.24e-15	0.6561	64.0078
DHRS1	DHRS1	rs28431058	A	G	-0.692855	0.0571328	7.59e-34	0.06262	147.066
PTGER2	PTGER2	rs708534	T	C	-0.261493	0.031179	4.99e-17	0.3638	70.3389
GPR65	GPR65	rs116899835	T	C	0.80146	0.0803494	1.97e-23	0.0497	99.4944
IL17RA	IL17RA	rs4819959	A	G	0.798985	0.0364344	1.36e-106	0.4742	480.899
PRR4	PRR4	rs2900577	C	G	-0.561553	0.0624022	2.28e-19	0.8618	80.9807
DAPK1	DAPK1	rs1013306	A	G	0.144575	0.025569	1.56e-08	0.4493	31.9712
GSTZ1	GSTZ1	rs2287395	G	A	0.29844	0.0269589	1.75e-28	0.2883	122.549
FRK	FRK	rs873879	G	A	-0.342424	0.0267786	1.93e-37	0.4056	163.513
SERPINA3	SERPINA3	rs1884082	T	G	0.265826	0.0285228	1.17e-20	0.5109	86.8582
PTGDR	PTGDR	rs34236606	T	C	-0.484551	0.0686924	1.74e-12	0.09245	49.7579
MAP4K5	MAP4K5	rs11157759	G	A	-0.200487	0.0288181	3.48e-12	0.5169	48.3996
SSTR1	SSTR1	rs1168560	A	C	-0.365798	0.0346166	4.23e-26	0.6163	111.664
GALC	GALC	rs76999174	G	A	-0.504182	0.0365939	3.47e-43	0.1551	189.827
PARP2	PARP2	rs200223594	G	T	0.151788	0.0186535	4.04e-16	0.2744	66.2147
NEK9	NEK9	rs12887934	T	C	-0.208088	0.0233282	4.66e-19	0.4523	79.5667
GPR132	GPR132	rs11160833	G	C	0.453809	0.0513606	9.94e-19	0.2336	78.0703
IFNAR1	IFNAR1	rs2040109	T	G	0.371529	0.0285892	1.3e-38	0.2873	168.881
TULP3	TULP3	rs12825231	A	G	-0.327172	0.0335102	1.62e-22	0.2048	95.3231
TBK1	TBK1	rs6581573	G	A	0.292577	0.0302167	3.57e-22	0.5318	93.7532
NRXN2	NRXN2	rs506035	A	G	0.311039	0.0326908	1.82e-21	0.2008	90.5271
CAMK2G	CAMK2G	rs2664284	C	G	0.252793	0.0328553	1.42e-14	0.2266	59.1997
AKR1C2	AKR1C2	rs67362530	A	G	0.767216	0.0496929	8.93e-54	0.1312	238.367
PLAU	PLAU	rs2227552	T	C	0.315549	0.0341674	2.57e-20	0.7684	85.2923
GPX7	GPX7	rs835342	A	G	-1.0834	0.0256929	0	0.5815	1778.08
LEPR	LEPR	rs6656451	T	C	-0.228854	0.0309242	1.36e-13	0.5606	54.7671
IPP	IPP	rs11211175	G	C	-0.190725	0.0286915	2.98e-11	0.2873	44.1884
SLC22A15	SLC22A15	rs2452551	T	C	0.213201	0.0193078	2.39e-28	0.3241	121.931
RNASET2	RNASET2	rs430145	T	C	0.799962	0.0401656	2.92e-88	0.506	396.671
CPXM2	CPXM2	rs28741041	C	G	-0.754234	0.0458626	9.03e-61	0.3926	270.455
EGFL7	EGFL7	rs28758526	G	A	0.457956	0.0333668	7.2e-43	0.6282	188.373
PPIA	PPIA	rs73109480	T	C	-0.228663	0.032371	1.62e-12	0.06163	49.8976
PTGES	PTGES	rs13298549	G	C	-0.251739	0.0344042	2.53e-13	0.4374	53.54
TNC	TNC	rs10124142	T	C	0.407166	0.0357804	5.29e-30	0.338	129.495
OR1J1	OR1J1	rs35918962	T	C	0.905305	0.0967348	8.08e-21	0.1431	87.5839
LPAR1	LPAR1	rs7854790	A	G	-0.194595	0.028961	1.83e-11	0.339	45.1478
BRD3	BRD3	rs10993909	G	A	-0.3495	0.0328399	1.89e-26	0.3688	113.264
BCAT1	BCAT1	rs10842430	G	T	-0.246554	0.0293223	4.16e-17	0.4692	70.7014
LYG1	LYG1	rs7563455	C	T	0.410755	0.0472122	3.31e-18	0.4473	75.6933
VCP	VCP	rs10814193	C	A	0.154376	0.0142968	3.52e-27	0.6869	116.596
PRSS3	PRSS3	rs855443	G	T	-0.274602	0.0287685	1.36e-21	0.7445	91.1114
CTSS	CTSS	rs16827671	C	T	0.377745	0.0282441	8.54e-41	0.3926	178.872
CTSS	CTSS	rs1824848	A	G	-0.210697	0.0375575	2.02e-08	0.1819	31.4719
ECM1	ECM1	rs11801255	A	G	0.514744	0.0498366	5.23e-25	0.06859	106.681
CDK20	CDK20	rs576555	C	G	0.479631	0.030927	3.04e-54	0.6531	240.513
PAM	PAM	rs10515337	C	T	0.198659	0.0257198	1.13e-14	0.2883	59.6597
DPP7	DPP7	rs10747049	C	G	-0.383357	0.0310136	4.25e-35	0.7545	152.793
MAN1B1	MAN1B1	rs10747049	C	G	-0.238226	0.026309	1.37e-19	0.7545	81.9917
IL33	IL33	rs390158	G	T	-0.403138	0.0469766	9.35e-18	0.8141	73.6452
SLC1A1	SLC1A1	rs7031998	G	T	0.450543	0.0288466	5.44e-55	0.7555	243.94
SEMA4D	SEMA4D	rs10908914	T	A	0.524311	0.0507736	5.35e-25	0.3072	106.636
MTAP	MTAP	rs935055	C	G	-0.356875	0.0226293	4.97e-56	0.497	248.708
KLHL9	KLHL9	rs1467736	G	A	0.212699	0.0263475	6.87e-16	0.1918	65.1707
FZD4	FZD4	rs11235048	A	G	-0.167266	0.0226632	1.58e-13	0.4155	54.4719
MAP3K7	MAP3K7	rs467119	C	T	0.233524	0.0252869	2.58e-20	0.3091	85.2848
POR	POR	rs4732510	A	T	0.256387	0.033752	3.05e-14	0.1938	57.7023
MAP3K2	MAP3K2	rs9789510	A	G	-0.207048	0.0231924	4.36e-19	0.3767	79.6986
PDGFRL	PDGFRL	rs2904707	T	C	0.723118	0.0916802	3.09e-15	0.01392	62.211
PDGFRL	PDGFRL	rs3889338	A	G	0.338976	0.0433636	5.41e-15	0.161	61.1065
EFTUD1	EFTUD1	rs6495644	G	T	0.31124	0.025069	2.16e-35	0.3469	154.141
MMP1	MMP1	rs519806	G	A	0.547566	0.0375006	2.75e-48	0.4503	213.205
GPR135	GPR135	rs200316741	T	A	1.25643	0.135507	1.83e-20	0.0169	85.9712
ITIH4	ITIH4	rs4687658	G	C	0.683182	0.044357	1.59e-53	0.2584	237.218
BTN3A2	BTN3A2	rs66827971	C	T	-1.35163	0.0626978	4.47e-103	0.1123	464.741
AZIN1	AZIN1	rs678839	T	C	-0.139194	0.0213511	7.06e-11	0.2952	42.5011
ANG	ANG	rs1888562	T	C	0.102666	0.0166448	6.91e-10	0.506	38.0449
GSTM4	GSTM4	rs11101980	G	T	-0.633874	0.0304851	5.01e-96	0.4085	432.345
NOV	NOV	rs55781186	T	C	0.313282	0.0524999	2.41e-09	0.1183	35.6085
NOV	NOV	rs6469765	C	T	-0.270222	0.0401093	1.62e-11	0.7803	45.3891
TNFRSF11B	TNFRSF11B	rs13253934	T	C	-0.303817	0.0349318	3.39e-18	0.7744	75.6453
COLEC10	COLEC10	rs1493933	C	T	-0.286263	0.0496405	8.08e-09	0.7763	33.2551
CLCNKA	CLCNKA	rs10927886	G	C	0.400538	0.0513001	5.82e-15	0.3936	60.9609
LGALS3	LGALS3	rs75464260	T	C	-0.614967	0.0903102	9.79e-12	0.01392	46.3692
CPS1	CPS1	rs2287419	A	C	0.56758	0.036183	1.87e-55	0.4811	246.062
RB1	RB1	rs7336379	G	C	-0.130639	0.0150076	3.18e-18	0.2823	75.7745
LOXL2	LOXL2	rs12680286	T	C	0.193967	0.0262515	1.48e-13	0.1948	54.5943
MAPK12	MAPK12	rs11913279	C	G	-0.515869	0.049583	2.37e-25	0.1521	108.246
HDAC10	HDAC10	rs13058062	C	T	-0.533559	0.0453944	6.75e-32	0.7356	138.153
LY6K	LY6K	rs2585153	A	G	-0.318048	0.0298775	1.84e-26	0.4682	113.317
CD40	CD40	rs4812997	G	A	0.319753	0.0343191	1.2e-20	0.2992	86.8075
EBPL	EBPL	rs7983905	G	A	-0.402779	0.0262387	3.51e-53	0.5507	235.64
ITGB3	ITGB3	rs6504791	G	A	-0.269872	0.0293215	3.45e-20	0.2903	84.7117
GPC1	GPC1	rs2279688	C	T	-0.189326	0.0261239	4.25e-13	0.335	52.5224
LYN	LYN	rs6983130	G	A	0.883541	0.0597252	1.61e-49	0.2008	218.846
ADAM32	ADAM32	rs59118660	T	C	0.208737	0.0313674	2.84e-11	0.4473	44.2835
PENK	PENK	rs2609972	A	G	-0.333756	0.0323669	6.24e-25	0.7475	106.33
EPHX2	EPHX2	rs4149248	G	A	0.422477	0.0346071	2.82e-34	0.1461	149.031
SFRP1	SFRP1	rs72641820	A	G	-0.448209	0.0550492	3.89e-16	0.1451	66.2917
P4HTM	P4HTM	rs7647093	G	T	0.200782	0.017763	1.26e-29	0.665	127.766
GPX1	GPX1	rs17650792	G	A	-0.353885	0.0285719	3.12e-35	0.4304	153.407
GGCX	GGCX	rs6747828	G	A	0.202373	0.0329717	8.37e-10	0.4473	37.6723
MGMT	MGMT	rs1008982	C	T	-0.544759	0.0328111	6.64e-62	0.3807	275.656
GGH	GGH	rs62508108	A	T	0.351677	0.0321129	6.55e-28	0.09245	119.93
CSNK1G1	CSNK1G1	rs1533378	T	C	-0.509712	0.037487	4.17e-42	0.8847	184.879
TMEM66	TMEM66	rs113716580	C	T	0.517416	0.0428205	1.29e-33	0.04473	146.008
ADHFE1	ADHFE1	rs13682	T	C	0.141144	0.01745	6.04e-16	0.502	65.4235
KBTBD11	KBTBD11	rs6558566	A	G	-0.738688	0.0899977	2.25e-16	0.91948	67.3689
CA13	CA13	rs4609189	T	A	0.265153	0.0394225	1.74e-11	0.662	45.2381
PSCA	PSCA	rs4736369	C	T	0.689815	0.046473	7.68e-50	0.4642	220.325
ST3GAL1	ST3GAL1	rs7011470	T	G	0.292026	0.0297145	8.55e-23	0.2406	96.5842
ADRA1A	ADRA1A	rs10096064	T	A	0.527193	0.0420001	3.87e-36	0.494	157.557
BLK	BLK	rs4840568	A	G	-0.534842	0.0453904	4.77e-32	0.2664	138.843
MMP16	MMP16	rs4961089	T	C	-0.365229	0.0252661	2.32e-47	0.672	208.956
CTSB	CTSB	rs1296023	G	A	-0.581425	0.0396403	1.04e-48	0.2982	215.136
MAPK13	MAPK13	rs2815812	C	T	-0.298599	0.0384852	8.57e-15	0.2465	60.199
C6orf120	C6orf120	rs4716383	G	A	0.349233	0.0242477	4.97e-47	0.3241	207.439
CRIM1	CRIM1	rs9295	A	G	-0.104455	0.0177616	4.08e-09	0.331	34.5855
MAPK3	MAPK3	rs55732507	C	T	0.23699	0.0285126	9.43e-17	0.4374	69.0854
FES	FES	rs2071382	C	T	0.538702	0.0364763	2.34e-49	0.5288	218.11
NMB	NMB	rs17598603	G	C	-0.58711	0.0426381	3.88e-43	0.2584	189.602
MFGE8	MFGE8	rs12911703	A	G	0.265419	0.0236931	3.97e-29	0.2753	125.493
CILP	CILP	rs1442795	T	C	-0.191434	0.0262009	2.74e-13	0.6064	53.3833
RPS6KL1	RPS6KL1	rs11625594	A	G	0.521036	0.0433627	2.94e-33	0.3738	144.379
VDR	VDR	rs12827401	T	A	0.252853	0.0229622	3.36e-28	0.2485	121.258
WEE2	WEE2	rs35116446	T	C	0.488994	0.0519709	5.01e-21	0.4215	88.5292
HTR7	HTR7	rs12259062	G	A	0.225463	0.0285026	2.57e-15	0.3608	62.5722
CBR3	CBR3	rs8134897	A	G	-0.314092	0.0296382	3.06e-26	0.8728	112.308
MCOLN2	MCOLN2	rs12130357	G	C	-1.07264	0.0434344	1.19e-134	0.4662	609.874
PTGFR	PTGFR	rs12733301	G	A	-0.31073	0.0269629	9.95e-31	0.2654	132.811
CATSPER2	CATSPER2	rs28578041	A	G	-0.845653	0.0684175	4.29e-35	0.1004	152.774
FREM1	FREM1	rs10441695	C	T	-0.389933	0.0359134	1.84e-27	0.502	117.887
TNFRSF10C	TNFRSF10C	rs6557616	C	G	0.571885	0.0406662	6.42e-45	0.7684	197.765
UPP1	UPP1	rs7459020	A	G	0.35888	0.0257199	3e-44	0.5775	194.697
STK17A	STK17A	rs10269227	T	C	-0.244393	0.0275653	7.58e-19	0.2147	78.6053
CD164	CD164	rs9320278	C	T	0.324132	0.0298521	1.83e-27	0.4095	117.895
AURKC	AURKC	rs2058082	T	C	-0.487555	0.0612184	1.66e-15	0.6501	63.4283
SMPD2	SMPD2	rs1358998	C	T	0.554334	0.0414176	7.5e-41	0.3529	179.132
SLC22A4	SLC22A4	rs2897160	T	C	0.267944	0.0395593	1.26e-11	0.8509	45.8766
PPIL1	PPIL1	rs6909988	G	A	-0.109745	0.0118974	2.86e-20	0.5358	85.0874
ERO1L	ERO1L	rs80011365	T	G	0.142147	0.0242835	4.81e-09	0.1262	34.2652
ABHD12	ABHD12	rs2258719	T	C	0.518918	0.0265331	3.57e-85	0.4294	382.491
BDNF	BDNF	rs7105879	T	C	0.234723	0.0376976	4.77e-10	0.8141	38.7689
OBSCN	OBSCN	rs1757144	G	A	-0.724164	0.0365768	3.07e-87	0.3628	391.979
MAN2B1	MAN2B1	rs11670251	G	T	0.234057	0.0210095	7.97e-29	0.7068	124.111
CDK19	CDK19	rs9374194	C	T	0.252878	0.0282846	3.87e-19	0.1879	79.9322
CHST3	CHST3	rs1245583	A	T	0.155121	0.0200092	9.01e-15	0.4682	60.101
RIOK2	RIOK2	rs31000	C	T	-0.276444	0.0253595	1.14e-27	0.6759	118.832
VCAM1	VCAM1	rs3917010	C	A	-0.64404	0.0541034	1.13e-32	0.2087	141.702
LACTB	LACTB	rs189733321	T	C	0.735	0.0773839	2.14e-21	0.04274	90.2139
LACTB	LACTB	rs55862039	T	C	0.229968	0.0305581	5.25e-14	0.5239	56.6346
FKBP7	FKBP7	rs7575643	C	T	0.325769	0.0271398	3.41e-33	0.1819	144.081
TRPV2	TRPV2	rs3813769	C	T	-0.689934	0.04187	5.28e-61	0.33	271.525
ALDH16A1	ALDH16A1	rs7259076	G	C	-0.412416	0.0283338	5.38e-48	0.7525	211.866
ITGA2	ITGA2	rs3776787	G	A	-0.187769	0.0210383	4.45e-19	0.2913	79.6575
ADAMTS16	ADAMTS16	rs10512769	G	A	0.586535	0.0669813	2.01e-18	0.1382	76.6798
MAST2	MAST2	rs4638056	G	T	0.404088	0.0267108	1.05e-51	0.4453	228.864
LARS	LARS	rs67051761	A	G	0.346799	0.0216023	5.38e-58	0.2535	257.724
CYB5D2	CYB5D2	rs62072180	T	G	0.180309	0.0255177	1.59e-12	0.2266	49.9289
CASP9	CASP9	rs12691551	G	C	0.509759	0.0292871	7.48e-68	0.3767	302.954
POSTN	POSTN	rs12583265	T	C	0.397154	0.0408084	2.2e-22	0.3529	94.715
OPN1SW	OPN1SW	rs1006024	C	T	0.580414	0.0389578	3.37e-50	0.3748	221.966
CALU	CALU	rs339054	G	T	0.315233	0.019503	9.16e-59	0.499	261.253
OXTR	OXTR	rs17049654	C	A	-0.443354	0.0354644	7.34e-36	0.34	156.285
KLHL7	KLHL7	rs10256996	G	T	0.226694	0.0277731	3.29e-16	0.4076	66.6241
ERBB2IP	ERBB2IP	rs77591999	G	A	-0.64513	0.0367134	4.03e-69	0.1113	308.777
HYAL3	HYAL3	rs13100173	A	G	-0.62636	0.0334084	1.99e-78	0.4632	351.509
TSPO	TSPO	rs1076922	T	C	0.275801	0.0219765	3.98e-36	0.2833	157.498
HLA-C	HLA-C	rs2524092	C	A	-1.02544	0.0461761	2.93e-109	0.7266	493.158
ADAMTS12	ADAMTS12	rs2166377	G	C	-0.279669	0.0321214	3.13e-18	0.4414	75.8053
PLA2G6	PLA2G6	rs9619724	G	T	0.127956	0.0135522	3.67e-21	0.4602	89.146
HLCS	HLCS	rs13050516	A	C	-0.461296	0.0244612	2.51e-79	0.4304	355.634
SLC9A3	SLC9A3	rs3734138	C	T	0.351805	0.0519048	1.22e-11	0.5666	45.9398
SLC9A3	SLC9A3	rs74403348	C	T	0.989587	0.0571386	3.38e-67	0.1779	299.95
CREG1	CREG1	rs11810854	G	A	-0.262125	0.0295773	7.83e-19	0.1054	78.5416
NMT1	NMT1	rs1053733	A	G	0.247338	0.0218593	1.11e-29	0.4712	128.029
TXNRD2	TXNRD2	rs73877376	T	C	-0.460054	0.0440368	1.51e-25	0.1014	109.141
HAPLN1	HAPLN1	rs10213922	T	C	0.638746	0.051599	3.39e-35	0.2952	153.241
PCYOX1L	PCYOX1L	rs6887230	G	A	0.488291	0.0345729	2.72e-45	0.326	199.474
PSEN1	PSEN1	rs17124039	C	T	-0.175062	0.0242985	5.82e-13	0.1978	51.9069
PRKCI	PRKCI	rs112976982	T	C	0.381112	0.0495425	1.44e-14	0.07256	59.1765
UMPS	UMPS	rs13061943	T	C	0.194389	0.0146242	2.56e-40	0.5736	176.685
ITGB5	ITGB5	rs3821537	G	C	0.211339	0.0251343	4.16e-17	0.163	70.701
MST1R	MST1R	rs2247036	T	C	0.359392	0.0500565	6.98e-13	0.4692	51.5485
POGLUT1	POGLUT1	rs17203139	G	T	1.23186	0.0782011	6.61e-56	0.07256	248.14
SENP7	SENP7	rs7632798	G	C	-0.281957	0.0313009	2.1e-19	0.4085	81.1432
RPN1	RPN1	rs35535737	A	G	-0.120757	0.0145381	9.88e-17	0.3926	68.9937
CHRNB1	CHRNB1	rs2302762	C	T	0.30263	0.0270671	5.07e-29	0.6909	125.009
CHRNB1	CHRNB1	rs9900691	G	C	0.188341	0.0300694	3.76e-10	0.2644	39.232
TNFSF13	TNFSF13	rs116600817	G	A	0.286171	0.0282095	3.51e-24	0.2565	102.911
THBS1	THBS1	rs11638505	T	C	-0.174358	0.025532	8.55e-12	0.4871	46.6352
THBS1	THBS1	rs8040312	G	A	-0.166486	0.0249593	2.55e-11	0.4423	44.4929
NOX4	NOX4	rs10830296	A	G	-0.317786	0.0321623	5.05e-23	0.34	97.6282
PCSK7	PCSK7	rs6589598	G	A	-0.241927	0.0230223	7.9e-26	0.7594	110.426
TNNI3K	TNNI3K	rs518769	A	G	0.752198	0.0624599	2.11e-33	0.8559	145.031
NTNG1	NTNG1	rs115668827	C	G	1.20129	0.073538	5.5e-60	0.04175	266.853
FDFT1	FDFT1	rs9650662	C	G	0.291862	0.0358009	3.57e-16	0.166	66.4611
COL15A1	COL15A1	rs4743297	C	T	0.602105	0.0376903	1.91e-57	0.3668	255.203
OGN	OGN	rs10992312	G	A	0.345897	0.029847	4.69e-31	0.174	134.305
OR1J2	OR1J2	rs35918962	T	C	1.0005	0.084008	1.06e-32	0.1431	141.838
IMPA1	IMPA1	rs2975935	G	A	-0.630853	0.0291491	7.18e-104	0.3201	468.388
CBLN3	CBLN3	rs1956905	G	C	0.707495	0.0318622	3.09e-109	0.7604	493.055
CYP19A1	CYP19A1	rs12439137	G	A	-0.19661	0.0267859	2.14e-13	0.1322	53.8764
PRH1	PRH1	rs10845223	T	G	-0.994168	0.0672436	1.84e-49	0.8479	218.584
PGGT1B	PGGT1B	rs13172537	C	T	-0.440412	0.0404736	1.41e-27	0.2654	118.406
SLC12A2	SLC12A2	rs56718459	G	A	-0.239819	0.0356105	1.64e-11	0.2087	45.3535
SLC12A7	SLC12A7	rs6883753	A	G	-0.392102	0.0372134	5.86e-26	0.337	111.02
HSD17B1	HSD17B1	rs8070757	C	A	0.240046	0.0319513	5.78e-14	0.7425	56.4432
TUBG2	TUBG2	rs629861	A	C	-0.319605	0.0335285	1.54e-21	0.5249	90.8655
ADRB2	ADRB2	rs7720732	A	G	0.222034	0.0340524	7.01e-11	0.3787	42.5151
LRRC17	LRRC17	rs117274931	A	G	0.771521	0.0656068	6.29e-32	0.02584	138.292
CD14	CD14	rs6871703	G	A	-0.219335	0.0358918	9.9e-10	0.7237	37.3444
MAST4	MAST4	rs706702	A	G	0.236498	0.0227581	2.7e-25	0.5845	107.99
BCR	BCR	rs5759667	G	T	0.244597	0.0311985	4.5e-15	0.4622	61.466
HLA-DPB1	HLA-DPB1	rs2301225	A	G	-1.0094	0.0799748	1.61e-36	0.1173	159.302
SCUBE3	SCUBE3	rs62404566	A	G	0.320258	0.0269581	1.51e-32	0.675	141.131
P2RX6	P2RX6	rs71314758	G	A	0.51081	0.0433009	4.06e-32	0.08052	139.163
PDE8B	PDE8B	rs335655	C	G	-0.88317	0.0537954	1.44e-60	0.6561	269.525
C4B	C4B	rs558702	A	G	0.616381	0.054799	2.37e-29	0.07356	126.518
C4A	C4A	rs1265905	G	A	-0.769439	0.0551449	3.01e-44	0.07256	194.687
KCNS1	KCNS1	rs6130739	G	A	0.33352	0.0426015	4.92e-15	0.496	61.2906
STK4	STK4	rs6073608	T	C	0.173392	0.0275323	3.02e-10	0.171	39.6619
ADAMTS2	ADAMTS2	rs4701050	T	C	-0.118342	0.0185042	1.6e-10	0.3926	40.9013
HLA-DPA1	HLA-DPA1	rs1042140	G	A	0.572598	0.0700202	2.9e-16	0.2227	66.8733
HLA-DPA1	HLA-DPA1	rs742870	C	T	-0.901477	0.0566434	4.99e-57	0.4901	253.286
TSLP	TSLP	rs3806932	G	A	-0.227202	0.026005	2.4e-18	0.4622	76.3327
FBN2	FBN2	rs78155565	T	G	0.955595	0.0837178	3.54e-30	0.08549	130.29
ALDH7A1	ALDH7A1	rs900641	G	T	0.558644	0.0472333	2.82e-32	0.09742	139.886
DHFR	DHFR	rs836818	A	G	-0.282917	0.017573	2.57e-58	0.2475	259.195
ERAP1	ERAP1	rs26490	T	C	-0.75055	0.0371506	9.23e-91	0.7883	408.157
FGFR4	FGFR4	rs3135911	A	C	-0.577857	0.0485859	1.28e-32	0.2913	141.456
PPIC	PPIC	rs17388251	C	T	-0.184348	0.0249403	1.45e-13	0.3847	54.6353
PTGER4	PTGER4	rs6862730	C	T	0.427679	0.048374	9.48e-19	0.8181	78.1649
IK	IK	rs1583005	A	G	0.101138	0.0153914	4.99e-11	0.4095	43.179
TMED9	TMED9	rs28403900	T	C	0.168023	0.0155986	4.68e-27	0.5149	116.029
ATM	ATM	rs227056	T	C	-0.175027	0.0206814	2.61e-17	0.6223	71.6226
KCNJ15	KCNJ15	rs1892684	G	A	-0.19197	0.0255625	5.92e-14	0.4871	56.3975
CLK4	CLK4	rs1023917	C	G	0.155812	0.0250748	5.17e-10	0.4404	38.6124
THBS4	THBS4	rs6873684	T	C	-0.76641	0.041709	2.08e-75	0.6372	337.647
F2RL1	F2RL1	rs6453252	A	T	-0.541495	0.0387939	2.8e-44	0.5139	194.833
SLC22A5	SLC22A5	rs6860806	G	A	-0.514017	0.0301808	4.82e-65	0.5288	290.064
PRKG2	PRKG2	rs7661369	A	G	0.230996	0.0338406	8.73e-12	0.3141	46.5943
EREG	EREG	rs6828409	G	A	-0.222738	0.0377321	3.57e-09	0.2078	34.8471
MAP4K4	MAP4K4	rs1003376	G	C	0.177407	0.0239327	1.24e-13	0.2883	54.9488
ARSA	ARSA	rs6151429	C	T	-0.941982	0.0489243	1.31e-82	0.08151	370.711
STK32B	STK32B	rs9998211	C	A	0.596296	0.0546381	9.93e-28	0.1362	119.106
CYTL1	CYTL1	rs9998195	G	A	0.767374	0.0510291	4.14e-51	0.1362	226.14
ADRA1B	ADRA1B	rs1549889	T	C	0.417058	0.0594251	2.25e-12	0.0507	49.2553
CAPN2	CAPN2	rs16842346	C	T	-0.505687	0.090746	2.51e-08	0.01392	31.0534
CAPN2	CAPN2	rs4653499	C	T	-0.436068	0.0296398	5.38e-49	0.1392	216.45
TNFRSF25	TNFRSF25	rs3007429	T	C	-0.678883	0.0437192	2.23e-54	0.07256	241.127
AGA	AGA	rs11131799	A	G	0.76981	0.0369999	3.84e-96	0.6531	432.878
TXNRD3	TXNRD3	rs7650939	G	A	-0.346616	0.0385433	2.41e-19	0.0825	80.8722
NFKB1	NFKB1	rs230520	A	G	-0.185367	0.0261988	1.49e-12	0.662	50.0613
WDR1	WDR1	rs6820009	C	A	-0.133466	0.0181312	1.82e-13	0.7356	54.1861
UTS2B	UTS2B	rs4677631	A	C	0.516541	0.0462005	5.08e-29	0.334	125.002
GSTT2B	GSTT2B	rs5751771	T	C	-0.961116	0.048559	3.44e-87	0.6064	391.753
MIF	MIF	rs5760119	C	G	1.09152	0.0474078	2.68e-117	0.6093	530.107
NUCB2	NUCB2	rs214081	T	G	-0.251629	0.0201132	6.53e-36	0.5706	156.516
CA12	CA12	rs35474601	A	G	-0.294066	0.0278437	4.5e-26	0.2803	111.541
SCD5	SCD5	rs3811792	G	A	0.262654	0.0363408	4.92e-13	0.8101	52.2371
FPGS	FPGS	rs514024	A	G	0.342565	0.0325767	7.32e-26	0.6103	110.579
ADRA2C	ADRA2C	rs183935788	C	T	0.476027	0.0661313	6.1e-13	0.07853	51.8142
PGD	PGD	rs1467653	A	G	0.847034	0.0192206	0	0.4851	1942.08
LAMB3	LAMB3	rs6658887	T	C	0.513852	0.0430679	8.14e-33	0.4682	142.354
KLHL5	KLHL5	rs35116118	T	C	-0.14416	0.0246014	4.63e-09	0.5765	34.3376
KLKB1	KLKB1	rs62350518	T	C	0.559994	0.0623792	2.78e-19	0.1769	80.5911
NAGA	NAGA	rs133383	T	C	0.249774	0.0203229	1.02e-34	0.4592	151.051
CYP2D6	CYP2D6	rs2743451	T	C	0.475053	0.0459486	4.7e-25	0.5318	106.891
ENPEP	ENPEP	rs13118687	A	G	0.635587	0.0434432	1.8e-48	0.4523	214.046
LOXL1	LOXL1	rs8042039	T	C	0.425617	0.0321664	5.76e-40	0.1819	175.079
CAPZA1	CAPZA1	rs3013439	G	T	-0.127957	0.0128589	2.5e-23	0.5129	99.0194
UCHL1	UCHL1	rs7694040	G	A	0.523041	0.0471399	1.32e-28	0.1143	123.11
PPIL3	PPIL3	rs7559150	C	T	-1.14621	0.0244782	0	0.2634	2192.65
CASP8	CASP8	rs1035142	G	T	0.61483	0.0339325	2.25e-73	0.6143	328.306
LAP3	LAP3	rs2159584	A	G	-0.209975	0.036349	7.62e-09	0.6262	33.3695
THY1	THY1	rs61898859	C	A	-0.51734	0.0308283	3.34e-63	0.2704	281.613
ACP6	ACP6	rs1344	A	G	0.487863	0.0300753	3.56e-59	0.5765	263.133
CAT	CAT	rs2420388	A	G	-0.438424	0.0289302	7.07e-52	0.2157	229.66
GRK4	GRK4	rs16843684	T	C	-0.825752	0.0430834	7.07e-82	0.3757	367.349
TAPBPL	TAPBPL	rs2244083	T	A	0.551647	0.0272002	1.89e-91	0.3052	411.319
VAMP1	VAMP1	rs2532516	A	G	-0.389357	0.0229718	1.95e-64	0.508	287.28
CYP4V2	CYP4V2	rs13152184	T	C	-0.532074	0.0385914	3.04e-43	0.2594	190.092
CYP4V2	CYP4V2	rs7663027	C	G	-0.392309	0.0353748	1.4e-28	0.3708	122.99
PPIL2	PPIL2	rs5999098	T	C	0.449955	0.0328746	1.21e-42	0.3241	187.334
CPA5	CPA5	rs17164872	T	G	0.60718	0.052651	9.08e-31	0.3161	132.991
CPA4	CPA4	rs17164872	T	G	0.498235	0.0451142	2.35e-28	0.3161	121.967
PF4V1	PF4V1	rs872914	A	G	-0.603167	0.0456071	6.27e-40	0.7127	174.908
LRPAP1	LRPAP1	rs2071701	T	C	-0.442335	0.0424669	2.1e-25	0.2237	108.493
TLR2	TLR2	rs10007443	T	A	-0.80718	0.0480903	3.16e-63	0.2455	281.725
CYP2U1	CYP2U1	rs28663268	G	C	-0.346154	0.0285541	8.01e-34	0.2207	146.961
UBA6	UBA6	rs6845248	G	A	-0.372707	0.0210791	5.84e-70	0.2575	312.63
RXFP1	RXFP1	rs9685093	G	A	0.213894	0.0298476	7.71e-13	0.7008	51.3545
BST1	BST1	rs6848779	C	T	0.158983	0.0208274	2.29e-14	0.4066	58.2682
PDGFC	PDGFC	rs4691346	G	A	0.147784	0.0206723	8.75e-13	0.2773	51.1066
VEGFC	VEGFC	rs4384998	C	T	0.218789	0.0329993	3.35e-11	0.6779	43.9584
IGFBP7	IGFBP7	rs10004910	A	G	-0.188137	0.0245506	1.81e-14	0.5577	58.7252
PLA2G12A	PLA2G12A	rs6854876	G	C	0.220839	0.0214632	7.88e-25	0.5239	105.867
TLR6	TLR6	rs56054004	A	G	-0.663467	0.0425716	9.24e-55	0.2276	242.884
SSR1	SSR1	rs9392874	T	C	-0.123104	0.0173489	1.29e-12	0.2416	50.3501
HSD17B11	HSD17B11	rs115185110	T	A	-0.52235	0.0692251	4.5e-14	0.02286	56.9372
KDR	KDR	rs13107781	A	C	-1.14248	0.0517605	5.82e-108	0.8877	487.192
MANBA	MANBA	rs170563	T	C	-0.419652	0.0256251	2.81e-60	0.668	268.193
MANBA	MANBA	rs4648110	A	T	0.183604	0.0322726	1.28e-08	0.1829	32.3665
TNFRSF10A	TNFRSF10A	rs13278062	T	G	-0.675704	0.0296257	3.81e-115	0.503	520.206
DCK	DCK	rs9993779	C	T	-0.3689	0.0534301	5.04e-12	0.02485	47.67
GNRHR	GNRHR	rs35769895	C	G	0.600886	0.0717879	5.75e-17	0.165	70.0619
UGT8	UGT8	rs6849357	A	G	-1.04957	0.068409	3.97e-53	0.837	235.395
CASP3	CASP3	rs114746204	C	G	0.3196	0.0287206	9.18e-29	0.2435	123.83
CORIN	CORIN	rs4695276	G	A	-0.215938	0.0316774	9.31e-12	0.7873	46.4685
ADH6	ADH6	rs116837684	G	C	0.575763	0.0826428	3.24e-12	0.02883	48.5375
HAPLN4	HAPLN4	rs8100713	C	T	0.44964	0.060077	7.19e-14	0.168	56.0162
KLHL8	KLHL8	rs62308866	G	A	0.163392	0.026874	1.2e-09	0.3062	36.9655
SRD5A3	SRD5A3	rs36110240	T	C	0.92116	0.0489105	4.01e-79	0.1521	354.704
NEK1	NEK1	rs7670271	C	T	-0.304384	0.0334261	8.53e-20	0.169	82.9225
QDPR	QDPR	rs13129576	A	C	-0.489845	0.026287	1.69e-77	0.2187	347.244
ADH4	ADH4	rs1800759	G	T	-0.437186	0.0494	8.76e-19	0.6044	78.3211
PARP1	PARP1	rs1341336	G	A	-0.137804	0.0139115	3.93e-23	0.334	98.1241
FAT1	FAT1	rs116505592	T	C	-0.31083	0.0539131	8.15e-09	0.06561	33.2397
FAT1	FAT1	rs62345767	C	T	-0.181521	0.0256143	1.37e-12	0.507	50.2214
GYPE	GYPE	rs4498095	T	A	-0.362224	0.0490649	1.55e-13	0.6571	54.502
NAAA	NAAA	rs11931349	A	G	1.03401	0.0407511	4.91e-142	0.4254	643.829

## Sheet: Table S7
Table S7. Genetic instruments for druggable genes from chondrocyte.
exposure	id.exposure	SNP	effect_allele.exposure	other_allele.exposure	beta.exposure	se.exposure	P.exposure	eaf.exposure	F
CYTL1	CYTL1	rs9998195	A	G	0.632154	0.0758999	4.72e-13	0.8638	69.3687
CD300E	CD300E	rs9910417	G	T	-0.462765	0.0673383	5.69e-10	0.6282	47.2277
NMT1	NMT1	rs9899380	C	G	0.666917	0.0711532	2.55e-15	0.4881	87.8526
KCNJ12	KCNJ12	rs9895199	G	A	-0.570586	0.090775	8.83e-09	0.3479	39.5102
KLHL24	KLHL24	rs9856997	G	A	-0.299508	0.0440486	8.03e-10	0.7356	46.2331
TWSG1	TWSG1	rs9676006	C	T	-0.519897	0.0826365	8.6e-09	0.9006	39.5814
RHCE	RHCE	rs9645452	C	T	-0.572538	0.0763106	2.74e-11	0.5557	56.291
BTN3A3	BTN3A3	rs9467759	C	T	-0.521797	0.0837615	1.14e-08	0.8429	38.8074
TGM1	TGM1	rs941504	C	T	-0.992058	0.164079	2.63e-08	0.05567	36.5568
LINGO1	LINGO1	rs938090	A	G	0.413642	0.0676179	1.91e-08	0.3469	37.4219
DDO	DDO	rs9374176	C	T	0.544182	0.0886087	1.71e-08	0.5984	37.7169
ANG	ANG	rs9322855	A	C	0.551459	0.0649723	2.14e-13	0.5457	72.0394
ABCC3	ABCC3	rs9303560	A	G	0.485716	0.0672295	1.05e-10	0.4264	52.1969
HLA-DRB1	HLA-DRB1	rs9271180	C	T	0.903464	0.0823313	8.33e-19	0.2803	120.418
PPIC	PPIC	rs922140	A	G	-0.307717	0.0413635	3.73e-11	0.3638	55.3437
BACE2	BACE2	rs914187	T	C	0.669593	0.0855485	5.62e-12	0.4066	61.2628
KCNH2	KCNH2	rs882156	T	C	0.607289	0.0847656	1.41e-10	0.3946	51.3277
PRSS3	PRSS3	rs860618	C	T	0.933566	0.0972283	8.09e-16	0.2555	92.1944
NPC1	NPC1	rs8083301	A	T	-0.339929	0.0460608	4.98e-11	0.3698	54.4645
PRKCB	PRKCB	rs8063402	A	G	-0.462907	0.073175	7.33e-09	0.4493	40.0186
SLIT1	SLIT1	rs796980	G	A	0.742933	0.113458	2.62e-09	0.7316	42.8775
APAF1	APAF1	rs7968661	A	G	0.285765	0.04824	4.57e-08	0.7097	35.0916
STK3	STK3	rs7829939	A	G	-0.343454	0.0548235	9.72e-09	0.3052	39.2467
FUCA1	FUCA1	rs77767474	T	A	0.549889	0.0793056	4.24e-10	0.90954	48.0776
PDE8B	PDE8B	rs7731628	G	T	0.734066	0.082964	3.55e-14	0.7286	78.2872
VWC2	VWC2	rs769604	C	G	-0.585216	0.0800046	6.82e-11	0.5129	53.506
SLIT2	SLIT2	rs7694349	T	C	0.870929	0.107172	1.29e-12	0.1412	66.0394
CCKAR	CCKAR	rs76936584	A	G	0.565015	0.0904147	1.04e-08	0.8131	39.0519
GRK4	GRK4	rs7667520	G	A	-0.471377	0.0675635	3.46e-10	0.6223	48.6757
SLC2A5	SLC2A5	rs765618	C	T	-0.661136	0.0783067	2.68e-13	0.7097	71.2826
GPLD1	GPLD1	rs76421334	A	C	0.583227	0.0805525	9.77e-11	0.8449	52.4224
AKR1C2	AKR1C2	rs76216796	T	C	0.710708	0.094531	2.54e-11	0.8678	56.5241
LY75	LY75	rs7599157	C	T	-0.700228	0.0770081	1.04e-14	0.5845	82.6811
LY75	LY75	rs7599157	C	T	-0.700228	0.0770081	1.04e-14	0.5845	82.6811
SERPINE1	SERPINE1	rs757716	G	C	-0.241772	0.0404536	3.61e-08	0.5447	35.7189
PGD	PGD	rs7546368	G	A	0.601801	0.0681671	3.91e-14	0.5149	77.9392
CD52	CD52	rs7537477	C	T	-0.709583	0.0966535	6e-11	0.2654	53.8978
FER	FER	rs75360637	T	C	0.841486	0.136814	1.64e-08	0.91948	37.8297
ADAM32	ADAM32	rs73606793	A	G	-0.707462	0.103088	5.95e-10	0.7336	47.0966
ATP2A2	ATP2A2	rs7304243	C	T	0.440583	0.0746074	4.97e-08	0.3042	34.8732
EPCAM	EPCAM	rs72812303	C	T	1.08045	0.159754	9.53e-10	0.92545	45.741
C5	C5	rs72760249	A	G	-0.450039	0.0657895	6.61e-10	0.8976	46.7937
CHRNE	CHRNE	rs7225684	A	G	1.17264	0.155296	2.17e-11	0.8986	57.0176
TRPV2	TRPV2	rs7217735	A	G	-0.759938	0.062903	3.44e-21	0.7157	145.953
GREM1	GREM1	rs7162202	T	G	-0.667689	0.0904822	5e-11	0.7296	54.453
MTAP	MTAP	rs7033503	T	C	0.497299	0.0605434	8.34e-13	0.498	67.4686
LYN	LYN	rs6983130	A	G	0.652331	0.0764421	1.7e-13	0.7992	72.8234
FBN2	FBN2	rs6865828	A	G	0.926689	0.127039	7.53e-11	0.9165	53.2101
MASP1	MASP1	rs6772217	T	C	0.648868	0.0807311	2e-12	0.8598	64.5998
P4HTM	P4HTM	rs6770112	G	C	-0.261447	0.0415838	8.77e-09	0.3231	39.5293
BTN3A2	BTN3A2	rs67509210	G	T	-1.1003	0.114756	8.66e-16	0.8877	91.933
ITGB3	ITGB3	rs66927276	C	A	-0.342171	0.0577023	4.45e-08	0.7545	35.1642
RNPEP	RNPEP	rs6691498	G	A	-0.577265	0.0847499	7.59e-10	0.7167	46.3951
NOTCH1	NOTCH1	rs6563	A	G	-0.333344	0.0482438	4.76e-10	0.5229	47.7422
RXRB	RXRB	rs6531	G	A	0.81697	0.0661303	9.03e-22	0.2813	152.62
APOBEC3G	APOBEC3G	rs6519166	C	A	0.608071	0.076302	2.79e-12	0.3648	63.5092
RSPO2	RSPO2	rs6469168	G	T	0.577075	0.0761483	1.9e-11	0.4006	57.4307
CHST12	CHST12	rs6461379	G	C	-0.563825	0.0758886	3.91e-11	0.6899	55.1996
PLGLB2	PLGLB2	rs62147427	C	T	0.704143	0.0984064	1.47e-10	0.6223	51.2006
TM2D1	TM2D1	rs61770086	C	A	0.602396	0.0935393	4.33e-09	0.8181	41.474
ENGASE	ENGASE	rs61756761	A	G	-0.400131	0.066121	2.57e-08	0.94235	36.6206
C2	C2	rs609061	G	A	-0.818365	0.114433	1.5e-10	0.91153	51.1436
KCNB1	KCNB1	rs6063397	T	C	0.61661	0.0875939	2.56e-10	0.5885	49.5534
SNAP23	SNAP23	rs60584955	G	A	0.467829	0.0783385	3.68e-08	0.92247	35.6635
EHMT2	EHMT2	rs605203	C	A	0.876697	0.0869057	7.03e-17	0.2783	101.766
ENTPD6	ENTPD6	rs6037062	G	A	-0.343184	0.0511546	1.23e-09	0.5497	45.0075
CTSW	CTSW	rs583887	T	C	-0.694107	0.0907889	1.37e-11	0.1899	58.4504
CTSS	CTSS	rs57818453	G	A	0.36231	0.0579273	1.02e-08	0.6282	39.1196
CTSS	CTSS	rs57818453	G	A	0.36231	0.0579273	1.02e-08	0.6282	39.1196
GSTT2B	GSTT2B	rs5751776	A	C	0.774838	0.0920399	3.02e-13	0.3917	70.8712
TSPO	TSPO	rs5751444	G	A	0.372821	0.0476064	5.5e-12	0.7366	61.3296
CLCA4	CLCA4	rs5744414	C	T	0.734367	0.0830663	3.68e-14	0.5149	78.1586
CREG1	CREG1	rs57323848	G	A	-0.331763	0.055155	3.03e-08	0.7893	36.1815
ULK4	ULK4	rs9848754	C	T	0.999308	0.0974472	3.04e-17	0.8191	105.162
PDGFD	PDGFD	rs559781	G	A	0.441921	0.0584533	2.07e-11	0.5437	57.1572
SLC12A4	SLC12A4	rs55757091	G	A	0.413545	0.06007	5.37e-10	0.831	47.3948
SLC7A8	SLC7A8	rs4982731	C	T	-0.427712	0.0496184	1.11e-13	0.2833	74.3049
PPIE	PPIE	rs491164	A	G	-0.620717	0.103795	3.55e-08	0.8439	35.763
QSOX2	QSOX2	rs4842133	C	A	0.430222	0.0675685	6.06e-09	0.7038	40.5412
SIRPB1	SIRPB1	rs4813320	C	G	1.04852	0.0769353	1.92e-24	0.6243	185.739
CAT	CAT	rs480575	A	G	-0.729796	0.0671501	1.41e-18	0.7097	118.116
TRPV3	TRPV3	rs4790145	G	A	0.503973	0.0786122	4.95e-09	0.3867	41.0993
ABCC1	ABCC1	rs4781733	A	T	-0.63674	0.0665659	9.7e-16	0.6332	91.4999
SENP8	SENP8	rs4777464	C	T	-0.501118	0.0824175	2.26e-08	0.8062	36.9693
PLBD1	PLBD1	rs4763388	G	A	-0.514106	0.0864149	4.08e-08	0.6839	35.3939
TNXB	TNXB	rs4711286	T	C	-0.495799	0.0671845	4.99e-11	0.5537	54.4594
SPINK1	SPINK1	rs4705205	C	T	-0.605759	0.0934996	3.61e-09	0.4264	41.974
PLK2	PLK2	rs4700216	A	G	-0.321372	0.0402321	2.55e-12	0.34	63.8073
CDCP1	CDCP1	rs4683074	C	T	0.656681	0.100634	2.91e-09	0.6521	42.5814
F2R	F2R	rs457745	T	A	0.737905	0.0974727	1.97e-11	0.331	57.3106
ALDH8A1	ALDH8A1	rs4472368	A	G	-0.759996	0.0782631	4.68e-16	0.5676	94.2993
ITIH5	ITIH5	rs4420165	G	A	0.488252	0.0729983	1.35e-09	0.7386	44.7366
CD14	CD14	rs4279384	G	A	0.419076	0.0605674	4.55e-10	0.7276	47.8749
ALDH1A2	ALDH1A2	rs4238326	T	C	-0.47429	0.0787421	2.92e-08	0.6461	36.2806
SLC6A15	SLC6A15	rs4237876	T	C	0.442913	0.0663668	1.45e-09	0.7336	44.5385
DNASE1L3	DNASE1L3	rs4234389	A	G	-0.822401	0.0919897	2.24e-14	0.3479	79.9261
NQO2	NQO2	rs4149363	G	A	-0.747646	0.111066	1.11e-09	0.8101	45.3137
SLC22A18	SLC22A18	rs413781	G	T	0.57052	0.0641045	2.74e-14	0.3807	79.2072
GALC	GALC	rs400777	G	A	0.603897	0.0603379	1.05e-16	0.3479	100.172
F5	F5	rs3917782	C	T	0.603419	0.0710364	2.07e-13	0.4095	72.1566
EBPL	EBPL	rs3809325	T	C	-0.386471	0.0635744	2.27e-08	0.4503	36.9547
CASP8	CASP8	rs3769823	A	G	-0.440645	0.0506638	7.52e-14	0.3082	75.6453
MSLN	MSLN	rs3764247	A	C	0.620985	0.09493	2.7e-09	0.7922	42.7913
SNAP29	SNAP29	rs376032393	A	G	-1.06204	0.104558	4.96e-17	0.92545	103.173
SNAP29	SNAP29	rs376032393	A	G	-1.06204	0.104558	4.96e-17	0.92545	103.173
MASTL	MASTL	rs3758403	C	G	-0.476197	0.0601513	3.62e-12	0.3976	62.6734
FLRT2	FLRT2	rs36101989	G	T	-0.657799	0.0919543	1.48e-10	0.6918	51.1732
GSTM5	GSTM5	rs35817611	G	A	-0.577988	0.0855516	9.86e-10	0.664	45.6438
CFHR3	CFHR3	rs35617250	C	T	-0.743978	0.10616	2.98e-10	0.8131	49.1132
MTTP	MTTP	rs34678000	G	T	1.02457	0.111609	6.72e-15	0.95626	84.2723
SLC12A7	SLC12A7	rs34642520	T	C	0.827423	0.0680542	2.36e-21	0.4612	147.824
ALDH7A1	ALDH7A1	rs34373067	C	T	0.659999	0.0968635	7.5e-10	0.92644	46.4265
DHODH	DHODH	rs3213422	A	C	0.620393	0.0499512	6.54e-22	0.5099	154.256
CCRL2	CCRL2	rs3204849	T	A	-0.553701	0.0727389	1.61e-11	0.6004	57.9452
PIK3R1	PIK3R1	rs7726943	A	G	0.335303	0.0524101	5.27e-09	0.6183	40.9303
HLA-DRB5	HLA-DRB5	rs9271414	C	T	0.489152	0.0682557	1.39e-10	0.3837	51.3582
AGER	AGER	rs3130279	A	G	1.19751	0.135389	3.6e-14	0.1103	78.2333
MPZL3	MPZL3	rs2853005	C	T	-0.567546	0.0918899	1.46e-08	0.2893	38.1475
CATSPER2	CATSPER2	rs28529668	C	T	-0.854405	0.141622	2.8e-08	0.94632	36.397
CASP7	CASP7	rs28411397	G	C	-0.641142	0.0870026	5.24e-11	0.7286	54.3055
AMTN	AMTN	rs28408923	T	C	0.687138	0.0862777	2.86e-12	0.2485	63.4294
GSTM4	GSTM4	rs865774	C	T	0.510318	0.076031	1.21e-09	0.829	45.0506
GABBR2	GABBR2	rs2808570	C	G	-0.48781	0.081403	3.36e-08	0.5239	35.9104
SLC22A4	SLC22A4	rs274555	C	T	0.364984	0.0594599	1.73e-08	0.5537	37.679
HSPA1B	HSPA1B	rs2736177	C	T	0.77454	0.0936871	6.4e-13	0.1064	68.3484
MAP2K6	MAP2K6	rs2715819	C	T	0.288501	0.0449563	4.81e-09	0.5785	41.1826
ERAP1	ERAP1	rs26499	T	C	0.691001	0.081991	2.88e-13	0.4364	71.0272
PDK1	PDK1	rs2599268	G	A	-0.37577	0.0591038	6.33e-09	0.2247	40.4216
IK	IK	rs2563269	G	T	0.236163	0.0378385	1.08e-08	0.5447	38.9543
SLC11A2	SLC11A2	rs2554859	G	A	0.678407	0.0956001	1.95e-10	0.92942	50.3575
SLC11A2	SLC11A2	rs2554859	G	A	0.678407	0.0956001	1.95e-10	0.92942	50.3575
TAPBPL	TAPBPL	rs2534713	G	C	0.848119	0.0808523	9.37e-18	0.6918	110.034
STK32A	STK32A	rs249691	A	G	-0.378557	0.0600341	8.05e-09	0.5964	39.7618
TG	TG	rs2433055	T	G	0.479293	0.0801438	3.55e-08	0.5775	35.7653
PAM	PAM	rs2431320	C	T	0.39237	0.0500408	5.25e-12	0.669	61.4813
ZP3	ZP3	rs2428878	A	G	0.705297	0.11611	2.32e-08	0.6988	36.8982
LTBR	LTBR	rs2364481	A	G	0.360234	0.0565787	6.07e-09	0.2654	40.5381
LTBR	LTBR	rs2364481	A	G	0.360234	0.0565787	6.07e-09	0.2654	40.5381
SLC15A2	SLC15A2	rs2332036	C	T	0.668524	0.0764207	5.85e-14	0.5785	76.5265
CXCL16	CXCL16	rs2304970	C	A	0.370222	0.0616192	3.13e-08	0.4284	36.0988
PLA2G4B	PLA2G4B	rs2303516	C	G	0.427803	0.0630792	8.72e-10	0.6441	45.9955
IKBKE	IKBKE	rs2297549	A	G	-0.423351	0.0684531	1.4e-08	0.7535	38.2485
LAMC2	LAMC2	rs2276543	G	A	0.647759	0.0911362	1.85e-10	0.7068	50.5179
CBLN3	CBLN3	rs2273629	G	A	-0.821971	0.0678058	2.81e-21	0.2396	146.953
NAAA	NAAA	rs2273	C	T	0.375975	0.0508444	4.64e-11	0.5775	54.6804
MANBA	MANBA	rs227282	C	A	0.586749	0.0620561	1.69e-15	0.333	89.3996
CTSF	CTSF	rs2242663	T	C	0.474535	0.0668377	1.92e-10	0.7555	50.4073
HLA-DRA	HLA-DRA	rs2239802	C	G	0.4594	0.0718962	5.46e-09	0.2197	40.8291
HSPA1A	HSPA1A	rs2227956	G	A	1.01286	0.105853	9.56e-16	0.1571	91.5572
PRH1	PRH1	rs2597931	T	A	-0.600007	0.0779974	1.09e-11	0.4891	59.1769
MMP10	MMP10	rs2212637	C	T	-0.575584	0.0630822	8.89e-15	0.5258	83.2537
B2M	B2M	rs2167595	G	A	-1.1056	0.14924	4.34e-11	0.03678	54.8815
NUCB2	NUCB2	rs214097	G	T	0.319859	0.047422	1.04e-09	0.4284	45.4943
ACACA	ACACA	rs2121017	G	A	-0.567665	0.0747325	1.74e-11	0.8121	57.6986
POGLUT1	POGLUT1	rs2049502	A	G	-0.465619	0.0704851	2e-09	0.8519	43.6382
SV2B	SV2B	rs2023713	T	G	-0.738839	0.0801792	5.64e-15	0.4105	84.9134
PI15	PI15	rs1991860	C	T	-0.451368	0.0743177	2.33e-08	0.5835	36.8873
DMBT1	DMBT1	rs1989079	G	A	0.51044	0.0751657	8.36e-10	0.3181	46.1158
KCNS3	KCNS3	rs189944458	G	A	0.881764	0.134559	2.56e-09	0.8708	42.9417
PINK1	PINK1	rs1892345	T	A	0.455265	0.070729	4.39e-09	0.1024	41.4318
PAPPA	PAPPA	rs1885244	T	C	0.369577	0.0625362	4.87e-08	0.4066	34.9258
COL11A2	COL11A2	rs1799910	C	T	-0.799156	0.0821139	4.2e-16	0.5626	94.7174
PLD2	PLD2	rs17854914	A	G	0.575427	0.0785355	6.43e-11	0.837	53.6844
CELSR2	CELSR2	rs7528419	A	G	0.733626	0.0952387	1.03e-11	0.7873	59.3366
DSTYK	DSTYK	rs1779410	A	G	0.441348	0.0660311	1.38e-09	0.5835	44.6751
PNP	PNP	rs1760940	A	C	-0.575498	0.0815621	2.37e-10	0.7545	49.7864
TLR6	TLR6	rs17429224	G	A	0.543902	0.085444	6.11e-09	0.7535	40.5208
C4BPA	C4BPA	rs17020993	A	G	0.498176	0.0750877	1.75e-09	0.8469	44.0178
BICD1	BICD1	rs1673864	A	T	-0.456978	0.0643975	1.95e-10	0.7237	50.3562
GFM1	GFM1	rs1620229	G	A	0.251728	0.0345322	7.71e-11	0.3529	53.1391
ABHD16A	ABHD16A	rs1475865	T	C	1.06658	0.0904515	1.43e-20	0.2276	139.045
ANTXR2	ANTXR2	rs1458042	C	T	0.333186	0.0514689	3.7e-09	0.6292	41.9067
ALDH5A1	ALDH5A1	rs145029792	G	A	0.493436	0.0779408	7.17e-09	0.8101	40.0804
DHRS4L2	DHRS4L2	rs140436982	G	A	-1.12621	0.169961	1.81e-09	0.96123	43.9077
PPIL3	PPIL3	rs13421776	G	C	-0.846802	0.0830273	4.03e-17	0.7883	104.021
BPI	BPI	rs1341022	G	C	-0.681839	0.0897172	1.71e-11	0.4533	57.758
GSTM3	GSTM3	rs1332018	G	T	-0.664923	0.0676021	2.5e-16	0.4493	96.7436
TNFRSF10A	TNFRSF10A	rs13278062	G	T	-0.797676	0.0629514	1.92e-22	0.497	160.562
FZD3	FZD3	rs13270633	T	C	0.587252	0.0981367	3.49e-08	0.7386	35.8085
PENK	PENK	rs13268762	G	A	-0.656094	0.0933168	2.67e-10	0.8738	49.4325
ENPEP	ENPEP	rs13118687	G	A	0.649656	0.0900498	1.11e-10	0.5477	52.0477
CYP4F11	CYP4F11	rs12985091	G	A	-0.902299	0.0938023	7.41e-16	0.5408	92.5282
DKKL1	DKKL1	rs12983800	G	A	-0.875203	0.0874018	1.02e-16	0.7604	100.271
CLUL1	CLUL1	rs12955797	G	C	0.766102	0.108265	2.15e-10	0.7117	50.0722
CTSB	CTSB	rs1293303	G	C	-0.490018	0.0537298	9.08e-15	0.5686	83.1752
CHRNA5	CHRNA5	rs12907966	C	T	0.59446	0.066135	1.75e-14	0.6243	80.7946
CASP9	CASP9	rs12691551	C	G	0.468309	0.0761909	1.67e-08	0.6233	37.7797
NRBP1	NRBP1	rs1260320	G	A	-0.361376	0.0547699	2.07e-09	0.6243	43.5346
NRBP1	NRBP1	rs1260320	G	A	-0.361376	0.0547699	2.07e-09	0.6243	43.5346
CHRNB1	CHRNB1	rs12600863	A	G	-0.539045	0.082833	3.16e-09	0.3082	42.349
CHRNB1	CHRNB1	rs12600863	A	G	-0.539045	0.082833	3.16e-09	0.3082	42.349
CX3CR1	CX3CR1	rs12491038	A	G	0.897044	0.0798933	2.34e-19	0.6918	126.069
THNSL2	THNSL2	rs6547757	G	C	-0.891689	0.0826113	2.05e-18	0.2435	116.506
HLA-A	HLA-A	rs1632879	G	A	1.11283	0.11161	1.27e-16	0.1839	99.4149
CYP19A1	CYP19A1	rs2899472	C	A	0.523093	0.0695923	2.57e-11	0.7634	56.4983
CYP19A1	CYP19A1	rs2899472	C	A	0.523093	0.0695923	2.57e-11	0.7634	56.4983
COLEC10	COLEC10	rs12386960	G	C	-0.568696	0.0791682	1.29e-10	0.8658	51.6011
HLA-G	HLA-G	rs1233330	A	G	1.07949	0.101476	4.46e-18	0.1551	113.165
GPX7	GPX7	rs12089784	G	A	0.804617	0.0649403	7.57e-22	0.4205	153.515
EFNA5	EFNA5	rs17351329	A	G	0.548539	0.0881974	1.2e-08	0.8648	38.6815
CDK10	CDK10	rs117306165	G	A	-0.657201	0.0988431	1.63e-09	0.9006	44.2083
CHST10	CHST10	rs11689439	T	C	0.42498	0.0588826	1.09e-10	0.501	52.091
TRPM8	TRPM8	rs11689034	C	T	-0.719567	0.0896126	2.07e-12	0.4742	64.4769
SLC5A11	SLC5A11	rs11639856	T	A	0.888213	0.112704	4.31e-12	0.838	62.1092
CTSH	CTSH	rs11638844	A	G	-0.586527	0.0975116	3.03e-08	0.337	36.1796
GABRB3	GABRB3	rs11630541	G	A	0.696403	0.0931867	3.17e-11	0.5437	55.8487
HLA-B	HLA-B	rs2596503	A	G	1.04959	0.110647	1.45e-15	0.167	89.9829
SPINK2	SPINK2	rs115779767	G	T	0.867451	0.123473	2.74e-10	0.98708	49.3567
SGSH	SGSH	rs114747872	G	A	0.468767	0.0725464	3.91e-09	0.94433	41.7525
DEFB1	DEFB1	rs11362	C	T	-0.635619	0.0723993	5e-14	0.5616	77.077
LCAT	LCAT	rs1134760	T	C	0.403506	0.062	3.15e-09	0.8171	42.3562
PRKD2	PRKD2	rs113374757	C	T	0.358265	0.0503332	1.76e-10	0.827	50.664
ATP7B	ATP7B	rs112789834	G	A	-1.18682	0.0941088	2.57e-22	0.8817	159.041
NEK7	NEK7	rs112773833	C	T	0.461497	0.0741341	1.17e-08	0.8867	38.7527
HLA-DPB1	HLA-DPB1	rs112573360	G	A	1.46911	0.205465	1.51e-10	0.95626	51.125
P2RY6	P2RY6	rs11235692	C	T	0.538396	0.0736082	6.84e-11	0.8638	53.4997
SIDT2	SIDT2	rs111765459	T	C	0.465848	0.0730874	5.88e-09	0.8101	40.6259
STK32C	STK32C	rs11146335	A	G	0.527996	0.0834903	7.4e-09	0.6223	39.9935
AGT	AGT	rs11122577	C	A	0.625118	0.098108	5.94e-09	0.8191	40.599
DAPK2	DAPK2	rs11071779	A	G	0.274564	0.0437262	9.1e-09	0.507	39.4279
CD4	CD4	rs11064386	T	C	0.884248	0.107455	7.74e-13	0.8559	67.7166
TULP3	TULP3	rs11062412	G	A	0.373333	0.0611474	2.01e-08	0.7873	37.2766
DKK3	DKK3	rs11022114	G	A	0.609303	0.0889094	6.23e-10	0.6879	46.9647
MAPK13	MAPK13	rs10947589	G	A	0.673467	0.0907361	4.06e-11	0.6928	55.09
CD151	CD151	rs10902225	C	T	0.339677	0.0509952	1.54e-09	0.5924	44.3684
CDK20	CDK20	rs10868676	T	G	-0.44084	0.0730346	2.76e-08	0.3479	36.4338
TUBB	TUBB	rs1075496	C	A	-0.841564	0.0911528	5.17e-15	0.5706	85.2382
IMPA1	IMPA1	rs1058401	C	T	-0.485836	0.0663931	6.73e-11	0.6819	53.5468
NEK1	NEK1	rs10520157	G	T	0.452867	0.0678353	1.44e-09	0.8698	44.5687
DDR1	DDR1	rs1049623	T	C	-0.620491	0.09491	2.75e-09	0.6153	42.7412
CFB	CFB	rs1048709	A	G	0.812743	0.0913157	2.73e-14	0.1521	79.2165
CD22	CD22	rs10411704	G	T	0.861948	0.0992542	8.04e-14	0.1948	75.4161
MAG	MAG	rs10411704	G	T	0.874281	0.101898	1.35e-13	0.1948	73.6158
PTGS1	PTGS1	rs10306155	C	T	0.720506	0.113077	5.93e-09	0.8668	40.6001
ADHFE1	ADHFE1	rs1030421	C	A	-0.297422	0.0474996	9.86e-09	0.5209	39.2072
AGR2	AGR2	rs10266810	T	C	-0.634679	0.103751	1.91e-08	0.175	37.4217
FKBP7	FKBP7	rs10188593	G	A	0.612759	0.0990446	1.39e-08	0.8161	38.2752
SFTPD	SFTPD	rs10159532	G	A	0.61777	0.0657616	2.3e-15	0.6083	88.2488
SERPINA5	SERPINA5	rs10139745	G	A	0.801706	0.0879025	9.06e-15	0.7684	83.1817
SERPINA3	SERPINA3	rs10139745	G	A	0.484503	0.0728501	1.62e-09	0.7684	44.2316
EGF	EGF	rs10015002	G	C	0.488896	0.0593132	7.23e-13	0.6262	67.9407
MGST2	MGST2	rs1000222	G	A	-0.417939	0.0658587	6.69e-09	0.6014	40.2717

## Sheet: Table S8
Tbale S8. Phenome-wide Mendelian randomization analysis of identified druggable genes.
tissue	database	id.exposure	outcome	PheCode	Number.of.cases	Number.of.controls	Number.of.excluded.controls	Phenotype.Category	method	nsnp	OR	OR_lci95	OR_uci95	P	FDR_P
blood	eQTLGen	HLA-DRA	Type 1 diabetes	250.1	2660	388756	17545	endocrine/metabolic	Wald ratio	1	10.3335	7.31373	14.6001	4.94e-40	3.77e-37
blood	eQTLGen	HLA-DRA	Hypothyroidism	244	14871	391429	2661	endocrine/metabolic	Wald ratio	1	2.72068	2.34296	3.15929	2.37e-39	6.03e-37
blood	eQTLGen	HLA-DRA	Hypothyroidism NOS	244.4	14171	391429	3361	endocrine/metabolic	Wald ratio	1	2.72068	2.34296	3.15929	2.37e-39	6.03e-37
blood	eQTLGen	HLA-DRA	Celiac disease	557.1	1855	334783	72323	digestive	Wald ratio	1	10.8379	7.1852	16.3476	6.34e-30	1.21e-27
blood	eQTLGen	HLA-DRA	Rheumatoid arthritis	714.1	4412	365085	39464	musculoskeletal	Wald ratio	1	4.38194	3.37342	5.69197	1.73e-28	2.64e-26
blood	eQTLGen	HLA-DRA	Intestinal malabsorption (non-celiac)	557	2103	334783	72075	digestive	Wald ratio	1	8.1424	5.55157	11.9423	7.22e-27	7.87e-25
blood	eQTLGen	HLA-DRA	Rheumatoid arthritis and other inflammatory polyarthropathies	714	4879	365085	38997	musculoskeletal	Wald ratio	1	3.98354	3.09549	5.12634	6.55e-27	7.87e-25
blood	eQTLGen	HLA-DRA	Diabetes mellitus	250	20203	388756	2	endocrine/metabolic	Wald ratio	1	1.85817	1.63038	2.11779	1.61e-20	1.54e-18
blood	eQTLGen	HLA-DRA	Asthma	495	26332	375505	7124	respiratory	Wald ratio	1	1.68923	1.5101	1.88961	4.88e-20	4.14e-18
blood	eQTLGen	HLA-DRA	Type 2 diabetes	250.2	18945	388756	1260	endocrine/metabolic	Wald ratio	1	1.68923	1.48214	1.92525	3.93e-15	3e-13
blood	eQTLGen	HLA-DRA	Nasal polyps	471	3311	390045	15605	respiratory	Wald ratio	1	3.2921	2.44146	4.43912	5.61e-15	3.89e-13
blood	eQTLGen	HLA-DRA	Diabetic retinopathy	250.7	1339	396859	10763	endocrine/metabolic	Wald ratio	1	5.30228	3.32363	8.45886	2.56e-12	1.63e-10
blood	eQTLGen	HLA-DRA	Type 2 diabetes with ophthalmic manifestations	250.23	1298	388756	18907	endocrine/metabolic	Wald ratio	1	5.05549	3.13947	8.14085	2.62e-11	1.54e-09
blood	eQTLGen	HLA-DRA	Disorders of iron metabolism	275.1	669	406834	1458	hematopoietic	Wald ratio	1	0.128809	0.0669818	0.247705	8.11e-10	4.42e-08
blood	eQTLGen	HLA-DRA	Hypoglycemia	251.1	939	386319	21703	endocrine/metabolic	Wald ratio	1	5.56111	3.20479	9.64992	1.05e-09	5.01e-08
blood	eQTLGen	HLA-DRA	Other disorders of pancreatic internal secretion	251	943	405386	2632	endocrine/metabolic	Wald ratio	1	5.56111	3.20479	9.64992	1.05e-09	5.01e-08
blood	eQTLGen	HLA-DRA	Hypercholesterolemia	272.11	33242	373034	2685	endocrine/metabolic	Wald ratio	1	1.32472	1.19535	1.46808	8.16e-08	3.66e-06
blood	eQTLGen	HLA-DRA	Ulcerative colitis	555.2	3195	334783	70983	digestive	Wald ratio	1	0.444752	0.329833	0.599711	1.08e-07	4.58e-06
blood	eQTLGen	HLA-DRA	Disorders of lipoid metabolism	272	35927	373034	0	endocrine/metabolic	Wald ratio	1	1.30591	1.17838	1.44724	3.56e-07	1.36e-05
blood	eQTLGen	HLA-DRA	Hyperlipidemia	272.1	35844	373034	83	endocrine/metabolic	Wald ratio	1	1.30591	1.17838	1.44724	3.56e-07	1.36e-05
blood	eQTLGen	HLA-DRA	Essential hypertension	401.1	77723	330366	872	circulatory system	Wald ratio	1	1.18718	1.10066	1.28049	8.81e-06	0.000305547
blood	eQTLGen	HLA-DRA	Hypertension	401	77977	330366	618	circulatory system	Wald ratio	1	1.18718	1.10066	1.28049	8.81e-06	0.000305547
blood	eQTLGen	HLA-DRA	Other anemias	285	12256	390026	6679	hematopoietic	Wald ratio	1	1.39602	1.20221	1.62108	1.21e-05	0.000401404
blood	eQTLGen	HLA-DRA	Chronic sinusitis	475	2602	390045	16314	respiratory	Wald ratio	1	2.04401	1.47397	2.83451	1.82e-05	0.000578608
blood	eQTLGen	HLA-DRA	Large cell lymphoma	202.24	573	404466	3922	neoplasms	Wald ratio	1	4.59585	2.28082	9.26061	1.98e-05	0.000604296
blood	eQTLGen	HLA-DRA	Prurigo and Lichen	695.7	779	402672	5510	dermatologic	Wald ratio	1	3.62135	1.9917	6.58443	2.46e-05	0.000721915
blood	eQTLGen	HLA-DRA	Disorders of mineral metabolism	275	2127	406834	0	endocrine/metabolic	Wald ratio	1	0.466463	0.324037	0.67149	4.09e-05	0.0011558
blood	eQTLGen	HLA-DRA	Thyrotoxicosis with or without goiter	242	1860	391429	15672	endocrine/metabolic	Wald ratio	1	2.24844	1.51876	3.3287	5.17e-05	0.00140883
blood	eQTLGen	HLA-DRA	Ankylosing spondylitis	715.2	620	365085	43256	musculoskeletal	Wald ratio	1	3.79813	1.9385	7.44172	0.000100704	0.00264956
blood	eQTLGen	HLA-DRA	Cataract	366	20352	388609	0	sense organs	Wald ratio	1	1.24513	1.10274	1.4059	0.000402466	0.0102361
blood	eQTLGen	HLA-DRA	Hematuria	593	16409	379936	12616	genitourinary	Wald ratio	1	1.26306	1.10822	1.43954	0.000465258	0.0114514
blood	eQTLGen	HLA-DRA	Coronary atherosclerosis	411.4	20023	377103	11835	circulatory system	Wald ratio	1	1.25706	1.10295	1.43269	0.000606767	0.0144228
blood	eQTLGen	HLA-DRA	Diseases of sebaceous glands	706	8948	399255	758	dermatologic	Wald ratio	1	0.733596	0.614291	0.876072	0.000623793	0.0144228
blood	eQTLGen	HLA-DRA	Angina pectoris	411.3	16175	377103	15683	circulatory system	Wald ratio	1	1.27516	1.10843	1.46696	0.000673859	0.0151222
blood	eQTLGen	HLA-DRA	Ischemic Heart Disease	411	31355	377103	503	circulatory system	Wald ratio	1	1.19285	1.07636	1.32194	0.000769228	0.0167692
blood	eQTLGen	HLA-DRA	Sebaceous cyst	706.2	8876	399255	830	dermatologic	Wald ratio	1	0.740622	0.620175	0.884463	0.000913846	0.0193685
blood	eQTLGen	HLA-DRA	Symptoms concerning nutrition, metabolism, and development	1002	5512	403449	0	symptoms	Wald ratio	1	1.45721	1.16454	1.82343	0.000995956	0.0205382
blood	eQTLGen	HLA-DRA	Inflammatory bowel disease and other gastroenteritis and colitis	555	4528	334783	69650	digestive	Wald ratio	1	0.65743	0.51087	0.846035	0.00111703	0.0224289
blood	eQTLGen	HLA-DRA	Other peripheral nerve disorders	351	12592	394067	2302	neurological	Wald ratio	1	1.2997	1.10886	1.5234	0.00121517	0.0237738
blood	eQTLGen	HLA-DRA	Chronic bronchitis	496.2	2934	375505	30522	respiratory	Wald ratio	1	1.61061	1.18334	2.19215	0.00244308	0.0466018
blood	eQTLGen	HLA-DRA	Arthropathy NOS	716.9	37043	365819	6099	musculoskeletal	Wald ratio	1	1.15371	1.05082	1.26668	0.0026998	0.0502425
blood	eQTLGen	HLA-DRA	Type 2 diabetes with neurological manifestations	250.24	575	388756	19630	endocrine/metabolic	Wald ratio	1	2.85349	1.42942	5.69631	0.0029493	0.053579
blood	eQTLGen	HLA-DRA	Cancer of larynx, pharynx, nasal cavities	149	628	406821	1512	neoplasms	Wald ratio	1	2.72068	1.40162	5.28109	0.00309897	0.0549887
blood	eQTLGen	HLA-DRA	Disorders of vitreous body	379.2	1372	401245	6344	sense organs	Wald ratio	1	1.94888	1.24466	3.05155	0.00353794	0.061351
blood	eQTLGen	HLA-DRA	Diseases of hair and hair follicles	704	5344	402357	1260	dermatologic	Wald ratio	1	0.709525	0.56175	0.896174	0.00397675	0.067428
blood	eQTLGen	HLA-DRA	Non-Hodgkins lymphoma	202.2	1793	404466	2702	neoplasms	Wald ratio	1	1.77169	1.19672	2.62289	0.00427473	0.0693962
blood	eQTLGen	HLA-DRA	Obstructive chronic bronchitis	496.21	2698	375505	30758	respiratory	Wald ratio	1	1.61061	1.16143	2.23349	0.00427473	0.0693962
blood	eQTLGen	HLA-DRA	Chronic airway obstruction	496	10502	375505	22954	respiratory	Wald ratio	1	1.27516	1.0778	1.50866	0.00460653	0.0724392
blood	eQTLGen	HLA-DRA	Polymyalgia Rheumatica	717	1152	407809	0	musculoskeletal	Wald ratio	1	2.04401	1.24584	3.35355	0.00465206	0.0724392
blood	eQTLGen	HLA-DRA	Malignant neoplasm of uterus	182	1284	381967	25710	neoplasms	Wald ratio	1	0.513115	0.321637	0.818586	0.00511026	0.0778582
blood	eQTLGen	HLA-DRA	Nontoxic multinodular goiter	241.2	680	391429	16852	endocrine/metabolic	Wald ratio	1	0.404316	0.214213	0.763125	0.00520415	0.0778582
blood	eQTLGen	HLA-DRA	Joint effusions	741.4	1425	402633	4903	musculoskeletal	Wald ratio	1	1.85817	1.19786	2.88247	0.00567559	0.0832121
blood	eQTLGen	HLA-DRA	Unstable angina (intermediate coronary syndrome)	411.1	5181	377103	26677	circulatory system	Wald ratio	1	1.38938	1.10001	1.75488	0.00578014	0.0832121
blood	eQTLGen	HLA-DRA	Fracture of pelvis	802	722	387765	20474	injuries & poisonings	Wald ratio	1	2.3582	1.27297	4.3686	0.00638602	0.0870096
blood	eQTLGen	HLA-DRA	Functional disorders of bladder	596.5	1664	394699	12598	genitourinary	Wald ratio	1	0.564434	0.374201	0.851374	0.00638602	0.0870096
blood	eQTLGen	HLA-DRA	Osteoarthrosis	740	28439	380522	0	musculoskeletal	Wald ratio	1	1.15371	1.04105	1.27857	0.00638602	0.0870096
blood	eQTLGen	HLA-DRA	Symptoms and disorders of the joints	741	3634	402633	2694	musculoskeletal	Wald ratio	1	1.47116	1.11161	1.94702	0.00693395	0.0928176
blood	eQTLGen	HLA-DRA	Other disorders of intestine	569	4200	387338	17423	digestive	Wald ratio	1	1.42289	1.09541	1.84828	0.00822097	0.108148
blood	eQTLGen	HLA-DRA	Acquired spondylolisthesis	738.4	1521	394914	12526	musculoskeletal	Wald ratio	1	0.564434	0.367275	0.86743	0.0090888	0.114725
blood	eQTLGen	HLA-DRA	Cholelithiasis and cholecystitis	574	16225	391307	1429	digestive	Wald ratio	1	1.20428	1.04682	1.38542	0.00932238	0.114725
blood	eQTLGen	HLA-DRA	Nephritis; nephrosis; renal sclerosis	580	1522	397602	9837	genitourinary	Wald ratio	1	1.77169	1.15283	2.72276	0.0090888	0.114725
blood	eQTLGen	HLA-DRA	Osteoarthrosis, generalized	740.2	599	380522	27840	musculoskeletal	Wald ratio	1	2.47332	1.2506	4.89147	0.00924821	0.114725
blood	eQTLGen	HLA-DRA	Chemotherapy	197	21798	370604	16559	neoplasms	Wald ratio	1	1.15922	1.03629	1.29673	0.00978507	0.114862
blood	eQTLGen	HLA-DRA	Osteoarthrosis NOS	740.9	12436	380522	16003	musculoskeletal	Wald ratio	1	1.23332	1.05222	1.44559	0.00964691	0.114862
blood	eQTLGen	HLA-DRA	Varicose veins of lower extremity	454.1	11697	369592	27672	circulatory system	Wald ratio	1	0.810821	0.691761	0.950372	0.00964691	0.114862
blood	eQTLGen	HLA-DRA	Obstetrical/birth trauma	665	5335	401037	2589	pregnancy complications	Wald ratio	1	0.709525	0.546226	0.921645	0.010128	0.117086
blood	eQTLGen	HLA-DRA	Cancer of bronchus; lung	165.1	2101	406226	634	neoplasms	Wald ratio	1	0.620884	0.431309	0.893786	0.0103443	0.117801
blood	eQTLGen	HLA-DRA	Cholelithiasis	574.1	13777	391307	3877	digestive	Wald ratio	1	1.21003	1.04204	1.4051	0.0124193	0.129808
blood	eQTLGen	HLA-DRA	Derangement of joint, non-traumatic	742	2913	402633	3415	musculoskeletal	Wald ratio	1	1.48526	1.09124	2.02154	0.0118981	0.129808
blood	eQTLGen	HLA-DRA	Diverticulosis	562.1	27268	334783	46910	digestive	Wald ratio	1	1.15371	1.03137	1.29057	0.0124193	0.129808
blood	eQTLGen	HLA-DRA	Diverticulosis and diverticulitis	562	27311	334783	46867	digestive	Wald ratio	1	1.15371	1.03137	1.29057	0.0124193	0.129808
blood	eQTLGen	HLA-DRA	Other arthropathies	716	38715	365819	4427	musculoskeletal	Wald ratio	1	1.12654	1.02607	1.23685	0.0124193	0.129808
blood	eQTLGen	HLA-DRA	Sarcoidosis	697	548	402672	5741	dermatologic	Wald ratio	1	0.404316	0.198788	0.82234	0.0124193	0.129808
blood	eQTLGen	HLA-DRA	Anal and rectal polyp	565.1	7408	387338	14215	digestive	Wald ratio	1	1.28125	1.05302	1.55895	0.0132793	0.136585
blood	eQTLGen	HLA-DRA	Genital prolapse	618	11966	396730	265	genitourinary	Wald ratio	1	0.818586	0.698386	0.959474	0.0134891	0.136585
blood	eQTLGen	HLA-DRA	Ulcerative colitis (chronic)	555.21	539	334783	73639	digestive	Wald ratio	1	0.404316	0.196939	0.830058	0.0136048	0.136585
blood	eQTLGen	HLA-DRA	Nonspecific chest pain	418	31429	377532	0	circulatory system	Wald ratio	1	1.13733	1.02627	1.26042	0.0141063	0.137988
blood	eQTLGen	HLA-DRA	Retinal vascular changes and abnomalities	362.4	849	396859	11253	sense organs	Wald ratio	1	2.04401	1.15613	3.61377	0.0139318	0.137988
blood	eQTLGen	HLA-DRA	Other acquired musculoskeletal deformity	738	1921	394914	12126	musculoskeletal	Wald ratio	1	0.620884	0.423325	0.910641	0.014727	0.142236
blood	eQTLGen	HLA-DRA	Actinic keratosis	702.1	2594	403439	2928	dermatologic	Wald ratio	1	1.49948	1.0813	2.07939	0.0151584	0.144574
blood	eQTLGen	HLA-DRA	Bacterial enteritis	8.5	2737	399970	6254	infectious diseases	Wald ratio	1	1.47819	1.07595	2.03081	0.0158755	0.149544
blood	eQTLGen	HLA-DRA	Anal and rectal conditions	565	14997	387338	6626	digestive	Wald ratio	1	1.18718	1.03196	1.36575	0.0163951	0.152554
blood	eQTLGen	HLA-DRA	Aphasia/speech disturbance	292.1	1514	402383	5064	mental disorders	Wald ratio	1	1.68923	1.09917	2.59603	0.0167886	0.154334
blood	eQTLGen	HLA-DRA	Other derangement of joint	742.9	2000	402633	4328	musculoskeletal	Wald ratio	1	1.57268	1.08233	2.28517	0.017549	0.159403
blood	eQTLGen	HLA-DRA	Senile cataract	366.2	8369	388609	11983	sense organs	Wald ratio	1	1.25108	1.03788	1.50808	0.0187734	0.168519
blood	eQTLGen	HLA-DRA	Psoriasis	696.4	2237	398199	8525	dermatologic	Wald ratio	1	1.52834	1.07165	2.17965	0.0191753	0.170125
blood	eQTLGen	HLA-DRA	Erythematous conditions	695	2420	402672	3869	dermatologic	Wald ratio	1	1.49235	1.06615	2.08892	0.0196307	0.172163
blood	eQTLGen	HLA-DRA	Psoriasis and related disorders	696	2293	398199	8469	dermatologic	Wald ratio	1	1.49948	1.06129	2.1186	0.0216018	0.186753
blood	eQTLGen	HLA-DRA	Varicose veins	454	12172	369592	27197	circulatory system	Wald ratio	1	0.830375	0.708444	0.973292	0.0217837	0.186753
blood	eQTLGen	HLA-DRA	Cellulitis and abscess of fingers/toes	681.1	566	397635	10760	dermatologic	Wald ratio	1	2.24844	1.11585	4.5306	0.0234106	0.193333
blood	eQTLGen	HLA-DRA	Gastritis and duodenitis	535	28941	378124	1896	digestive	Wald ratio	1	1.12654	1.01653	1.24846	0.0230426	0.193333
blood	eQTLGen	HLA-DRA	Nontoxic nodular goiter	241	1143	391429	16389	endocrine/metabolic	Wald ratio	1	0.564434	0.344027	0.926048	0.0235648	0.193333
blood	eQTLGen	HLA-DRA	Personal history of diseases of digestive system	564.9	15392	334783	58786	digestive	Wald ratio	1	1.17592	1.02217	1.35279	0.0234106	0.193333
blood	eQTLGen	HLA-DRA	Abnormal findings on examination of urine	598	3547	405414	0	genitourinary	Wald ratio	1	0.726636	0.549044	0.961672	0.025527	0.200065
blood	eQTLGen	HLA-DRA	Benign neoplasm of colon	208	20204	386011	2746	neoplasms	Wald ratio	1	1.14822	1.01692	1.29649	0.0256964	0.200065
blood	eQTLGen	HLA-DRA	Functional digestive disorders	564	22138	334783	52040	digestive	Wald ratio	1	1.14822	1.01692	1.29649	0.0256964	0.200065
blood	eQTLGen	HLA-DRA	Prolapse of vaginal walls	618.1	7462	396730	4769	genitourinary	Wald ratio	1	0.79931	0.656929	0.97255	0.0252148	0.200065
blood	eQTLGen	HLA-DRA	Pyelonephritis	590	1324	379936	27701	genitourinary	Wald ratio	1	1.68923	1.0688	2.66981	0.0247747	0.200065
blood	eQTLGen	HLA-DRA	Abnormal glucose	250.4	685	388756	19520	endocrine/metabolic	Wald ratio	1	2.04401	1.08295	3.85797	0.0273922	0.211114
blood	eQTLGen	HLA-DRA	Ulceration of the lower GI tract	556	1063	334783	73115	digestive	Wald ratio	1	1.77169	1.05987	2.96157	0.029123	0.222208
blood	eQTLGen	HLA-DRA	Mechanical complication of unspecified genitourinary device, implant, and graft	857	1241	394929	12791	injuries & poisonings	Wald ratio	1	0.591987	0.367625	0.953275	0.0310164	0.232015
blood	eQTLGen	HLA-DRA	Viral hepatitis	70	1215	403316	4430	infectious diseases	Wald ratio	1	1.68923	1.04902	2.72016	0.0310164	0.232015
blood	eQTLGen	HLA-DRA	Other chronic ischemic heart disease, unspecified	411.8	14921	377103	16937	circulatory system	Wald ratio	1	1.17592	1.01266	1.36549	0.0335866	0.248802
blood	eQTLGen	HLA-DRA	Glaucoma	365	4462	397761	6738	sense organs	Wald ratio	1	1.31215	1.01964	1.68858	0.0347628	0.255038
blood	eQTLGen	HLA-DRA	Osteoarthrosis, localized, primary	740.11	9069	380522	19370	musculoskeletal	Wald ratio	1	1.21003	1.01324	1.44504	0.0352684	0.256284
blood	eQTLGen	HLA-DRA	Other intestinal obstruction	560.4	3346	334783	70832	digestive	Wald ratio	1	0.733596	0.549149	0.979995	0.0360136	0.25923
blood	eQTLGen	HLA-DRA	Other signs and symptoms in breast	613.7	704	406978	1279	genitourinary	Wald ratio	1	0.513115	0.274408	0.959474	0.036658	0.261403
blood	eQTLGen	HLA-DRA	Disorders of external ear	380	1451	407510	0	sense organs	Wald ratio	1	1.59533	1.02842	2.47473	0.0370596	0.26182
blood	eQTLGen	HLA-DRA	Abdominal pain	785	41316	367645	0	symptoms	Wald ratio	1	1.09478	1.00462	1.19303	0.0389024	0.265023
blood	eQTLGen	HLA-DRA	Congenital anomalies of great vessels	747.13	1799	406165	997	congenital anomalies	Wald ratio	1	1.51384	1.02256	2.24117	0.0383188	0.265023
blood	eQTLGen	HLA-DRA	Endometriosis	615	4053	399757	5151	genitourinary	Wald ratio	1	0.751288	0.572999	0.985052	0.0385493	0.265023
blood	eQTLGen	HLA-DRA	Other inflammatory spondylopathies	715	1671	365085	42205	musculoskeletal	Wald ratio	1	1.54298	1.02295	2.32738	0.0386229	0.265023
blood	eQTLGen	HLA-DRA	Myocardial infarction	411.2	11703	377103	20155	circulatory system	Wald ratio	1	1.18153	1.00804	1.38489	0.0395111	0.266788
blood	eQTLGen	HLA-DRA	Pneumonitis due to inhalation of food or vomitus	501	586	397411	10964	respiratory	Wald ratio	1	2.04401	1.03353	4.04244	0.0398989	0.267042
blood	eQTLGen	HLA-DRA	Postmenopausal atrophic vaginitis	627.3	1115	377857	29989	genitourinary	Wald ratio	1	0.591987	0.357466	0.980368	0.0416463	0.276314
blood	eQTLGen	HLA-DRA	Cancer of mouth	145	643	406821	1497	neoplasms	Wald ratio	1	1.94888	1.01343	3.74778	0.0455003	0.286915
blood	eQTLGen	HLA-DRA	Contracture of palmar fascia [Dupuytren's disease]	728.71	3503	378711	26747	musculoskeletal	Wald ratio	1	1.3438	1.00593	1.79515	0.0455003	0.286915
blood	eQTLGen	HLA-DRA	Degenerative skin conditions and other dermatoses	702	5522	398746	4693	dermatologic	Wald ratio	1	1.25706	1.00459	1.57298	0.0455003	0.286915
blood	eQTLGen	HLA-DRA	Palpitations	427.9	3832	380919	24210	circulatory system	Wald ratio	1	1.31842	1.00554	1.72865	0.0455003	0.286915
blood	eQTLGen	HLA-DRA	Shortness of breath	512.7	5884	399833	3244	respiratory	Wald ratio	1	1.25706	1.00459	1.57298	0.0455003	0.286915
blood	eQTLGen	HLA-DRA	Urinary incontinence	599.4	8856	384930	15175	genitourinary	Wald ratio	1	0.834342	0.698653	0.996384	0.0455003	0.286915
blood	eQTLGen	HLA-DRA	Chronic renal failure [CKD]	585.3	2629	397602	8730	genitourinary	Wald ratio	1	1.38938	1.00191	1.92671	0.0486749	0.304417
blood	eQTLGen	HLA-DRA	Missed abortion/Hydatidiform mole	634.1	1251	400946	6764	pregnancy complications	Wald ratio	1	1.61061	1.00019	2.59356	0.0499042	0.309568
blood	eQTLGen	HLA-DRA	Polyp of corpus uteri	622.1	7910	396384	4667	genitourinary	Wald ratio	1	0.822497	0.675986	1.00076	0.050893	0.313156
blood	eQTLGen	HLA-DRA	Chronic liver disease and cirrhosis	571	2895	400055	6011	digestive	Wald ratio	1	1.35667	0.996764	1.84652	0.0524534	0.315133
blood	eQTLGen	HLA-DRA	Noninfectious disorders of lymphatic channels	450	705	408256	0	circulatory system	Wald ratio	1	1.85817	0.993728	3.4746	0.0523434	0.315133
blood	eQTLGen	HLA-DRA	Psoriatic arthropathy	696.42	708	398199	10054	dermatologic	Wald ratio	1	1.85817	0.993728	3.4746	0.0523434	0.315133
blood	eQTLGen	HLA-DRA	Hypertensive chronic kidney disease	401.22	1548	330366	77047	circulatory system	Wald ratio	1	1.51384	0.994297	2.30486	0.0531951	0.317093
blood	eQTLGen	HLA-DRA	Acquired toe deformities	735.2	5144	394914	8903	musculoskeletal	Wald ratio	1	1.25706	0.995245	1.58774	0.0548579	0.317095
blood	eQTLGen	HLA-DRA	Delirium dementia and amnestic and other cognitive disorders	290	1970	402383	4608	mental disorders	Wald ratio	1	0.692817	0.476803	1.00669	0.0542294	0.317095
blood	eQTLGen	HLA-DRA	Malignant neoplasm, other	195.1	15979	370604	22378	neoplasms	Wald ratio	1	1.13733	0.997905	1.29624	0.0537841	0.317095
blood	eQTLGen	HLA-DRA	Uterine/Uterovaginal prolapse	618.2	5428	396730	6803	genitourinary	Wald ratio	1	0.795509	0.629826	1.00478	0.0548579	0.317095
blood	eQTLGen	HLA-DRA	Inflammation of eyelids	371.3	2396	399306	7259	sense organs	Wald ratio	1	0.719743	0.514193	1.00746	0.0552803	0.317134
blood	eQTLGen	HLA-DRA	Dementias	290.1	956	402383	5622	mental disorders	Wald ratio	1	0.591987	0.344355	1.01769	0.0578871	0.327706
blood	eQTLGen	HLA-DRA	Other disorders of gallbladder	575.7	1412	391307	16242	digestive	Wald ratio	1	1.54298	0.985428	2.41599	0.0579821	0.327706
blood	eQTLGen	HLA-DRA	Cardiac and circulatory congenital anomalies	747	2796	406165	0	congenital anomalies	Wald ratio	1	1.35667	0.987496	1.86385	0.0597881	0.332981
blood	eQTLGen	HLA-DRA	Synovitis and tenosynovitis	727.1	2754	378711	27496	musculoskeletal	Wald ratio	1	1.35667	0.987496	1.86385	0.0597881	0.332981
blood	eQTLGen	HLA-DRA	Fracture of patella	800.4	768	387765	20428	injuries & poisonings	Wald ratio	1	1.77169	0.974406	3.22132	0.0607927	0.336122
blood	eQTLGen	HLA-DRA	Hypertensive heart and/or renal disease	401.2	1719	330366	76876	circulatory system	Wald ratio	1	1.46417	0.979808	2.18797	0.0628197	0.339939
blood	eQTLGen	HLA-DRA	Infection of the eye	369	560	399306	9095	sense organs	Wald ratio	1	0.513115	0.254648	1.03393	0.0619482	0.339939
blood	eQTLGen	HLA-DRA	Psoriasis vulgaris	696.41	1684	398199	9078	dermatologic	Wald ratio	1	1.46417	0.979808	2.18797	0.0628197	0.339939
blood	eQTLGen	HLA-DRA	Iron deficiency anemias, unspecified or not due to blood loss	280.1	7414	390026	11521	hematopoietic	Wald ratio	1	1.20428	0.989758	1.46529	0.0632908	0.340077
blood	eQTLGen	HLA-DRA	Decreased white blood cell count	288.1	3184	401375	4402	hematopoietic	Wald ratio	1	1.32472	0.982426	1.78627	0.0652196	0.345573
blood	eQTLGen	HLA-DRA	Neutropenia	288.11	3184	401375	4402	hematopoietic	Wald ratio	1	1.32472	0.982426	1.78627	0.0652196	0.345573
blood	eQTLGen	HLA-DRA	Postinflammatory pulmonary fibrosis	502	887	397411	10663	respiratory	Wald ratio	1	1.68923	0.964426	2.95874	0.066753	0.351259
blood	eQTLGen	HLA-DRA	Atopic/contact dermatitis due to other or unspecified	939	2110	404817	2034	dermatologic	Wald ratio	1	0.712915	0.495239	1.02627	0.0686809	0.358929
blood	eQTLGen	HLA-DRA	Acute pancreatitis	577.1	1986	406271	704	digestive	Wald ratio	1	1.40939	0.969957	2.04791	0.0718606	0.370471
blood	eQTLGen	HLA-DRA	Peripheral enthesopathies and allied syndromes	726	14983	378711	15267	musculoskeletal	Wald ratio	1	1.13733	0.988627	1.3084	0.0718606	0.370471
blood	eQTLGen	HLA-DRA	Anemia of chronic disease	285.2	702	390026	18233	hematopoietic	Wald ratio	1	1.77169	0.947477	3.31288	0.0732861	0.374066
blood	eQTLGen	HLA-DRA	Fracture of tibia and fibula	800.3	2162	387765	19034	injuries & poisonings	Wald ratio	1	1.38278	0.969588	1.97205	0.0735386	0.374066
blood	eQTLGen	HLA-DRA	Polyp of female genital organs	622	10881	396384	1696	genitourinary	Wald ratio	1	0.858546	0.725667	1.01576	0.0754404	0.381199
blood	eQTLGen	HLA-DRA	Osteopenia or other disorder of bone and cartilage	743.9	820	401279	6862	musculoskeletal	Wald ratio	1	0.591987	0.331725	1.05644	0.0760311	0.381656
blood	eQTLGen	HLA-DRA	Fracture of lower limb	800	7251	387765	13945	injuries & poisonings	Wald ratio	1	1.19285	0.980368	1.45139	0.0780854	0.389406
blood	eQTLGen	HLA-DRA	Other diseases of blood and blood-forming organs	289	4177	401375	3409	hematopoietic	Wald ratio	1	0.791727	0.609508	1.02842	0.0801183	0.39695
blood	eQTLGen	HLA-DRA	Other paralytic syndromes	344	660	395209	13092	neurological	Wald ratio	1	0.564434	0.296265	1.07534	0.0820118	0.400527
blood	eQTLGen	HLA-DRA	Postmenopausal bleeding	627.1	9109	377857	21995	genitourinary	Wald ratio	1	1.17032	0.979995	1.39762	0.082415	0.400527
blood	eQTLGen	HLA-DRA	Ulceration of intestine	556.1	674	334783	73504	digestive	Wald ratio	1	1.77169	0.92994	3.37535	0.0820118	0.400527
blood	eQTLGen	HLA-DRA	Irregular menstrual cycle	626.13	1989	377857	29115	genitourinary	Wald ratio	1	1.38938	0.956187	2.01884	0.0845275	0.408193
blood	eQTLGen	HLA-DRA	Ileostomy status	559	1660	334783	72518	digestive	Wald ratio	1	0.699452	0.463714	1.05503	0.0882792	0.423629
blood	eQTLGen	HLA-DRA	Benign neoplasm of unspecified sites	229	2402	406559	0	neoplasms	Wald ratio	1	0.747716	0.534177	1.04662	0.0901809	0.42733
blood	eQTLGen	HLA-DRA	Cardiac congenital anomalies	747.1	2618	406165	178	congenital anomalies	Wald ratio	1	1.32472	0.955276	1.83704	0.0918508	0.42733
blood	eQTLGen	HLA-DRA	Diseases of pancreas	577	2690	406271	0	digestive	Wald ratio	1	1.32472	0.955276	1.83704	0.0918508	0.42733
blood	eQTLGen	HLA-DRA	Thrombocytopenia	287.3	1563	406281	1117	hematopoietic	Wald ratio	1	0.696127	0.457218	1.05987	0.0912407	0.42733
blood	eQTLGen	HLA-DRA	Urinary tract infection	591	12491	379936	16534	genitourinary	Wald ratio	1	0.879251	0.757183	1.021	0.0915072	0.42733
blood	eQTLGen	HLA-DRA	Cancer within the respiratory system	165	2700	406226	35	neoplasms	Wald ratio	1	0.762107	0.554726	1.04702	0.0936461	0.430433
blood	eQTLGen	HLA-DRA	Other disorders of peritoneum	568	3308	387338	18315	digestive	Wald ratio	1	0.780487	0.58425	1.04263	0.0934605	0.430433
blood	eQTLGen	HLA-DRA	Hemorrhoids	455	23896	369592	15473	circulatory system	Wald ratio	1	1.10001	0.983363	1.2305	0.0955807	0.434096
blood	eQTLGen	HLA-DRA	Secondary hypothyroidism	244.1	1117	391429	16415	endocrine/metabolic	Wald ratio	1	1.53564	0.927284	2.54313	0.0955807	0.434096
blood	eQTLGen	HLA-DRA	Crushing or internal injury to organs	1008	1007	407954	0	injuries & poisonings	Wald ratio	1	1.55776	0.923227	2.6284	0.0967708	0.4369
blood	eQTLGen	HLA-DRA	Cancer, suspected or other	195	16725	370604	21632	neoplasms	Wald ratio	1	1.11585	0.979061	1.27176	0.100412	0.449285
blood	eQTLGen	HLA-DRA	Opiates and related narcotics causing adverse effects in therapeutic use	965.1	1150	381797	26014	injuries & poisonings	Wald ratio	1	1.51384	0.922699	2.48371	0.100692	0.449285
blood	eQTLGen	HLA-DRA	Diseases of lips	528.5	684	403323	4954	digestive	Wald ratio	1	0.591987	0.313644	1.11734	0.105739	0.461609
blood	eQTLGen	HLA-DRA	Fasciitis	728.7	3843	378711	26407	musculoskeletal	Wald ratio	1	1.25108	0.954184	1.64035	0.105084	0.461609
blood	eQTLGen	HLA-DRA	Peritoneal adhesions (postoperative) (postinfection)	568.1	3108	387338	18515	digestive	Wald ratio	1	0.780487	0.578818	1.05242	0.104163	0.461609
blood	eQTLGen	HLA-DRA	Renal failure NOS	585.2	1412	397602	9947	genitourinary	Wald ratio	1	0.696127	0.448755	1.07986	0.105874	0.461609
blood	eQTLGen	HLA-DRA	Diseases of esophagus	530	35852	369275	3834	digestive	Wald ratio	1	1.07924	0.982988	1.18492	0.109599	0.469796
blood	eQTLGen	HLA-DRA	GERD	530.11	14223	369275	25463	digestive	Wald ratio	1	1.12119	0.974591	1.28983	0.109599	0.469796
blood	eQTLGen	HLA-DRA	Nerve root and plexus disorders	353	1139	394067	13755	neurological	Wald ratio	1	0.666898	0.40648	1.09416	0.108764	0.469796
blood	eQTLGen	HLA-DRA	Cyst of kidney, acquired	586.2	1260	397602	10099	genitourinary	Wald ratio	1	0.686244	0.430159	1.09478	0.114107	0.476723
blood	eQTLGen	HLA-DRA	Cystic mastopathy	610.1	928	401746	6287	genitourinary	Wald ratio	1	0.641948	0.369945	1.11394	0.114963	0.476723
blood	eQTLGen	HLA-DRA	Hemangioma and lymphangioma, any site	228	1603	407358	0	neoplasms	Wald ratio	1	1.40269	0.921293	2.13563	0.114617	0.476723
blood	eQTLGen	HLA-DRA	Irritable Bowel Syndrome	564.1	5548	334783	68630	digestive	Wald ratio	1	1.19855	0.957829	1.49977	0.113346	0.476723
blood	eQTLGen	HLA-DRA	Other symptoms of respiratory system	512	9128	399833	0	respiratory	Wald ratio	1	1.15371	0.966082	1.37778	0.114348	0.476723
blood	eQTLGen	HLA-DRA	Pelvic inflammatory disease (PID)	614.3	936	399757	8268	genitourinary	Wald ratio	1	1.55035	0.90183	2.66523	0.112692	0.476723
blood	eQTLGen	HLA-DRA	Cardiac arrest	427.42	927	380919	27115	circulatory system	Wald ratio	1	1.53564	0.893275	2.63995	0.120728	0.481608
blood	eQTLGen	HLA-DRA	Cardiac arrest and ventricular fibrillation	427.4	1137	380919	26905	circulatory system	Wald ratio	1	1.47819	0.900971	2.42522	0.121822	0.481608
blood	eQTLGen	HLA-DRA	Coagulation defects	286	941	406281	1739	hematopoietic	Wald ratio	1	0.645015	0.371713	1.11926	0.11892	0.481608
blood	eQTLGen	HLA-DRA	Constipation	563	10442	334783	63736	digestive	Wald ratio	1	1.14277	0.965898	1.35202	0.119814	0.481608
blood	eQTLGen	HLA-DRA	Fracture of unspecified bones	809	1304	387765	19892	injuries & poisonings	Wald ratio	1	1.43652	0.908907	2.27041	0.120897	0.481608
blood	eQTLGen	HLA-DRA	Hemorrhage from gastrointestinal ulcer	531.1	617	401525	6819	digestive	Wald ratio	1	0.591987	0.304976	1.1491	0.121311	0.481608
blood	eQTLGen	HLA-DRA	Other forms of chronic heart disease	414	1796	377103	30062	circulatory system	Wald ratio	1	1.36315	0.920766	2.01807	0.121714	0.481608
blood	eQTLGen	HLA-DRA	Raynaud's syndrome	443.1	1148	400595	7218	circulatory system	Wald ratio	1	0.673285	0.410373	1.10464	0.11734	0.481608
blood	eQTLGen	HLA-DRA	Ulcer of esophagus	530.12	5243	369275	34443	digestive	Wald ratio	1	1.20428	0.953457	1.52107	0.11876	0.481608
blood	eQTLGen	HLA-DRA	Secondary malignancy of brain/spine	198.5	806	370604	37551	neoplasms	Wald ratio	1	0.629826	0.349647	1.13452	0.123638	0.486266
blood	eQTLGen	HLA-DRA	Glomerulonephritis	580.1	1033	397602	10326	genitourinary	Wald ratio	1	1.50664	0.892934	2.54216	0.124608	0.487361
blood	eQTLGen	HLA-DRA	Noninfectious gastroenteritis	558	15747	334783	58431	digestive	Wald ratio	1	1.11585	0.969957	1.2837	0.125194	0.487361
blood	eQTLGen	HLA-DRA	Intestinal infection	8	8991	399970	0	infectious diseases	Wald ratio	1	1.14822	0.961488	1.37123	0.126931	0.491543
blood	eQTLGen	HLA-DRA	Iron deficiency anemias	280	7787	390026	11148	hematopoietic	Wald ratio	1	1.16476	0.957282	1.41721	0.127556	0.491543
blood	eQTLGen	HLA-DRA	Candidiasis	112	2134	406301	526	infectious diseases	Wald ratio	1	0.754877	0.524389	1.08667	0.130325	0.499689
blood	eQTLGen	HLA-DRA	Pancreatic cancer	157	589	393372	15000	neoplasms	Wald ratio	1	1.68923	0.854138	3.34078	0.131849	0.503005
blood	eQTLGen	HLA-DRA	Cholecystitis without cholelithiasis	574.3	2761	391307	14893	digestive	Wald ratio	1	1.27516	0.928169	1.75187	0.133614	0.504692
blood	eQTLGen	HLA-DRA	Hallux valgus (Bunion)	735.3	6699	394914	7348	musculoskeletal	Wald ratio	1	0.854464	0.695728	1.04942	0.133614	0.504692
blood	eQTLGen	HLA-DRA	Nonspecific abnormal findings on radiological and other examination of other intrathoracic organs (echocardiogram, etc)	793.2	567	408263	131	circulatory system	Wald ratio	1	0.591987	0.296548	1.18176	0.13715	0.512081
blood	eQTLGen	HLA-DRA	Pain and other symptoms associated with female genital organs	625	3003	399509	6449	genitourinary	Wald ratio	1	1.26306	0.927992	1.71912	0.137584	0.512081
blood	eQTLGen	HLA-DRA	Peripheral vascular disease, unspecified	443.9	2566	400595	5800	circulatory system	Wald ratio	1	1.28125	0.923932	1.77676	0.137355	0.512081
blood	eQTLGen	HLA-DRA	Duodenitis	535.6	7655	378124	23182	digestive	Wald ratio	1	1.15922	0.95273	1.41047	0.139893	0.518147
blood	eQTLGen	HLA-DRA	Abnormal movement	350	2744	406217	0	neurological	Wald ratio	1	0.787962	0.573545	1.08254	0.141403	0.521208
blood	eQTLGen	HLA-DRA	Polyarteritis nodosa and allied conditions	446	828	400595	7538	circulatory system	Wald ratio	1	1.54298	0.864623	2.75355	0.142174	0.521534
blood	eQTLGen	HLA-DRA	Septal Deviations/Turbinate Hypertrophy	470	4939	390045	13977	respiratory	Wald ratio	1	1.19855	0.9401	1.52805	0.143868	0.52522
blood	eQTLGen	HLA-DRA	Abnormality of gait	350.2	1601	406217	1143	neurological	Wald ratio	1	0.737101	0.488674	1.11182	0.145795	0.526289
blood	eQTLGen	HLA-DRA	Amblyopia	368.1	538	405654	2769	sense organs	Wald ratio	1	1.68923	0.822811	3.46798	0.153127	0.526289
blood	eQTLGen	HLA-DRA	Blood in stool	578.2	2639	385157	21165	digestive	Wald ratio	1	0.787962	0.568212	1.0927	0.153127	0.526289
blood	eQTLGen	HLA-DRA	Colorectal cancer	153	4562	382756	21643	neoplasms	Wald ratio	1	1.20428	0.935809	1.54976	0.148614	0.526289
blood	eQTLGen	HLA-DRA	Disorders of parathyroid gland	252	877	405386	2698	endocrine/metabolic	Wald ratio	1	1.50664	0.860184	2.63894	0.151763	0.526289
blood	eQTLGen	HLA-DRA	Genitourinary congenital anomalies	751	1596	406730	635	congenital anomalies	Wald ratio	1	1.35667	0.899426	2.04635	0.145795	0.526289
blood	eQTLGen	HLA-DRA	Hearing loss	389	4256	404562	143	sense organs	Wald ratio	1	1.21003	0.931537	1.57178	0.153127	0.526289
blood	eQTLGen	HLA-DRA	Hemorrhage of rectum and anus	578.8	13222	385157	10582	digestive	Wald ratio	1	1.11585	0.960939	1.29574	0.150576	0.526289
blood	eQTLGen	HLA-DRA	Malignant neoplasm of rectum, rectosigmoid junction, and anus	153.3	2095	382756	24110	neoplasms	Wald ratio	1	1.30591	0.907176	1.87991	0.151032	0.526289
blood	eQTLGen	HLA-DRA	Noninflammatory disorders of vagina	619.4	1776	399629	7556	genitourinary	Wald ratio	1	1.3438	0.899255	2.00809	0.149342	0.526289
blood	eQTLGen	HLA-DRA	Other headache syndromes	339	7891	398780	2290	neurological	Wald ratio	1	0.87091	0.722492	1.04982	0.147059	0.526289
blood	eQTLGen	HLA-DRA	Vascular hamartomas and non-neoplastic nevi	217	649	400618	7694	neoplasms	Wald ratio	1	0.620884	0.322865	1.19399	0.153127	0.526289
blood	eQTLGen	HLA-DRA	Atherosclerosis	440	1324	400595	7042	circulatory system	Wald ratio	1	1.38938	0.879083	2.19591	0.159083	0.532369
blood	eQTLGen	HLA-DRA	Contusion	916	1486	407475	0	injuries & poisonings	Wald ratio	1	0.733596	0.477348	1.1274	0.157643	0.532369
blood	eQTLGen	HLA-DRA	Orthostatic hypotension	458.1	1347	387905	19709	circulatory system	Wald ratio	1	1.38938	0.879083	2.19591	0.159083	0.532369
blood	eQTLGen	HLA-DRA	Osteoporosis NOS	743.11	5622	401279	2060	musculoskeletal	Wald ratio	1	1.17592	0.939742	1.47145	0.15658	0.532369
blood	eQTLGen	HLA-DRA	Otitis externa	380.1	524	407510	927	sense organs	Wald ratio	1	1.68923	0.81516	3.50053	0.158464	0.532369
blood	eQTLGen	HLA-DRA	Streptococcus infection	41.2	1644	393897	13420	infectious diseases	Wald ratio	1	1.3438	0.890894	2.02694	0.158808	0.532369
blood	eQTLGen	HLA-DRA	Disorders of sweat glands	705	817	399255	8889	dermatologic	Wald ratio	1	1.51384	0.848296	2.70156	0.16055	0.532606
blood	eQTLGen	HLA-DRA	Empyema and pneumothorax	506	1174	397411	10376	respiratory	Wald ratio	1	1.41613	0.871242	2.30179	0.160365	0.532606
blood	eQTLGen	HLA-DRA	Circulatory disease NEC	459.9	16366	387905	4690	circulatory system	Wald ratio	1	1.10527	0.960756	1.27152	0.161513	0.533483
blood	eQTLGen	HLA-DRA	Anorexia	260.6	835	406492	1634	endocrine/metabolic	Wald ratio	1	0.666898	0.37721	1.17906	0.163486	0.535944
blood	eQTLGen	HLA-DRA	Malignant neoplasm of kidney, except pelvis	189.11	1002	404796	3163	neoplasms	Wald ratio	1	0.689522	0.408655	1.16343	0.163663	0.535944
blood	eQTLGen	HLA-DRA	Subjective visual disturbances	368.9	615	405654	2692	sense organs	Wald ratio	1	1.61061	0.822027	3.15568	0.164867	0.537578
blood	eQTLGen	HLA-DRA	Ovarian cyst	628	4777	377857	26327	genitourinary	Wald ratio	1	0.842333	0.660697	1.0739	0.16617	0.539523
blood	eQTLGen	HLA-DRA	Other retinal disorders	362	3867	396859	8235	sense organs	Wald ratio	1	1.21003	0.922875	1.58653	0.167799	0.542503
blood	eQTLGen	HLA-DRA	Calculus of kidney	594.1	3191	401005	4765	genitourinary	Wald ratio	1	1.23332	0.914643	1.66303	0.169131	0.544503
blood	eQTLGen	HLA-DRA	Fracture of clavicle or scapula	803.3	1521	387765	19675	injuries & poisonings	Wald ratio	1	1.35022	0.878581	2.07503	0.170823	0.547637
blood	eQTLGen	HLA-DRA	Chronic ulcer of skin	707	1988	406973	0	dermatologic	Wald ratio	1	1.29352	0.890214	1.87955	0.177016	0.550804
blood	eQTLGen	HLA-DRA	Complication of internal orthopedic device	858	3167	394929	10865	injuries & poisonings	Wald ratio	1	1.22745	0.910294	1.65512	0.179029	0.550804
blood	eQTLGen	HLA-DRA	Diseases of white blood cells	288	3788	401375	3798	hematopoietic	Wald ratio	1	1.20428	0.918487	1.57899	0.178681	0.550804
blood	eQTLGen	HLA-DRA	Esophagitis, GERD and related diseases	530.1	32108	369275	7578	digestive	Wald ratio	1	1.07411	0.969218	1.19035	0.172682	0.550804
blood	eQTLGen	HLA-DRA	Malignant neoplasm of testis	187.2	2981	401788	4192	neoplasms	Wald ratio	1	1.20428	0.918487	1.57899	0.178681	0.550804
blood	eQTLGen	HLA-DRA	Other disorders of circulatory system	459	16544	387905	4512	circulatory system	Wald ratio	1	1.09478	0.960572	1.24774	0.174736	0.550804
blood	eQTLGen	HLA-DRA	Other specified gastritis	535.8	8147	378124	22690	digestive	Wald ratio	1	1.13733	0.943512	1.37097	0.177016	0.550804
blood	eQTLGen	HLA-DRA	Suppurative and unspecified otitis media	381.11	856	404888	3217	sense organs	Wald ratio	1	0.673285	0.380822	1.19035	0.173623	0.550804
blood	eQTLGen	HLA-DRA	Vascular insufficiency of intestine	441	576	400595	7790	circulatory system	Wald ratio	1	1.61061	0.806811	3.21519	0.176583	0.550804
blood	eQTLGen	HLA-DRA	Viral Enteritis	8.6	862	399970	8129	infectious diseases	Wald ratio	1	1.47819	0.836093	2.61341	0.178864	0.550804
blood	eQTLGen	HLA-DRA	Crystal arthropathies	274.2	616	405198	3147	endocrine/metabolic	Wald ratio	1	1.58019	0.806504	3.09609	0.182422	0.558989
blood	eQTLGen	HLA-DRA	Chondrocalcinosis	274.21	560	405198	3203	endocrine/metabolic	Wald ratio	1	1.61061	0.791878	3.27582	0.188245	0.5688
blood	eQTLGen	HLA-DRA	Inflammation of the eye	371	3174	399306	6481	sense organs	Wald ratio	1	0.818586	0.607073	1.10379	0.189351	0.5688
blood	eQTLGen	HLA-DRA	Other diseases of lung	510	781	408180	0	respiratory	Wald ratio	1	1.49235	0.820774	2.71343	0.189351	0.5688
blood	eQTLGen	HLA-DRA	Poisoning by analgesics, antipyretics, and antirheumatics	965	6910	381797	20254	injuries & poisonings	Wald ratio	1	0.87091	0.709119	1.06961	0.187443	0.5688
blood	eQTLGen	HLA-DRA	Urinary calculus	594	6643	401005	1313	genitourinary	Wald ratio	1	1.14822	0.934917	1.4102	0.187443	0.5688
blood	eQTLGen	HLA-DRA	Other nonmalignant breast conditions	613	1983	406978	0	genitourinary	Wald ratio	1	0.780487	0.537138	1.13408	0.193601	0.579284
blood	eQTLGen	HLA-DRA	Diseases and other conditions of the tongue	529	1236	403323	4402	digestive	Wald ratio	1	1.36966	0.850563	2.20556	0.195625	0.583054
blood	eQTLGen	HLA-DRA	Hallux rigidus	735.23	1561	394914	12486	musculoskeletal	Wald ratio	1	1.31842	0.865943	2.00733	0.197437	0.586164
blood	eQTLGen	HLA-DRA	Facial nerve disorders [CN7]	352.2	880	394067	14014	neurological	Wald ratio	1	1.44338	0.824067	2.52814	0.199375	0.586409
blood	eQTLGen	HLA-DRA	Hemiplegia	342	1500	395209	12252	neurological	Wald ratio	1	0.754877	0.491196	1.16011	0.199629	0.586409
blood	eQTLGen	HLA-DRA	Pathologic fracture	743.2	514	401279	7168	musculoskeletal	Wald ratio	1	0.620884	0.299616	1.28664	0.199825	0.586409
blood	eQTLGen	HLA-DRA	Inflammatory and toxic neuropathy	357	1368	406852	741	neurological	Wald ratio	1	1.33741	0.854138	2.09411	0.203788	0.593474
blood	eQTLGen	HLA-DRA	Neoplasm of unspecified nature of digestive system	158	1056	393372	14533	neoplasms	Wald ratio	1	1.39602	0.835138	2.3336	0.203115	0.593474
blood	eQTLGen	HLA-DRA	Cerebrovascular disease	433	8742	399017	1202	circulatory system	Wald ratio	1	1.12119	0.938847	1.33894	0.206532	0.59691
blood	eQTLGen	HLA-DRA	First degree AV block	426.21	988	380919	27054	circulatory system	Wald ratio	1	1.40939	0.82753	2.40038	0.206532	0.59691
blood	eQTLGen	HLA-DRA	Cardiac dysrhythmias	427	24681	380919	3361	circulatory system	Wald ratio	1	1.07411	0.960206	1.20152	0.2113	0.603826
blood	eQTLGen	HLA-DRA	Open-angle glaucoma	365.1	1043	397761	10157	sense organs	Wald ratio	1	1.39602	0.827372	2.3555	0.2113	0.603826
blood	eQTLGen	HLA-DRA	Other symptoms/disorders or the urinary system	599	24031	384930	0	genitourinary	Wald ratio	1	0.931004	0.832277	1.04144	0.2113	0.603826
blood	eQTLGen	HLA-DRA	Adverse drug events and drug allergies	979	695	381797	26469	injuries & poisonings	Wald ratio	1	1.48526	0.786911	2.80334	0.222242	0.614334
blood	eQTLGen	HLA-DRA	Chronic pancreatitis	577.2	514	406271	2176	digestive	Wald ratio	1	1.58019	0.762543	3.27457	0.218409	0.614334
blood	eQTLGen	HLA-DRA	Hypovolemia	276.5	2834	401506	4621	endocrine/metabolic	Wald ratio	1	1.22162	0.889197	1.67831	0.216721	0.614334
blood	eQTLGen	HLA-DRA	Intestinal obstruction without mention of hernia	560	3994	334783	70184	digestive	Wald ratio	1	0.850401	0.654678	1.10464	0.224639	0.614334
blood	eQTLGen	HLA-DRA	Lipoma	214	6271	401613	1077	neoplasms	Wald ratio	1	1.13733	0.926048	1.39682	0.21972	0.614334
blood	eQTLGen	HLA-DRA	Menopausal and postmenopausal disorders	627	10699	377857	20405	genitourinary	Wald ratio	1	1.11055	0.938668	1.3139	0.221624	0.614334
blood	eQTLGen	HLA-DRA	Occlusion and stenosis of precerebral arteries	433.1	1185	399017	8759	circulatory system	Wald ratio	1	1.3438	0.834501	2.16391	0.224104	0.614334
blood	eQTLGen	HLA-DRA	Other disorders of cervical region	723	521	391917	16523	musculoskeletal	Wald ratio	1	0.632835	0.305383	1.3114	0.218409	0.614334
blood	eQTLGen	HLA-DRA	Other tests	1010	5972	402989	0	symptoms	Wald ratio	1	0.87507	0.705882	1.08481	0.223455	0.614334
blood	eQTLGen	HLA-DRA	Poisoning by antibiotics	960	18430	381797	8734	injuries & poisonings	Wald ratio	1	0.922172	0.809122	1.05102	0.224639	0.614334
blood	eQTLGen	HLA-DRA	Primary open angle glaucoma	365.11	1037	397761	10163	sense organs	Wald ratio	1	1.38278	0.819523	2.33316	0.224639	0.614334
blood	eQTLGen	HLA-DRA	Purpura and other hemorrhagic conditions	287	1791	406281	889	hematopoietic	Wald ratio	1	0.784216	0.529715	1.16099	0.224639	0.614334
blood	eQTLGen	HLA-DRA	Cancer of kidney and renal pelvis	189.1	1045	404796	3120	neoplasms	Wald ratio	1	0.730108	0.43677	1.22045	0.230139	0.620482
blood	eQTLGen	HLA-DRA	Poisoning by anticonvulsants and anti-Parkinsonism drugs	966	509	381797	26655	injuries & poisonings	Wald ratio	1	1.57268	0.751861	3.28959	0.229158	0.620482
blood	eQTLGen	HLA-DRA	Precordial pain	418.1	3582	377532	27847	circulatory system	Wald ratio	1	1.18718	0.897029	1.57118	0.230139	0.620482
blood	eQTLGen	HLA-DRA	Sleep disorders	327	5238	403723	0	neurological	Wald ratio	1	1.15371	0.913423	1.45721	0.230139	0.620482
blood	eQTLGen	HLA-DRA	Diseases of pulp and periapical tissues	522	1795	398136	9030	digestive	Wald ratio	1	1.2691	0.857237	1.87883	0.233859	0.626086
blood	eQTLGen	HLA-DRA	Early onset of delivery	636.2	617	400946	7398	pregnancy complications	Wald ratio	1	1.51384	0.765456	2.99392	0.233347	0.626086
blood	eQTLGen	HLA-DRA	Secondary malignancy of bone	198.6	2151	370604	36206	neoplasms	Wald ratio	1	0.806965	0.565834	1.15085	0.23633	0.630488
blood	eQTLGen	HLA-DRA	Antepartum hemorrhage, abruptio placentae, and placenta previa	635.2	866	400946	7149	pregnancy complications	Wald ratio	1	0.706151	0.395699	1.26018	0.239028	0.635465
blood	eQTLGen	HLA-DRA	Aphakia and other disorders of lens	379.3	1825	401245	5891	sense organs	Wald ratio	1	0.791727	0.534788	1.17211	0.243345	0.635864
blood	eQTLGen	HLA-DRA	Cervical cancer and dysplasia	180	3653	381902	23406	neoplasms	Wald ratio	1	0.846357	0.639505	1.12012	0.243345	0.635864
blood	eQTLGen	HLA-DRA	Early or threatened labor; hemorrhage in early pregnancy	636	2558	400946	5457	pregnancy complications	Wald ratio	1	1.22162	0.872738	1.70996	0.243345	0.635864
blood	eQTLGen	HLA-DRA	Other disorders of tympanic membrane	384	1364	404888	2709	sense organs	Wald ratio	1	1.30591	0.834024	2.04479	0.243345	0.635864
blood	eQTLGen	HLA-DRA	Voice disturbance	473.4	1086	390045	17830	respiratory	Wald ratio	1	1.35022	0.815316	2.23605	0.243345	0.635864
blood	eQTLGen	HLA-DRA	Endocarditis	420.3	686	405779	2496	circulatory system	Wald ratio	1	0.686244	0.363583	1.29525	0.245331	0.638866
blood	eQTLGen	HLA-DRA	Other dyschromia	694.2	783	402672	5506	dermatologic	Wald ratio	1	0.702794	0.386528	1.27784	0.247579	0.642526
blood	eQTLGen	HLA-DRA	Bladder neck obstruction	596.1	1980	394699	12282	genitourinary	Wald ratio	1	0.803128	0.55272	1.16698	0.250144	0.642625
blood	eQTLGen	HLA-DRA	Nonrheumatic mitral valve disorders	395.1	2892	402421	3648	circulatory system	Wald ratio	1	0.834342	0.613004	1.1356	0.24952	0.642625
blood	eQTLGen	HLA-DRA	Other acute and subacute forms of ischemic heart disease	411.9	1169	377103	30689	circulatory system	Wald ratio	1	1.33105	0.818899	2.1635	0.248563	0.642625
blood	eQTLGen	HLA-DRA	Internal derangement of knee	835	15430	391457	2074	injuries & poisonings	Wald ratio	1	1.0844	0.942613	1.24751	0.257074	0.658214
blood	eQTLGen	HLA-DRA	Vertiginous syndromes and other disorders of vestibular system	386	6134	402827	0	sense organs	Wald ratio	1	1.13192	0.913075	1.40323	0.258293	0.659122
blood	eQTLGen	HLA-DRA	Fracture of ribs	807	775	387765	20421	injuries & poisonings	Wald ratio	1	1.40939	0.775149	2.56259	0.260589	0.662194
blood	eQTLGen	HLA-DRA	Lymphoid leukemia	204.1	578	404466	3917	neoplasms	Wald ratio	1	1.48526	0.744019	2.96496	0.262023	0.662194
blood	eQTLGen	HLA-DRA	Noninflammatory disorders of cervix	619.3	2884	399629	6448	genitourinary	Wald ratio	1	1.19285	0.876406	1.62355	0.262198	0.662194
blood	eQTLGen	HLA-DRA	Primary angle-closure glaucoma	365.2	705	397761	10495	sense organs	Wald ratio	1	0.699452	0.374059	1.30791	0.262968	0.662194
blood	eQTLGen	HLA-DRA	Varicose veins of lower extremity, symptomtic	454.11	633	369592	38736	circulatory system	Wald ratio	1	0.686244	0.353535	1.33206	0.265848	0.667242
blood	eQTLGen	HLA-DRA	Heart valve disorders	395	4239	402421	2301	circulatory system	Wald ratio	1	0.862647	0.664106	1.12054	0.268232	0.67102
blood	eQTLGen	HLA-DRA	Mitral valve disease	394.2	2985	402421	3555	circulatory system	Wald ratio	1	0.842333	0.618875	1.14647	0.275313	0.684247
blood	eQTLGen	HLA-DRA	Multiple myeloma	204.4	552	404466	3943	neoplasms	Wald ratio	1	0.673285	0.33103	1.3694	0.274787	0.684247
blood	eQTLGen	HLA-DRA	Lymphoid leukemia, chronic	204.12	506	404466	3989	neoplasms	Wald ratio	1	1.50664	0.720292	3.15147	0.276327	0.684537
blood	eQTLGen	HLA-DRA	Burns	1000	579	408382	0	injuries & poisonings	Wald ratio	1	1.46417	0.733456	2.92286	0.279661	0.688448
blood	eQTLGen	HLA-DRA	Dizziness and giddiness (Light-headedness and vertigo)	386.9	4611	402827	1523	sense organs	Wald ratio	1	1.14277	0.896345	1.45693	0.281515	0.688448
blood	eQTLGen	HLA-DRA	Dyspareunia	625.1	1192	399509	8260	genitourinary	Wald ratio	1	1.30591	0.803435	2.12265	0.281515	0.688448
blood	eQTLGen	HLA-DRA	Malignant neoplasm of bladder	189.21	2146	404796	2019	neoplasms	Wald ratio	1	0.818586	0.568646	1.17838	0.281515	0.688448
blood	eQTLGen	HLA-DRA	Periapical abscess	522.5	1177	398136	9648	digestive	Wald ratio	1	1.2997	0.799614	2.11255	0.290196	0.70741
blood	eQTLGen	HLA-DRA	Breast conditions, congenital or relating to hormones	612	942	401746	6273	genitourinary	Wald ratio	1	1.33741	0.777961	2.29916	0.292926	0.707777
blood	eQTLGen	HLA-DRA	Diseases of the jaws	526	960	398136	9865	digestive	Wald ratio	1	0.751288	0.441121	1.27954	0.29251	0.707777
blood	eQTLGen	HLA-DRA	Heartburn	530.9	2100	369275	37586	digestive	Wald ratio	1	0.822497	0.571363	1.18401	0.293129	0.707777
blood	eQTLGen	HLA-DRA	Cholesteatoma	385.3	608	404888	3465	sense organs	Wald ratio	1	1.42969	0.729691	2.80121	0.297566	0.714607
blood	eQTLGen	HLA-DRA	Hyperhidrosis	705.8	592	399255	9114	dermatologic	Wald ratio	1	1.43652	0.726359	2.84101	0.297831	0.714607
blood	eQTLGen	HLA-DRA	Gram negative septicemia	38.1	832	393897	14232	infectious diseases	Wald ratio	1	0.737101	0.413041	1.31541	0.301951	0.716612
blood	eQTLGen	HLA-DRA	Other disorders of eye	379	3910	401245	3806	sense organs	Wald ratio	1	1.15371	0.879922	1.51269	0.300911	0.716612
blood	eQTLGen	HLA-DRA	Staphylococcus infections	41.1	3149	393897	11915	infectious diseases	Wald ratio	1	1.17032	0.867926	1.57808	0.302424	0.716612
blood	eQTLGen	HLA-DRA	Urethral stricture (not specified as infectious)	597.1	3331	394699	10931	genitourinary	Wald ratio	1	1.16476	0.871906	1.55598	0.301951	0.716612
blood	eQTLGen	HLA-DRA	Aortic valve disease	394.3	1260	402421	5280	circulatory system	Wald ratio	1	1.2691	0.795509	2.02462	0.317311	0.720559
blood	eQTLGen	HLA-DRA	Atherosclerosis of the extremities	440.2	811	400595	7555	circulatory system	Wald ratio	1	1.3438	0.753009	2.3981	0.317311	0.720559
blood	eQTLGen	HLA-DRA	Blindness and low vision	367.9	723	406530	1708	sense organs	Wald ratio	1	1.3762	0.742885	2.54944	0.310034	0.720559
blood	eQTLGen	HLA-DRA	Congenital anomalies of urinary system	751.2	855	406730	1376	congenital anomalies	Wald ratio	1	1.3438	0.760076	2.3758	0.309442	0.720559
blood	eQTLGen	HLA-DRA	Emphysema	496.1	1727	375505	31729	respiratory	Wald ratio	1	1.22745	0.8214	1.83424	0.317311	0.720559
blood	eQTLGen	HLA-DRA	Fracture of hand or wrist	804	3357	387765	17839	injuries & poisonings	Wald ratio	1	0.862647	0.645753	1.15239	0.317311	0.720559
blood	eQTLGen	HLA-DRA	Hypertrophy of female genital organs	623	1275	396384	11302	genitourinary	Wald ratio	1	0.787962	0.493919	1.25706	0.317311	0.720559
blood	eQTLGen	HLA-DRA	Osteoporosis	743.1	6484	401279	1198	musculoskeletal	Wald ratio	1	1.11585	0.900112	1.38331	0.317311	0.720559
blood	eQTLGen	HLA-DRA	Other aneurysm	442	1808	400595	6558	circulatory system	Wald ratio	1	1.22745	0.829109	1.81718	0.305925	0.720559
blood	eQTLGen	HLA-DRA	Other local infections of skin and subcutaneous tissue	686	4520	397635	6806	dermatologic	Wald ratio	1	0.883452	0.692949	1.12633	0.317311	0.720559
blood	eQTLGen	HLA-DRA	Other upper respiratory disease	479	4101	390045	14815	respiratory	Wald ratio	1	1.14277	0.879754	1.48441	0.317311	0.720559
blood	eQTLGen	HLA-DRA	Placenta previa and abruptio placenta	635.3	1274	400946	6741	pregnancy complications	Wald ratio	1	1.27516	0.791878	2.05339	0.317311	0.720559
blood	eQTLGen	HLA-DRA	Umbilical hernia	550.4	3727	361617	43617	digestive	Wald ratio	1	1.15371	0.87174	1.52689	0.317311	0.720559
blood	eQTLGen	HLA-DRA	Vaginal enterocele, congenital or acquired	618.6	681	396730	11550	genitourinary	Wald ratio	1	0.716321	0.375989	1.36471	0.310348	0.720559
blood	eQTLGen	HLA-DRA	Cervicitis and endocervicitis	614.51	1323	399757	7881	genitourinary	Wald ratio	1	0.795509	0.50333	1.2573	0.327288	0.74101
blood	eQTLGen	HLA-DRA	Cervical cancer	180.1	1659	381902	25400	neoplasms	Wald ratio	1	0.814694	0.540116	1.22886	0.328434	0.741406
blood	eQTLGen	HLA-DRA	Cancer of urinary organs (incl. kidney and bladder)	189	4165	404796	0	neoplasms	Wald ratio	1	0.879251	0.676889	1.14211	0.334903	0.743718
blood	eQTLGen	HLA-DRA	E. coli	41.4	2744	393897	12320	infectious diseases	Wald ratio	1	0.854464	0.621951	1.1739	0.331753	0.743718
blood	eQTLGen	HLA-DRA	Miscarriage; stillbirth	634	5463	400946	2552	pregnancy complications	Wald ratio	1	1.12654	0.88362	1.43625	0.336281	0.743718
blood	eQTLGen	HLA-DRA	Open wounds of extremities	871	4219	400426	4316	injuries & poisonings	Wald ratio	1	0.879251	0.676889	1.14211	0.334903	0.743718
blood	eQTLGen	HLA-DRA	Postoperative infection	80	4489	402343	2129	infectious diseases	Wald ratio	1	0.883452	0.686506	1.1369	0.335566	0.743718
blood	eQTLGen	HLA-DRA	Sleep apnea	327.3	4471	403723	767	neurological	Wald ratio	1	1.13192	0.879586	1.45665	0.335566	0.743718
blood	eQTLGen	HLA-DRA	Stricture/obstruction of ureter	586.4	913	397602	10446	genitourinary	Wald ratio	1	1.31215	0.756174	2.27691	0.333993	0.743718
blood	eQTLGen	HLA-DRA	Disorders of other cranial nerves	352	1393	394067	13501	neurological	Wald ratio	1	1.24513	0.795206	1.94962	0.337895	0.745126
blood	eQTLGen	HLA-DRA	Esophageal bleeding (varices/hemorrhage)	530.2	1672	369275	38014	digestive	Wald ratio	1	1.21581	0.813608	1.81684	0.340343	0.746211
blood	eQTLGen	HLA-DRA	Retention of urine	599.2	6755	384930	17276	genitourinary	Wald ratio	1	1.10527	0.899941	1.35744	0.339808	0.746211
blood	eQTLGen	HLA-DRA	Acquired absence of breast	175	2415	387566	18980	neoplasms	Wald ratio	1	0.846357	0.599025	1.19581	0.344176	0.748381
blood	eQTLGen	HLA-DRA	Other diseases of the teeth and supporting structures	525	2689	398136	8136	digestive	Wald ratio	1	0.858546	0.624922	1.17951	0.346614	0.748381
blood	eQTLGen	HLA-DRA	Pericarditis	420.2	1273	405779	1909	circulatory system	Wald ratio	1	1.25108	0.784216	1.99588	0.347218	0.748381
blood	eQTLGen	HLA-DRA	Sepsis	994.2	2811	406150	0	infectious diseases	Wald ratio	1	1.16476	0.847811	1.6002	0.346614	0.748381
blood	eQTLGen	HLA-DRA	Sepsis and SIRS	994	2811	406150	0	infectious diseases	Wald ratio	1	1.16476	0.847811	1.6002	0.346614	0.748381
blood	eQTLGen	HLA-DRA	Traumatic arthropathy	836	528	391457	16976	injuries & poisonings	Wald ratio	1	0.706151	0.343961	1.44973	0.343103	0.748381
blood	eQTLGen	HLA-DRA	Benign neoplasm of other endocrine glands and related structures	227	876	407399	686	neoplasms	Wald ratio	1	0.765748	0.437186	1.34124	0.350648	0.748655
blood	eQTLGen	HLA-DRA	Diseases of the oral soft tissues, excluding lesions specific for gingiva and tongue	528	3939	403323	1699	digestive	Wald ratio	1	1.13733	0.86743	1.49121	0.351836	0.748655
blood	eQTLGen	HLA-DRA	Nonspecific abnormal findings in stool contents	579.8	1659	385157	22145	digestive	Wald ratio	1	0.822497	0.545289	1.24063	0.35143	0.748655
blood	eQTLGen	HLA-DRA	Other ill-defined and unknown causes of morbidity and mortality	1019	16398	392563	0	symptoms	Wald ratio	1	1.069	0.929231	1.2298	0.350648	0.748655
blood	eQTLGen	HLA-DRA	Regional enteritis	555.1	1743	334783	72435	digestive	Wald ratio	1	1.21003	0.809739	1.8082	0.352251	0.748655
blood	eQTLGen	HLA-DRA	Acute gastritis	535.1	1184	378124	29653	digestive	Wald ratio	1	0.795509	0.48942	1.29303	0.355967	0.754453
blood	eQTLGen	HLA-DRA	Diaphragmatic hernia	550.2	27126	361617	20218	digestive	Wald ratio	1	0.948923	0.848296	1.06149	0.359317	0.755259
blood	eQTLGen	HLA-DRA	Nevus, non-neoplastic	217.1	597	400618	7746	neoplasms	Wald ratio	1	0.726636	0.367415	1.43707	0.358719	0.755259
blood	eQTLGen	HLA-DRA	Retinal detachment with retinal defect	361.1	1392	397761	9808	sense organs	Wald ratio	1	1.23332	0.787662	1.93113	0.359317	0.755259
blood	eQTLGen	HLA-DRA	Atrioventricular block, complete	426.24	587	380919	27455	circulatory system	Wald ratio	1	0.730108	0.36917	1.44393	0.365937	0.762869
blood	eQTLGen	HLA-DRA	Disorders of fluid, electrolyte, and acid-base balance	276	7455	401506	0	endocrine/metabolic	Wald ratio	1	1.09478	0.899769	1.33206	0.365592	0.762869
blood	eQTLGen	HLA-DRA	Pruritus and related conditions	698	783	408178	0	dermatologic	Wald ratio	1	0.762107	0.423083	1.3728	0.365592	0.762869
blood	eQTLGen	HLA-DRA	Liver abscess and sequelae of chronic liver disease	571.8	942	400055	7964	digestive	Wald ratio	1	1.28125	0.745296	2.20262	0.369958	0.76915
blood	eQTLGen	HLA-DRA	Benign neoplasm of breast	610.4	1553	401746	5662	genitourinary	Wald ratio	1	0.826427	0.5428	1.25826	0.374063	0.773469
blood	eQTLGen	HLA-DRA	Disturbances in tooth eruption	520.2	2364	398136	8461	digestive	Wald ratio	1	0.858546	0.613355	1.20175	0.374063	0.773469
blood	eQTLGen	HLA-DRA	Disorders of calcium/phosphorus metabolism	275.5	1204	406834	923	endocrine/metabolic	Wald ratio	1	0.806965	0.501128	1.29946	0.377586	0.776545
blood	eQTLGen	HLA-DRA	Fracture of humerus	803.1	1692	387765	19504	injuries & poisonings	Wald ratio	1	0.834342	0.558333	1.24679	0.376847	0.776545
blood	eQTLGen	HLA-DRA	Bronchiectasis	496.3	1882	375505	31574	respiratory	Wald ratio	1	0.842333	0.574311	1.23544	0.379917	0.777702
blood	eQTLGen	HLA-DRA	Problems associated with amniotic cavity and membranes	653	1404	405994	1563	pregnancy complications	Wald ratio	1	0.814694	0.515469	1.28762	0.380187	0.777702
blood	eQTLGen	HLA-DRA	Paralytic ileus	560.1	522	334783	73656	digestive	Wald ratio	1	1.38278	0.667279	2.86548	0.38332	0.782014
blood	eQTLGen	HLA-DRA	Abnormal findings on exam of gastrointestinal tract/ abdominal area	564.8	1650	334783	72528	digestive	Wald ratio	1	1.19855	0.7946	1.80785	0.387788	0.78692
blood	eQTLGen	HLA-DRA	Noninflammatory disorders of ovary, fallopian tube, and broad ligament	619.1	730	399629	8602	genitourinary	Wald ratio	1	0.762107	0.411391	1.41181	0.387788	0.78692
blood	eQTLGen	HLA-DRA	Disorders of tooth development	520	2449	398136	8376	digestive	Wald ratio	1	0.862647	0.616285	1.20749	0.389177	0.787644
blood	eQTLGen	HLA-DRA	Symptoms involving digestive system	561	15977	334783	58201	digestive	Wald ratio	1	1.05886	0.929054	1.2068	0.391366	0.789979
blood	eQTLGen	HLA-DRA	Fracture of upper limb	803	8521	387765	12675	injuries & poisonings	Wald ratio	1	1.0844	0.899598	1.30716	0.395325	0.795866
blood	eQTLGen	HLA-DRA	Allergic rhinitis	476	1060	390045	17856	respiratory	Wald ratio	1	1.24513	0.74487	2.08137	0.40295	0.796837
blood	eQTLGen	HLA-DRA	Arrhythmia (cardiac) NOS	427.5	922	380919	27120	circulatory system	Wald ratio	1	1.26306	0.727884	2.19173	0.406251	0.796837
blood	eQTLGen	HLA-DRA	Arterial embolism and thrombosis	444	921	400595	7445	circulatory system	Wald ratio	1	1.26306	0.727884	2.19173	0.406251	0.796837
blood	eQTLGen	HLA-DRA	Benign mammary dysplasias	610	3379	401746	3836	genitourinary	Wald ratio	1	0.883452	0.661327	1.18018	0.401632	0.796837
blood	eQTLGen	HLA-DRA	Diseases of the salivary glands	527	710	403323	4928	digestive	Wald ratio	1	0.765748	0.409513	1.43187	0.403256	0.796837
blood	eQTLGen	HLA-DRA	Disorders of refraction and accommodation; blindness and low vision	367	2431	406530	0	sense organs	Wald ratio	1	1.15371	0.824224	1.61491	0.404657	0.796837
blood	eQTLGen	HLA-DRA	Fracture of radius and ulna	803.2	5246	387765	15950	injuries & poisonings	Wald ratio	1	1.10527	0.87507	1.39602	0.400908	0.796837
blood	eQTLGen	HLA-DRA	Gastrointestinal hemorrhage	578	21137	385157	2667	digestive	Wald ratio	1	1.05383	0.933314	1.1899	0.397467	0.796837
blood	eQTLGen	HLA-DRA	Hemorrhage in early pregnancy	636.3	1083	400946	6932	pregnancy complications	Wald ratio	1	1.24513	0.74487	2.08137	0.40295	0.796837
blood	eQTLGen	HLA-DRA	Other disorders of stomach and duodenum	537	3404	378124	27433	digestive	Wald ratio	1	1.13192	0.847326	1.51211	0.401632	0.796837
blood	eQTLGen	HLA-DRA	Mood disorders	296	12560	365476	30925	mental disorders	Wald ratio	1	1.06392	0.916214	1.23544	0.416505	0.81277
blood	eQTLGen	HLA-DRA	Pain	338	771	408190	0	symptoms	Wald ratio	1	1.28125	0.704672	2.3296	0.416505	0.81277
blood	eQTLGen	HLA-DRA	Cellulitis and abscess of face/neck	681.2	524	397635	10802	dermatologic	Wald ratio	1	0.744161	0.359105	1.5421	0.426688	0.828405
blood	eQTLGen	HLA-DRA	Other unspecified back disorders	724.9	1617	391917	15427	musculoskeletal	Wald ratio	1	0.846357	0.561108	1.27662	0.426349	0.828405
blood	eQTLGen	HLA-DRA	Dysmenorrhea	626.2	1787	377857	29317	genitourinary	Wald ratio	1	1.17592	0.786911	1.75722	0.42912	0.828909
blood	eQTLGen	HLA-DRA	stress incontinence, female	624.9	5924	399509	3528	genitourinary	Wald ratio	1	0.913423	0.729969	1.14298	0.428555	0.828909
blood	eQTLGen	HLA-DRA	Cholelithiasis with acute cholecystitis	574.11	1513	391307	16141	digestive	Wald ratio	1	1.18718	0.772493	1.82447	0.433857	0.835093
blood	eQTLGen	HLA-DRA	Epistaxis or throat hemorrhage	477	2456	390045	16460	respiratory	Wald ratio	1	0.87507	0.62516	1.22488	0.4367	0.835093
blood	eQTLGen	HLA-DRA	Other disorders of bladder	596	9933	394699	4329	genitourinary	Wald ratio	1	0.935452	0.790671	1.10674	0.4367	0.835093
blood	eQTLGen	HLA-DRA	Paroxysmal tachycardia, unspecified	427.1	3225	380919	24817	circulatory system	Wald ratio	1	1.12654	0.835456	1.51905	0.434655	0.835093
blood	eQTLGen	HLA-DRA	Acidosis	276.41	1055	401506	6400	endocrine/metabolic	Wald ratio	1	1.22162	0.730804	2.04207	0.445084	0.838723
blood	eQTLGen	HLA-DRA	Bronchitis	497	631	375505	32825	respiratory	Wald ratio	1	0.776776	0.40393	1.49377	0.448964	0.838723
blood	eQTLGen	HLA-DRA	Cancer of other lymphoid, histiocytic tissue	202	2270	404466	2225	neoplasms	Wald ratio	1	1.14277	0.808813	1.6146	0.449196	0.838723
blood	eQTLGen	HLA-DRA	Cervical intraepithelial neoplasia [CIN] [Cervical dysplasia]	180.3	2090	381902	24969	neoplasms	Wald ratio	1	0.866769	0.602117	1.24774	0.441756	0.838723
blood	eQTLGen	HLA-DRA	Gout and other crystal arthropathies	274	3763	405198	0	endocrine/metabolic	Wald ratio	1	1.11055	0.847003	1.4561	0.448079	0.838723
blood	eQTLGen	HLA-DRA	Hammer toe (acquired)	735.21	1939	394914	12108	musculoskeletal	Wald ratio	1	1.15922	0.790369	1.70021	0.449591	0.838723
blood	eQTLGen	HLA-DRA	Hypotension NOS	458.9	3518	387905	17538	circulatory system	Wald ratio	1	1.11585	0.843136	1.47678	0.44328	0.838723
blood	eQTLGen	HLA-DRA	Malignant neoplasm of female breast	174.11	11874	388549	8538	neoplasms	Wald ratio	1	1.06392	0.907695	1.24703	0.444447	0.838723
blood	eQTLGen	HLA-DRA	Other biliary tract disease	575	3892	391307	13762	digestive	Wald ratio	1	1.11055	0.847003	1.4561	0.448079	0.838723
blood	eQTLGen	HLA-DRA	Otitis media and Eustachian tube disorders	381	2259	404888	1814	sense organs	Wald ratio	1	0.87091	0.610671	1.24205	0.445369	0.838723
blood	eQTLGen	HLA-DRA	Stricture of artery	447.1	873	400595	7493	circulatory system	Wald ratio	1	0.806965	0.460718	1.41343	0.453255	0.843496
blood	eQTLGen	HLA-DRA	Other disorders of the kidney and ureters	586	3362	397602	7997	genitourinary	Wald ratio	1	0.896174	0.670851	1.19718	0.458126	0.850488
blood	eQTLGen	HLA-DRA	Allergy/adverse effect of penicillin	960.2	16090	381797	11074	injuries & poisonings	Wald ratio	1	0.948923	0.824853	1.09166	0.463355	0.851904
blood	eQTLGen	HLA-DRA	Chronic pharyngitis and nasopharyngitis	472	966	390045	17950	respiratory	Wald ratio	1	1.22162	0.717277	2.08058	0.461218	0.851904
blood	eQTLGen	HLA-DRA	Complication of colostomy or enterostomy	853	502	394929	13530	injuries & poisonings	Wald ratio	1	0.754877	0.357534	1.59381	0.460818	0.851904
blood	eQTLGen	HLA-DRA	Unspecified monoarthritis	716.2	15790	365819	27352	musculoskeletal	Wald ratio	1	1.05383	0.916039	1.21234	0.463355	0.851904
blood	eQTLGen	HLA-DRA	Anxiety disorders	300	6939	365476	36546	mental disorders	Wald ratio	1	0.926577	0.754446	1.13798	0.467059	0.853936
blood	eQTLGen	HLA-DRA	Congenital anomalies of genital organs	751.1	732	406730	1499	congenital anomalies	Wald ratio	1	1.25706	0.678568	2.32871	0.467059	0.853936
blood	eQTLGen	HLA-DRA	Cystitis and urethritis	592	3088	379936	25937	genitourinary	Wald ratio	1	1.11585	0.82753	1.50464	0.472295	0.853936
blood	eQTLGen	HLA-DRA	Delirium due to conditions classified elsewhere	290.2	654	402383	5924	mental disorders	Wald ratio	1	1.2691	0.666135	2.41784	0.468674	0.853936
blood	eQTLGen	HLA-DRA	Dyschromia and Vitiligo	694	987	402672	5302	dermatologic	Wald ratio	1	0.822497	0.482932	1.40082	0.471957	0.853936
blood	eQTLGen	HLA-DRA	Labyrinthitis	386.3	767	402827	5367	sense organs	Wald ratio	1	1.25108	0.68168	2.29609	0.469633	0.853936
blood	eQTLGen	HLA-DRA	Pelvic peritoneal adhesions, female (postoperative) (postinfection)	614.1	2546	399757	6658	genitourinary	Wald ratio	1	0.883452	0.631148	1.23661	0.470158	0.853936
blood	eQTLGen	HLA-DRA	Degenerative disease of the spinal cord	334	1789	395209	11963	neurological	Wald ratio	1	0.866769	0.585477	1.28321	0.475051	0.854867
blood	eQTLGen	HLA-DRA	Disorders of menstruation and other abnormal bleeding from female genital tract	626	18580	377857	12524	genitourinary	Wald ratio	1	1.04882	0.92024	1.19535	0.475051	0.854867
blood	eQTLGen	HLA-DRA	Abdominal aortic aneurysm	442.11	903	400595	7463	circulatory system	Wald ratio	1	1.22162	0.704001	2.11981	0.476549	0.855545
blood	eQTLGen	HLA-DRA	Simple and unspecified goiter	240	602	391429	16930	endocrine/metabolic	Wald ratio	1	0.784216	0.400251	1.53652	0.478738	0.857458
blood	eQTLGen	HLA-DRA	Neoplasm of uncertain behavior	199	1412	370604	36945	neoplasms	Wald ratio	1	1.17032	0.754446	1.81545	0.4826	0.86235
blood	eQTLGen	HLA-DRA	Cancer of bladder	189.2	2427	404796	1738	neoplasms	Wald ratio	1	0.887672	0.634163	1.24252	0.487404	0.863846
blood	eQTLGen	HLA-DRA	Other disorders of middle ear and mastoid	385	828	404888	3245	sense organs	Wald ratio	1	1.22745	0.687816	2.19048	0.487965	0.863846
blood	eQTLGen	HLA-DRA	Pain in limb	773	6327	402634	0	symptoms	Wald ratio	1	0.926577	0.747431	1.14866	0.486647	0.863846
blood	eQTLGen	HLA-DRA	Symptoms involving head and neck	293	2986	405975	0	mental disorders	Wald ratio	1	0.896174	0.658433	1.21976	0.485822	0.863846
blood	eQTLGen	HLA-DRA	Duodenal ulcer	531.3	3002	401525	4434	digestive	Wald ratio	1	0.900456	0.661579	1.22558	0.504985	0.867801
blood	eQTLGen	HLA-DRA	Gastric ulcer	531.2	4109	401525	3327	digestive	Wald ratio	1	1.09478	0.842815	1.42208	0.497409	0.867801
blood	eQTLGen	HLA-DRA	Hematemesis	578.1	1961	385157	21843	digestive	Wald ratio	1	0.879251	0.605109	1.27759	0.499676	0.867801
blood	eQTLGen	HLA-DRA	Hyperparathyroidism	252.1	781	405386	2794	endocrine/metabolic	Wald ratio	1	1.23332	0.67831	2.24245	0.491768	0.867801
blood	eQTLGen	HLA-DRA	Infertility, female	626.8	1370	377857	29734	genitourinary	Wald ratio	1	1.17032	0.740481	1.84969	0.500649	0.867801
blood	eQTLGen	HLA-DRA	Noninflammatory female genital disorders	619	9332	399629	0	genitourinary	Wald ratio	1	1.06392	0.890894	1.27055	0.493842	0.867801
blood	eQTLGen	HLA-DRA	Other cerebral degenerations	331	1112	395209	12640	neurological	Wald ratio	1	1.18718	0.716867	1.96605	0.504985	0.867801
blood	eQTLGen	HLA-DRA	Other chronic nonalcoholic liver disease	571.5	1664	400055	7242	digestive	Wald ratio	1	1.15371	0.764873	1.74022	0.495354	0.867801
blood	eQTLGen	HLA-DRA	Other disorders of synovium, tendon, and bursa	727	7629	378711	22621	musculoskeletal	Wald ratio	1	1.069	0.878581	1.30069	0.504985	0.867801
blood	eQTLGen	HLA-DRA	Peritonitis and retroperitoneal infections	567	887	387338	20736	digestive	Wald ratio	1	1.21003	0.690838	2.11941	0.504985	0.867801
blood	eQTLGen	HLA-DRA	Stiffness of joint	741.2	615	402633	5713	musculoskeletal	Wald ratio	1	1.25706	0.641581	2.46296	0.504985	0.867801
blood	eQTLGen	HLA-DRA	Superficial cellulitis and abscess	681	7451	397635	3875	dermatologic	Wald ratio	1	1.069	0.878581	1.30069	0.504985	0.867801
blood	eQTLGen	HLA-DRA	Syncope and collapse	788	9163	399798	0	symptoms	Wald ratio	1	0.939921	0.787061	1.12247	0.493842	0.867801
blood	eQTLGen	HLA-DRA	Torus fracture	823	1674	385157	22130	injuries & poisonings	Wald ratio	1	1.14822	0.761236	1.73195	0.509837	0.872211
blood	eQTLGen	HLA-DRA	Viral warts & HPV	78	1007	403316	4638	infectious diseases	Wald ratio	1	0.838328	0.496847	1.41451	0.508796	0.872211
blood	eQTLGen	HLA-DRA	Ganglion and cyst of synovium, tendon, and bursa	727.4	3185	378711	27065	musculoskeletal	Wald ratio	1	0.904758	0.670979	1.21999	0.511663	0.873376
blood	eQTLGen	HLA-DRA	Hyperpotassemia	276.13	975	401506	6480	endocrine/metabolic	Wald ratio	1	0.838328	0.492227	1.42778	0.516259	0.875866
blood	eQTLGen	HLA-DRA	Injury, NOS	1009	8440	400521	0	injuries & poisonings	Wald ratio	1	1.06392	0.88261	1.28247	0.515692	0.875866
blood	eQTLGen	HLA-DRA	Paroxysmal supraventricular tachycardia	427.11	2359	380919	25683	circulatory system	Wald ratio	1	1.12119	0.79354	1.58411	0.516566	0.875866
blood	eQTLGen	HLA-DRA	Alcoholic liver damage	317.11	802	379355	28804	mental disorders	Wald ratio	1	0.826427	0.463096	1.47482	0.518823	0.877683
blood	eQTLGen	HLA-DRA	Bursitis	726.3	858	378711	29392	musculoskeletal	Wald ratio	1	1.20428	0.681161	2.12913	0.522599	0.877683
blood	eQTLGen	HLA-DRA	Complications of cardiac/vascular device, implant, and graft	854	1789	394929	12243	injuries & poisonings	Wald ratio	1	1.13733	0.768234	1.68376	0.520317	0.877683
blood	eQTLGen	HLA-DRA	Kyphoscoliosis and scoliosis	737.3	1063	394914	12984	musculoskeletal	Wald ratio	1	0.846357	0.506313	1.41478	0.524539	0.877683
blood	eQTLGen	HLA-DRA	Other complications of pregnancy NEC	646	2235	406726	0	pregnancy complications	Wald ratio	1	1.12654	0.782573	1.6217	0.521506	0.877683
blood	eQTLGen	HLA-DRA	Portal hypertension	571.81	529	400055	8377	digestive	Wald ratio	1	1.26306	0.615229	2.59306	0.524539	0.877683
blood	eQTLGen	HLA-DRA	Poisoning by psychotropic agents	969	1940	381797	25224	injuries & poisonings	Wald ratio	1	0.883452	0.602346	1.29574	0.525985	0.878177
blood	eQTLGen	HLA-DRA	Acute appendicitis	540.11	2608	405552	801	digestive	Wald ratio	1	1.11055	0.800835	1.54004	0.52963	0.878296
blood	eQTLGen	HLA-DRA	Adverse effects of sedatives or other central nervous system depressants and anesthetics	967	588	381797	26576	injuries & poisonings	Wald ratio	1	1.23921	0.620766	2.47379	0.543116	0.878296
blood	eQTLGen	HLA-DRA	Anxiety disorder	300.1	6375	365476	37110	mental disorders	Wald ratio	1	0.935452	0.754589	1.15966	0.542726	0.878296
blood	eQTLGen	HLA-DRA	Bipolar	296.1	1064	365476	42421	mental disorders	Wald ratio	1	1.17592	0.703464	1.96567	0.536455	0.878296
blood	eQTLGen	HLA-DRA	Cancer of esophagus	150	720	393372	14869	neoplasms	Wald ratio	1	1.21581	0.656303	2.2523	0.53446	0.878296
blood	eQTLGen	HLA-DRA	Carcinoma in situ of skin	172.3	667	395071	13223	neoplasms	Wald ratio	1	1.22745	0.644278	2.3385	0.533161	0.878296
blood	eQTLGen	HLA-DRA	Cerebral artery occlusion, with cerebral infarction	433.21	1501	399017	8443	circulatory system	Wald ratio	1	0.87507	0.569405	1.34482	0.542726	0.878296
blood	eQTLGen	HLA-DRA	Cystitis	592.1	2948	379936	26077	genitourinary	Wald ratio	1	1.10001	0.808197	1.4972	0.544475	0.878296
blood	eQTLGen	HLA-DRA	Diseases of spleen	289.5	515	401375	7071	hematopoietic	Wald ratio	1	0.795509	0.380315	1.66398	0.543456	0.878296
blood	eQTLGen	HLA-DRA	Disorders of conjunctiva	372	765	399306	8890	sense organs	Wald ratio	1	0.822497	0.448157	1.50952	0.528191	0.878296
blood	eQTLGen	HLA-DRA	Leukemia	204	1661	404466	2834	neoplasms	Wald ratio	1	0.879251	0.582915	1.32623	0.539456	0.878296
blood	eQTLGen	HLA-DRA	Malignant neoplasm of other and ill-defined sites within the digestive organs and peritoneum	159	5584	393372	10005	neoplasms	Wald ratio	1	1.07411	0.858382	1.34405	0.531971	0.878296
blood	eQTLGen	HLA-DRA	Other diseases of respiratory system, not elsewhere classified	519	9436	399525	0	respiratory	Wald ratio	1	1.05383	0.890724	1.24679	0.541126	0.878296
blood	eQTLGen	HLA-DRA	Rheumatism, unspecified and fibrositis	729.1	1010	378711	29240	musculoskeletal	Wald ratio	1	0.850401	0.504002	1.43488	0.543756	0.878296
blood	eQTLGen	HLA-DRA	Schizophrenia and other psychotic disorders	295	850	365476	42635	mental disorders	Wald ratio	1	1.19855	0.677922	2.11901	0.533317	0.878296
blood	eQTLGen	HLA-DRA	Viral infection	79	2806	403316	2839	infectious diseases	Wald ratio	1	0.904758	0.658559	1.243	0.536808	0.878296
blood	eQTLGen	HLA-DRA	Acute and chronic tonsillitis	474	2013	390045	16903	respiratory	Wald ratio	1	0.891913	0.613823	1.29599	0.548506	0.881074
blood	eQTLGen	HLA-DRA	Hemorrhage or hematoma complicating a procedure	850	5329	394929	8703	injuries & poisonings	Wald ratio	1	0.931004	0.737101	1.17592	0.548506	0.881074
blood	eQTLGen	HLA-DRA	Gangrene	791	550	408411	0	symptoms	Wald ratio	1	1.23921	0.609276	2.52044	0.55378	0.885816
blood	eQTLGen	HLA-DRA	Retinal detachments and defects	361	3263	397761	7937	sense organs	Wald ratio	1	1.09478	0.811903	1.47622	0.552679	0.885816
blood	eQTLGen	HLA-DRA	Foreign body injury	1001	1210	407751	0	injuries & poisonings	Wald ratio	1	1.15371	0.716457	1.85782	0.556374	0.888104
blood	eQTLGen	HLA-DRA	Depression	296.2	11901	365476	31584	mental disorders	Wald ratio	1	1.04832	0.894382	1.22874	0.560329	0.892479
blood	eQTLGen	HLA-DRA	Other diseases of respiratory system, NEC	519.8	8844	399525	592	respiratory	Wald ratio	1	1.05383	0.882442	1.2585	0.562625	0.892479
blood	eQTLGen	HLA-DRA	Peritoneal or intestinal adhesions	560.3	832	334783	73346	digestive	Wald ratio	1	1.18718	0.665247	2.1186	0.56148	0.892479
blood	eQTLGen	HLA-DRA	Cough	512.8	2884	399833	6244	respiratory	Wald ratio	1	0.913423	0.671106	1.24323	0.564779	0.894038
blood	eQTLGen	HLA-DRA	Agorophobia, social phobia, and panic disorder	300.12	709	365476	42776	mental disorders	Wald ratio	1	0.834342	0.446196	1.56014	0.570603	0.89407
blood	eQTLGen	HLA-DRA	Anaphylactic shock NOS	946	548	404817	3596	injuries & poisonings	Wald ratio	1	0.814694	0.400556	1.65701	0.571537	0.89407
blood	eQTLGen	HLA-DRA	Breast cancer [female]	174.1	12671	388549	7741	neoplasms	Wald ratio	1	1.04732	0.89353	1.22757	0.568279	0.89407
blood	eQTLGen	HLA-DRA	Disease of tricuspid valve	394.7	1058	402421	5482	circulatory system	Wald ratio	1	1.15922	0.693477	1.93776	0.573002	0.89407
blood	eQTLGen	HLA-DRA	Occlusion of cerebral arteries	433.2	4134	399017	5810	circulatory system	Wald ratio	1	0.926577	0.713323	1.20359	0.567709	0.89407
blood	eQTLGen	HLA-DRA	Renal colic	594.8	2055	401005	5901	genitourinary	Wald ratio	1	0.900456	0.625518	1.29624	0.572684	0.89407
blood	eQTLGen	HLA-DRA	Right bundle branch block	426.31	1498	380919	26544	circulatory system	Wald ratio	1	1.13192	0.736539	1.73956	0.571926	0.89407
blood	eQTLGen	HLA-DRA	Acid-base balance disorder	276.4	1161	401506	6294	endocrine/metabolic	Wald ratio	1	1.14822	0.706421	1.86634	0.577055	0.898556
blood	eQTLGen	HLA-DRA	Acute tonsillitis	474.1	614	390045	18302	respiratory	Wald ratio	1	0.830375	0.427787	1.61183	0.582802	0.898632
blood	eQTLGen	HLA-DRA	Cyst or abscess of Bartholin's gland	614.53	758	399757	8446	genitourinary	Wald ratio	1	1.18718	0.646862	2.17882	0.579684	0.898632
blood	eQTLGen	HLA-DRA	Dysuria	599.3	1199	384930	22832	genitourinary	Wald ratio	1	1.14277	0.70966	1.84019	0.582992	0.898632
blood	eQTLGen	HLA-DRA	Peripheral vascular disease	443	3927	400595	4439	circulatory system	Wald ratio	1	1.07924	0.823125	1.41505	0.581137	0.898632
blood	eQTLGen	HLA-DRA	Secondary malignancy of respiratory organs	198.2	2211	370604	36146	neoplasms	Wald ratio	1	0.904758	0.634405	1.29032	0.580516	0.898632
blood	eQTLGen	HLA-DRA	Overweight, obesity and other hyperalimentation	278	10968	397993	0	endocrine/metabolic	Wald ratio	1	1.04732	0.885222	1.23909	0.589964	0.907545
blood	eQTLGen	HLA-DRA	Abnormal involuntary movements	350.1	888	406217	1856	neurological	Wald ratio	1	0.858546	0.490167	1.50377	0.593803	0.909782
blood	eQTLGen	HLA-DRA	Unspecified polyarthropathy or polyarthritis	716.1	3535	365819	39607	musculoskeletal	Wald ratio	1	0.926577	0.700119	1.22628	0.593803	0.909782
blood	eQTLGen	HLA-DRA	Effects radiation NOS	990	3130	403295	2536	injuries & poisonings	Wald ratio	1	0.922172	0.683893	1.24347	0.595246	0.910165
blood	eQTLGen	HLA-DRA	Alcoholism	317.1	8968	379355	20638	mental disorders	Wald ratio	1	0.953457	0.798396	1.13863	0.598669	0.912577
blood	eQTLGen	HLA-DRA	Benign neoplasm of skin	216	7722	400618	621	neoplasms	Wald ratio	1	0.948923	0.779892	1.15459	0.600411	0.912577
blood	eQTLGen	HLA-DRA	Renal failure	585	6985	397602	4374	genitourinary	Wald ratio	1	1.05383	0.866108	1.28223	0.600411	0.912577
blood	eQTLGen	HLA-DRA	Calculus of bile duct	574.2	2634	391307	15020	digestive	Wald ratio	1	0.917787	0.661831	1.27273	0.607052	0.91901
blood	eQTLGen	HLA-DRA	Skull and face fracture and other intercranial injury	819	2957	405554	450	injuries & poisonings	Wald ratio	1	1.0844	0.796723	1.47594	0.606447	0.91901
blood	eQTLGen	HLA-DRA	Other abnormality of urination	599.9	1926	384930	22105	genitourinary	Wald ratio	1	0.904758	0.616873	1.32699	0.608514	0.919399
blood	eQTLGen	HLA-DRA	Protein-calorie malnutrition	260	1057	406492	1412	endocrine/metabolic	Wald ratio	1	0.87507	0.52349	1.46277	0.610689	0.92086
blood	eQTLGen	HLA-DRA	Acute periodontitis	523.31	668	398136	10157	digestive	Wald ratio	1	1.18153	0.620175	2.25102	0.611982	0.920991
blood	eQTLGen	HLA-DRA	Altered mental status	292.4	2189	402383	4389	mental disorders	Wald ratio	1	0.913423	0.640481	1.30268	0.617075	0.926827
blood	eQTLGen	HLA-DRA	Abdominal hernia	550	47344	361617	0	digestive	Wald ratio	1	0.979714	0.902398	1.06366	0.625099	0.928197
blood	eQTLGen	HLA-DRA	Arterial embolism and thrombosis of lower extremity artery	444.1	557	400595	7809	circulatory system	Wald ratio	1	1.19285	0.591987	2.40359	0.621777	0.928197
blood	eQTLGen	HLA-DRA	Bacterial infection NOS	41	12187	393897	2877	infectious diseases	Wald ratio	1	0.963048	0.829347	1.1183	0.621483	0.928197
blood	eQTLGen	HLA-DRA	Breast cancer	174	12898	388549	7514	neoplasms	Wald ratio	1	1.04085	0.888011	1.21999	0.621223	0.928197
blood	eQTLGen	HLA-DRA	Endometrial hyperplasia	621	1133	396384	11444	genitourinary	Wald ratio	1	0.883452	0.538471	1.44945	0.623733	0.928197
blood	eQTLGen	HLA-DRA	Gingival and periodontal diseases	523	1742	398136	9083	digestive	Wald ratio	1	1.10527	0.739635	1.65165	0.625286	0.928197
blood	eQTLGen	HLA-DRA	Calculus of lower urinary tract	594.2	778	401005	7178	genitourinary	Wald ratio	1	1.15922	0.637557	2.10773	0.62812	0.930593
blood	eQTLGen	HLA-DRA	Superficial injury without mention of infection	915	4289	403595	1077	injuries & poisonings	Wald ratio	1	0.939921	0.730386	1.20957	0.630174	0.931828
blood	eQTLGen	HLA-DRA	Intracerebral hemorrhage	430.2	700	399017	9244	circulatory system	Wald ratio	1	1.16476	0.6229	2.17798	0.632926	0.932284
blood	eQTLGen	HLA-DRA	Obesity	278.1	10799	397993	169	endocrine/metabolic	Wald ratio	1	1.04184	0.880593	1.23261	0.632808	0.932284
blood	eQTLGen	HLA-DRA	Chronic glomerulonephritis, NOS	580.14	845	397602	10514	genitourinary	Wald ratio	1	1.14822	0.649457	2.03003	0.634495	0.932793
blood	eQTLGen	HLA-DRA	Back pain	760	11274	397687	0	symptoms	Wald ratio	1	1.03887	0.88632	1.21767	0.637935	0.93425
blood	eQTLGen	HLA-DRA	Periodontitis (acute or chronic)	523.3	1222	398136	9603	digestive	Wald ratio	1	1.12119	0.696259	1.80544	0.637935	0.93425
blood	eQTLGen	HLA-DRA	Frequency of urination and polyuria	599.5	4037	384930	19994	genitourinary	Wald ratio	1	0.939921	0.723595	1.22092	0.642443	0.934765
blood	eQTLGen	HLA-DRA	Lipoma of skin and subcutaneous tissue	214.1	4611	401613	2737	neoplasms	Wald ratio	1	1.05886	0.830533	1.34996	0.644412	0.934765
blood	eQTLGen	HLA-DRA	Neurological disorders	292	4655	402383	1923	mental disorders	Wald ratio	1	1.05886	0.830533	1.34996	0.644412	0.934765
blood	eQTLGen	HLA-DRA	Rheumatic disease of the heart valves	394	4895	402421	1645	circulatory system	Wald ratio	1	0.944412	0.740763	1.20405	0.644412	0.934765
blood	eQTLGen	HLA-DRA	Vitamin B-complex deficiencies	261.2	754	406492	1715	endocrine/metabolic	Wald ratio	1	1.15371	0.628626	2.11739	0.644412	0.934765
blood	eQTLGen	HLA-DRA	Cardiomegaly	416	2573	402375	4013	circulatory system	Wald ratio	1	1.07924	0.778258	1.49662	0.647568	0.934943
blood	eQTLGen	HLA-DRA	Other acquired deformities of limbs	736	1649	394914	12398	musculoskeletal	Wald ratio	1	0.90908	0.602691	1.37123	0.649436	0.934943
blood	eQTLGen	HLA-DRA	Other disorders of liver	573	5847	400055	3059	digestive	Wald ratio	1	1.05383	0.842173	1.31867	0.646713	0.934943
blood	eQTLGen	HLA-DRA	Perforation of tympanic membrane	384.4	1044	404888	3029	sense organs	Wald ratio	1	1.12654	0.673927	1.88314	0.649436	0.934943
blood	eQTLGen	HLA-DRA	Open wounds of head; neck; and trunk	870	3837	400426	4698	injuries & poisonings	Wald ratio	1	1.06392	0.811439	1.39496	0.653954	0.939674
blood	eQTLGen	HLA-DRA	Abnormal findings examination of lungs	514	2500	406461	0	respiratory	Wald ratio	1	1.07924	0.771022	1.51067	0.656721	0.941877
blood	eQTLGen	HLA-DRA	Acquired foot deformities	735	9865	394914	4182	musculoskeletal	Wald ratio	1	0.960756	0.804508	1.14735	0.658413	0.942242
blood	eQTLGen	HLA-DRA	Strabismus (not specified as paralytic)	378.1	918	401245	6798	sense organs	Wald ratio	1	0.883452	0.50912	1.53301	0.659446	0.942242
blood	eQTLGen	HLA-DRA	Other specified cardiac dysrhythmias	427.3	3236	380919	24806	circulatory system	Wald ratio	1	0.935452	0.693742	1.26138	0.661749	0.943765
blood	eQTLGen	HLA-DRA	Lump or mass in breast	611.3	1525	401746	5690	genitourinary	Wald ratio	1	0.90908	0.591535	1.39709	0.66372	0.944811
blood	eQTLGen	HLA-DRA	Paroxysmal ventricular tachycardia	427.12	938	380919	27104	circulatory system	Wald ratio	1	1.12654	0.655303	1.93666	0.666443	0.94516
blood	eQTLGen	HLA-DRA	Skin cancer	172	13752	395071	138	neoplasms	Wald ratio	1	0.967649	0.833309	1.12365	0.666287	0.94516
blood	eQTLGen	HLA-DRA	Manlignant and unknown neoplasms of brain and nervous system	191	655	407239	1067	neoplasms	Wald ratio	1	1.15371	0.59994	2.21864	0.668235	0.945943
blood	eQTLGen	HLA-DRA	Poisoning/allergy of sulfonamides	961.1	874	381797	26290	injuries & poisonings	Wald ratio	1	0.883452	0.499697	1.56192	0.669941	0.946601
blood	eQTLGen	HLA-DRA	Abnormal findings on mammogram or breast exam	611	1580	401746	5635	genitourinary	Wald ratio	1	0.913423	0.59994	1.39071	0.672863	0.947222
blood	eQTLGen	HLA-DRA	Abnormal function study of cardiovascular system	429.2	524	402834	5603	circulatory system	Wald ratio	1	0.854464	0.412333	1.77067	0.672239	0.947222
blood	eQTLGen	HLA-DRA	Mucous polyp of cervix	622.2	3450	396384	9127	genitourinary	Wald ratio	1	1.06392	0.79642	1.42127	0.674957	0.94842
blood	eQTLGen	HLA-DRA	Enthesopathy	726.1	9668	378711	20582	musculoskeletal	Wald ratio	1	1.03639	0.875988	1.22617	0.676922	0.949433
blood	eQTLGen	HLA-DRA	Cardiac shunt/ heart septal defect	747.11	586	406165	2210	congenital anomalies	Wald ratio	1	0.866769	0.434196	1.7303	0.68518	0.949461
blood	eQTLGen	HLA-DRA	Displacement of intervertebral disc	722.1	513	391917	16531	musculoskeletal	Wald ratio	1	0.858546	0.414303	1.77913	0.681618	0.949461
blood	eQTLGen	HLA-DRA	Femoral hernia	550.3	651	361617	46693	digestive	Wald ratio	1	1.14822	0.597087	2.20809	0.678665	0.949461
blood	eQTLGen	HLA-DRA	Intracranial hemorrhage	430	1796	399017	8148	circulatory system	Wald ratio	1	0.922172	0.6229	1.36523	0.685653	0.949461
blood	eQTLGen	HLA-DRA	Megaloblastic anemia	281.1	1076	390026	17859	hematopoietic	Wald ratio	1	0.900456	0.543732	1.49121	0.683709	0.949461
blood	eQTLGen	HLA-DRA	Normal delivery	650	1928	407033	0	pregnancy complications	Wald ratio	1	1.0844	0.732478	1.60539	0.685653	0.949461
blood	eQTLGen	HLA-DRA	Other and unspecified disc disorder	722.9	4434	391917	12610	musculoskeletal	Wald ratio	1	0.948923	0.737382	1.22115	0.683709	0.949461
blood	eQTLGen	HLA-DRA	Other specified nonpsychotic and/or transient mental disorders	291	641	402383	5937	mental disorders	Wald ratio	1	1.14277	0.594248	2.19759	0.689157	0.952584
blood	eQTLGen	HLA-DRA	Curvature of spine	737	1134	394914	12913	musculoskeletal	Wald ratio	1	0.904758	0.551457	1.48441	0.691938	0.95277
blood	eQTLGen	HLA-DRA	Disorders of lacrimal system	375	2218	401245	5498	sense organs	Wald ratio	1	1.07411	0.753152	1.53184	0.693037	0.95277
blood	eQTLGen	HLA-DRA	Other specified benign mammary dysplasias	610.8	696	401746	6519	genitourinary	Wald ratio	1	0.879251	0.465841	1.65954	0.691324	0.95277
blood	eQTLGen	HLA-DRA	Nonspecific findings on examination of blood	790	6619	402342	0	symptoms	Wald ratio	1	1.04184	0.848296	1.27954	0.695864	0.953222
blood	eQTLGen	HLA-DRA	Spondylosis without myelopathy	721.1	5077	391917	11967	musculoskeletal	Wald ratio	1	0.954366	0.755597	1.20542	0.695058	0.953222
blood	eQTLGen	HLA-DRA	Hemorrhage of gastrointestinal tract	578.9	5229	385157	18575	digestive	Wald ratio	1	1.04682	0.828793	1.3222	0.700978	0.958506
blood	eQTLGen	HLA-DRA	Fracture of foot	801.1	1842	387765	19354	injuries & poisonings	Wald ratio	1	1.07924	0.728995	1.59776	0.703239	0.959877
blood	eQTLGen	HLA-DRA	Acute renal failure	585.1	4521	397602	6838	genitourinary	Wald ratio	1	1.04882	0.815005	1.3497	0.711107	0.962011
blood	eQTLGen	HLA-DRA	Flatulence	561.2	1689	334783	72489	digestive	Wald ratio	1	1.07924	0.722217	1.61276	0.709824	0.962011
blood	eQTLGen	HLA-DRA	Inguinal hernia	550.1	15995	361617	31349	digestive	Wald ratio	1	0.973663	0.846357	1.12012	0.7089	0.962011
blood	eQTLGen	HLA-DRA	Lymphadenitis	289.4	2622	401375	4964	hematopoietic	Wald ratio	1	0.939921	0.677793	1.30342	0.710318	0.962011
blood	eQTLGen	HLA-DRA	Other specified osteoporosis	743.13	532	401279	7150	musculoskeletal	Wald ratio	1	1.14822	0.559292	2.3573	0.706454	0.962011
blood	eQTLGen	HLA-DRA	Tachycardia NOS	427.7	2193	380919	25849	circulatory system	Wald ratio	1	1.069	0.749571	1.52456	0.712559	0.96227
blood	eQTLGen	HLA-DRA	Congestive heart failure; nonhypertensive	428	5415	402834	712	circulatory system	Wald ratio	1	1.04433	0.826821	1.31905	0.715858	0.965017
blood	eQTLGen	HLA-DRA	Chronic periodontitis	523.32	561	398136	10264	digestive	Wald ratio	1	1.13733	0.564434	2.29172	0.718847	0.965634
blood	eQTLGen	HLA-DRA	Tobacco use disorder	318	19780	379355	9826	mental disorders	Wald ratio	1	1.02265	0.905707	1.1547	0.717697	0.965634
blood	eQTLGen	HLA-DRA	Hyposmolality and/or hyponatremia	276.12	1826	401506	5629	endocrine/metabolic	Wald ratio	1	1.07411	0.725529	1.59016	0.720985	0.966804
blood	eQTLGen	HLA-DRA	Carbuncle and furuncle	686.1	2302	397635	9024	dermatologic	Wald ratio	1	0.939921	0.665247	1.32801	0.725325	0.97034
blood	eQTLGen	HLA-DRA	Cervicalgia	761	1796	407165	0	symptoms	Wald ratio	1	1.069	0.722079	1.5826	0.738883	0.97034
blood	eQTLGen	HLA-DRA	Cholelithiasis with other cholecystitis	574.12	5472	391307	12182	digestive	Wald ratio	1	1.04085	0.824067	1.31466	0.736871	0.97034
blood	eQTLGen	HLA-DRA	Chronic tonsillitis and adenoiditis	474.2	1126	390045	17790	respiratory	Wald ratio	1	0.917787	0.559399	1.50578	0.734141	0.97034
blood	eQTLGen	HLA-DRA	Excessive or frequent menstruation	626.12	9820	377857	21284	genitourinary	Wald ratio	1	1.03146	0.863717	1.23179	0.732272	0.97034
blood	eQTLGen	HLA-DRA	Irregular menstrual cycle/bleeding	626.1	15880	377857	15224	genitourinary	Wald ratio	1	1.0246	0.890639	1.17872	0.733857	0.97034
blood	eQTLGen	HLA-DRA	Malposition and malpresentation of fetus or obstruction	652	1720	405994	1247	digestive	Wald ratio	1	0.931004	0.611487	1.41748	0.738883	0.97034
blood	eQTLGen	HLA-DRA	Myopia	367.1	1257	406530	1174	sense organs	Wald ratio	1	1.0844	0.673413	1.7462	0.738883	0.97034
blood	eQTLGen	HLA-DRA	Other hypertrophic and atrophic conditions of skin	701	4804	403875	282	dermatologic	Wald ratio	1	1.04283	0.817962	1.32953	0.735015	0.97034
blood	eQTLGen	HLA-DRA	Pilonidal cyst	686.3	587	397635	10739	dermatologic	Wald ratio	1	0.887672	0.448841	1.75555	0.732	0.97034
blood	eQTLGen	HLA-DRA	Respiratory abnormalities	513	611	408350	0	respiratory	Wald ratio	1	1.12119	0.572235	2.19675	0.738883	0.97034
blood	eQTLGen	HLA-DRA	Secondary malignant neoplasm of digestive systems	198.3	1519	370604	36838	neoplasms	Wald ratio	1	0.926577	0.602921	1.42398	0.727971	0.97034
blood	eQTLGen	HLA-DRA	Hypertrophy of breast (Gynecomastia)	612.2	854	401746	6361	genitourinary	Wald ratio	1	1.10001	0.622188	1.9448	0.743011	0.97335
blood	eQTLGen	HLA-DRA	Neuralgia, neuritis, and radiculitis NOS	766	1181	405481	2299	symptoms	Wald ratio	1	1.0844	0.667152	1.76259	0.743726	0.97335
blood	eQTLGen	HLA-DRA	Disorders of adrenal glands	255	642	405386	2933	endocrine/metabolic	Wald ratio	1	1.11055	0.577495	2.13563	0.753304	0.974188
blood	eQTLGen	HLA-DRA	Epilepsy	345.1	901	395209	12851	neurological	Wald ratio	1	0.913423	0.526392	1.58502	0.747427	0.974188
blood	eQTLGen	HLA-DRA	Jaundice (not of newborn)	573.5	897	400055	8009	digestive	Wald ratio	1	1.09478	0.630907	1.89972	0.747427	0.974188
blood	eQTLGen	HLA-DRA	Melanomas of skin	172.11	2691	395071	11199	neoplasms	Wald ratio	1	0.948923	0.684284	1.31591	0.753304	0.974188
blood	eQTLGen	HLA-DRA	Melanomas of skin, dx or hx	172.1	2691	395071	11199	neoplasms	Wald ratio	1	0.948923	0.684284	1.31591	0.753304	0.974188
blood	eQTLGen	HLA-DRA	Myalgia and myositis unspecified	770	642	408319	0	symptoms	Wald ratio	1	1.11055	0.577495	2.13563	0.753304	0.974188
blood	eQTLGen	HLA-DRA	Transient cerebral ischemia	433.31	2146	399017	7798	circulatory system	Wald ratio	1	1.05886	0.74246	1.5101	0.752162	0.974188
blood	eQTLGen	HLA-DRA	Gout	274.1	3195	405198	568	endocrine/metabolic	Wald ratio	1	1.04832	0.777443	1.41356	0.757036	0.977357
blood	eQTLGen	HLA-DRA	Hemoptysis	516.1	2073	406794	94	respiratory	Wald ratio	1	0.944412	0.656053	1.35951	0.758316	0.977357
blood	eQTLGen	HLA-DRA	Colon cancer	153.2	3051	382756	23154	neoplasms	Wald ratio	1	1.04882	0.770581	1.42751	0.761867	0.978635
blood	eQTLGen	HLA-DRA	Complication due to other implant and internal device	859	3265	394929	10767	injuries & poisonings	Wald ratio	1	1.04632	0.775962	1.41087	0.766562	0.978635
blood	eQTLGen	HLA-DRA	Hypertension complicating pregnancy, childbirth, and the puerperium	642	1114	407847	0	pregnancy complications	Wald ratio	1	1.07924	0.65169	1.78729	0.767004	0.978635
blood	eQTLGen	HLA-DRA	Other mental disorder	306	28791	365476	14694	mental disorders	Wald ratio	1	1.01585	0.91665	1.12579	0.764177	0.978635
blood	eQTLGen	HLA-DRA	Other non-epithelial cancer of skin	172.2	11149	395071	2741	neoplasms	Wald ratio	1	0.974591	0.823753	1.15305	0.764177	0.978635
blood	eQTLGen	HLA-DRA	Premature beats	427.6	536	380919	27506	circulatory system	Wald ratio	1	0.896174	0.43652	1.83984	0.765168	0.978635
blood	eQTLGen	HLA-DRA	Degeneration of macula and posterior pole of retina	362.2	2191	396859	9911	sense organs	Wald ratio	1	1.05383	0.73893	1.50291	0.772219	0.983644
blood	eQTLGen	HLA-DRA	Aortic aneurysm	442.1	1374	400595	6992	circulatory system	Wald ratio	1	1.06392	0.679474	1.66588	0.786519	0.984576
blood	eQTLGen	HLA-DRA	Atrial fibrillation and flutter	427.2	14820	380919	13222	circulatory system	Wald ratio	1	1.01925	0.885982	1.17256	0.789726	0.984576
blood	eQTLGen	HLA-DRA	Cancer of other female genital organs	184	2463	389695	16803	neoplasms	Wald ratio	1	1.04882	0.749285	1.46808	0.781183	0.984576
blood	eQTLGen	HLA-DRA	Carditis	420	2020	405779	1162	circulatory system	Wald ratio	1	0.948923	0.653058	1.37883	0.783316	0.984576
blood	eQTLGen	HLA-DRA	Ectropion or entropion	374.1	1068	399306	8587	sense organs	Wald ratio	1	0.931004	0.556951	1.55627	0.785063	0.984576
blood	eQTLGen	HLA-DRA	Electrolyte imbalance	276.1	4123	401506	3332	endocrine/metabolic	Wald ratio	1	0.962589	0.741046	1.25036	0.775097	0.984576
blood	eQTLGen	HLA-DRA	Infection/inflammation of internal prosthetic device; implant; and graft	81	2485	402343	4133	infectious diseases	Wald ratio	1	1.04882	0.749285	1.46808	0.781183	0.984576
blood	eQTLGen	HLA-DRA	Obstruction of bile duct	575.2	777	391307	16877	digestive	Wald ratio	1	0.917787	0.504771	1.66874	0.778519	0.984576
blood	eQTLGen	HLA-DRA	Osteomyelitis	710.1	565	365819	42577	musculoskeletal	Wald ratio	1	1.10001	0.545913	2.21652	0.789726	0.984576
blood	eQTLGen	HLA-DRA	Osteoporosis, osteopenia and pathological fracture	743	7682	401279	0	musculoskeletal	Wald ratio	1	1.02852	0.845309	1.25144	0.778747	0.984576
blood	eQTLGen	HLA-DRA	Other and unspecified disorders of back	724	2077	391917	14967	musculoskeletal	Wald ratio	1	1.05383	0.732059	1.51702	0.777904	0.984576
blood	eQTLGen	HLA-DRA	Other venous embolism and thrombosis	452	558	369592	38811	circulatory system	Wald ratio	1	1.10001	0.545913	2.21652	0.789726	0.984576
blood	eQTLGen	HLA-DRA	Ventral hernia	550.5	3448	361617	43896	digestive	Wald ratio	1	1.04134	0.77952	1.39111	0.783936	0.984576
blood	eQTLGen	HLA-DRA	Alcohol-related disorders	317	12922	379355	16684	mental disorders	Wald ratio	1	1.02022	0.878581	1.18469	0.792936	0.985284
blood	eQTLGen	HLA-DRA	Inflammatory disease of cervix, vagina, and vulva	614.5	2864	399757	6340	genitourinary	Wald ratio	1	0.959383	0.69832	1.31804	0.798042	0.985284
blood	eQTLGen	HLA-DRA	Malignant neoplasm of ovary and other uterine adnexa	184.1	2127	389695	17139	neoplasms	Wald ratio	1	0.953457	0.662336	1.37254	0.797634	0.985284
blood	eQTLGen	HLA-DRA	Other symptoms involving abdomen and pelvis	579	3195	385157	20609	digestive	Wald ratio	1	0.961672	0.713187	1.29673	0.797758	0.985284
blood	eQTLGen	HLA-DRA	Pneumococcal pneumonia	480.11	5951	398538	4472	respiratory	Wald ratio	1	0.972272	0.78429	1.20531	0.797548	0.985284
blood	eQTLGen	HLA-DRA	Secondary malignant neoplasm of liver	198.4	2638	370604	35719	neoplasms	Wald ratio	1	1.04383	0.752722	1.44752	0.797068	0.985284
blood	eQTLGen	HLA-DRA	Abnormal sputum	516	2167	406794	0	respiratory	Wald ratio	1	0.958926	0.672387	1.36757	0.816865	0.985333
blood	eQTLGen	HLA-DRA	Congestive heart failure (CHF) NOS	428.1	2031	402834	4096	circulatory system	Wald ratio	1	1.04433	0.718715	1.51745	0.820035	0.985333
blood	eQTLGen	HLA-DRA	Decubitus ulcer	707.1	913	406973	1075	dermatologic	Wald ratio	1	0.935452	0.539087	1.62324	0.812433	0.985333
blood	eQTLGen	HLA-DRA	Dental caries	521.1	3051	398136	7774	digestive	Wald ratio	1	0.963966	0.708241	1.31203	0.815503	0.985333
blood	eQTLGen	HLA-DRA	Disorders of the pituitary gland and its hypothalamic control	253	693	405386	2882	endocrine/metabolic	Wald ratio	1	0.926577	0.490915	1.74887	0.81398	0.985333
blood	eQTLGen	HLA-DRA	Intracranial hemorrhage (injury)	818	508	405554	2899	injuries & poisonings	Wald ratio	1	0.917787	0.438773	1.91975	0.819764	0.985333
blood	eQTLGen	HLA-DRA	Known or suspected fetal abnormality affecting management of mother	655	4325	404636	0	pregnancy complications	Wald ratio	1	1.03343	0.788188	1.35499	0.811935	0.985333
blood	eQTLGen	HLA-DRA	Macular degeneration (senile) of retina NOS	362.29	2188	396859	9914	sense organs	Wald ratio	1	1.04333	0.731571	1.48795	0.814822	0.985333
blood	eQTLGen	HLA-DRA	Malignant neoplasm of ovary	184.11	2103	389695	17163	neoplasms	Wald ratio	1	0.956187	0.664233	1.37647	0.809535	0.985333
blood	eQTLGen	HLA-DRA	Other congenital musculoskeletal anomalies	756	594	407831	536	congenital anomalies	Wald ratio	1	0.917787	0.464068	1.81511	0.805237	0.985333
blood	eQTLGen	HLA-DRA	Other disorders of soft tissues	729	6170	378711	24080	musculoskeletal	Wald ratio	1	1.02607	0.827688	1.272	0.814377	0.985333
blood	eQTLGen	HLA-DRA	Other disorders of urethra and urinary tract	597	4069	394699	10193	genitourinary	Wald ratio	1	0.967649	0.744941	1.25694	0.80535	0.985333
blood	eQTLGen	HLA-DRA	Pernicious anemia	281.11	754	390026	18181	hematopoietic	Wald ratio	1	0.931004	0.50728	1.70866	0.817494	0.985333
blood	eQTLGen	HLA-DRA	Pleurisy; pleural effusion	507	6448	397411	5102	respiratory	Wald ratio	1	0.974127	0.793162	1.19638	0.802587	0.985333
blood	eQTLGen	HLA-DRA	Rupture of synovium	727.5	593	378711	29657	musculoskeletal	Wald ratio	1	1.0844	0.548312	2.14461	0.815857	0.985333
blood	eQTLGen	HLA-DRA	Umbilical cord complications during labor and delivery	663	533	401037	7391	pregnancy complications	Wald ratio	1	0.913423	0.440785	1.89285	0.807549	0.985333
blood	eQTLGen	HLA-DRA	Vitamin deficiency	261	1208	406492	1261	endocrine/metabolic	Wald ratio	1	0.944412	0.586482	1.52078	0.81398	0.985333
blood	eQTLGen	HLA-DRA	Symptoms involving female genital tract	624	6688	399509	2764	genitourinary	Wald ratio	1	0.976917	0.795433	1.19981	0.823748	0.988238
blood	eQTLGen	HLA-DRA	Meniere's disease	386.1	578	402827	5556	sense organs	Wald ratio	1	0.926577	0.464157	1.84969	0.828819	0.990051
blood	eQTLGen	HLA-DRA	Reflux esophagitis	530.14	10551	369275	29135	digestive	Wald ratio	1	0.981584	0.829663	1.16132	0.828468	0.990051
blood	eQTLGen	HLA-DRA	Secondary malignant neoplasm	198	9483	370604	28874	neoplasms	Wald ratio	1	1.01973	0.853894	1.21778	0.829152	0.990051
blood	eQTLGen	HLA-DRA	Appendicitis	540.1	3217	405552	192	digestive	Wald ratio	1	1.03245	0.765675	1.39217	0.834156	0.992127
blood	eQTLGen	HLA-DRA	Aseptic necrosis of bone	733.4	542	391041	17378	musculoskeletal	Wald ratio	1	0.931004	0.457742	1.89358	0.843539	0.992127
blood	eQTLGen	HLA-DRA	Benign neoplasm of other parts of digestive system	211	5280	395301	8380	neoplasms	Wald ratio	1	0.977382	0.77382	1.23449	0.847742	0.992127
blood	eQTLGen	HLA-DRA	Diffuse diseases of connective tissue	709	3463	399404	6094	dermatologic	Wald ratio	1	1.03048	0.771389	1.3766	0.838959	0.992127
blood	eQTLGen	HLA-DRA	Disorder of skin and subcutaneous tissue NOS	689	5782	403179	0	dermatologic	Wald ratio	1	0.978315	0.781827	1.22418	0.848003	0.992127
blood	eQTLGen	HLA-DRA	Disorders of uterus, NEC	619.2	3336	399629	5996	genitourinary	Wald ratio	1	0.972272	0.727815	1.29884	0.849056	0.992127
blood	eQTLGen	HLA-DRA	Effects of other external causes	1015	4230	404731	0	symptoms	Wald ratio	1	0.974127	0.749929	1.26535	0.844275	0.992127
blood	eQTLGen	HLA-DRA	Epilepsy, recurrent seizures, convulsions	345	5087	395209	8665	neurological	Wald ratio	1	1.02363	0.810434	1.29291	0.84461	0.992127
blood	eQTLGen	HLA-DRA	Hypotension	458	5827	387905	15229	circulatory system	Wald ratio	1	1.02071	0.82336	1.26535	0.851695	0.992127
blood	eQTLGen	HLA-DRA	Other abnormal blood chemistry	790.6	6413	402342	206	symptoms	Wald ratio	1	1.02071	0.82336	1.26535	0.851695	0.992127
blood	eQTLGen	HLA-DRA	Other disorders of arteries and arterioles	447	1333	400595	7033	circulatory system	Wald ratio	1	0.955276	0.604417	1.50981	0.844674	0.992127
blood	eQTLGen	HLA-DRA	Other disorders of bone and cartilage	733	3773	391041	14147	musculoskeletal	Wald ratio	1	0.971345	0.740834	1.27358	0.833399	0.992127
blood	eQTLGen	HLA-DRA	Other dyspnea	512.9	912	399833	8216	respiratory	Wald ratio	1	1.05886	0.610206	1.83739	0.83883	0.992127
blood	eQTLGen	HLA-DRA	Peptic ulcer (excl. esophageal)	531	7436	401525	0	digestive	Wald ratio	1	1.02071	0.838888	1.24193	0.837758	0.992127
blood	eQTLGen	HLA-DRA	Poisoning by other anti-infectives	961	1256	381797	25908	injuries & poisonings	Wald ratio	1	0.955276	0.593229	1.53828	0.850692	0.992127
blood	eQTLGen	HLA-DRA	Scar conditions and fibrosis of skin	701.2	2356	403875	2730	dermatologic	Wald ratio	1	1.03639	0.733526	1.46431	0.839367	0.992127
blood	eQTLGen	HLA-DRA	Abnormal heart sounds	396	1049	402421	5491	circulatory system	Wald ratio	1	1.04882	0.627429	1.75321	0.855725	0.993182
blood	eQTLGen	HLA-DRA	Fracture of vertebral column without mention of spinal cord injury	805	1352	387765	19844	injuries & poisonings	Wald ratio	1	0.95984	0.613004	1.50291	0.857807	0.993182
blood	eQTLGen	HLA-DRA	Malunion and nonunion of fracture	733.8	1268	391041	16652	musculoskeletal	Wald ratio	1	1.04433	0.654616	1.66604	0.855583	0.993182
blood	eQTLGen	HLA-DRA	Osteomyelitis, periostitis, and other infections involving bone	710	612	365819	42530	musculoskeletal	Wald ratio	1	0.939921	0.47972	1.8416	0.856716	0.993182
blood	eQTLGen	HLA-DRA	Primary/intrinsic cardiomyopathies	425.1	1208	405779	1974	circulatory system	Wald ratio	1	0.958012	0.594928	1.54269	0.859924	0.994125
blood	eQTLGen	HLA-DRA	Abnormal results of function study of liver	573.7	3479	400055	5427	digestive	Wald ratio	1	1.01828	0.769407	1.34764	0.899204	0.994754
blood	eQTLGen	HLA-DRA	Benign neoplasm of uterus	218	10610	391653	6698	neoplasms	Wald ratio	1	0.988627	0.835615	1.16966	0.89393	0.994754
blood	eQTLGen	HLA-DRA	Cancer of brain and nervous system	191.1	531	407239	1191	neoplasms	Wald ratio	1	0.948923	0.462214	1.94814	0.886403	0.994754
blood	eQTLGen	HLA-DRA	Cardiac conduction disorders	426	6959	380919	21083	circulatory system	Wald ratio	1	1.01488	0.826348	1.24644	0.887942	0.994754
blood	eQTLGen	HLA-DRA	Cellulitis and abscess of foot, toe	681.6	5502	397635	5824	dermatologic	Wald ratio	1	0.985334	0.787437	1.23297	0.897226	0.994754
blood	eQTLGen	HLA-DRA	Complications of labor and delivery NEC	669	2559	401037	5365	pregnancy complications	Wald ratio	1	1.02999	0.722217	1.46892	0.870394	0.994754
blood	eQTLGen	HLA-DRA	Complications of surgical and medical procedures	1011	9140	399821	0	injuries & poisonings	Wald ratio	1	1.01585	0.850644	1.21315	0.862114	0.994754
blood	eQTLGen	HLA-DRA	Corneal opacity and other disorders of cornea	364	732	397761	10468	sense organs	Wald ratio	1	1.04782	0.565619	1.94109	0.88196	0.994754
blood	eQTLGen	HLA-DRA	Degeneration of intervertebral disc	722.6	2846	391917	14198	musculoskeletal	Wald ratio	1	0.974127	0.709052	1.3383	0.871491	0.994754
blood	eQTLGen	HLA-DRA	Digestive congenital anomalies	750	703	406730	1528	congenital anomalies	Wald ratio	1	1.04134	0.556898	1.94721	0.899047	0.994754
blood	eQTLGen	HLA-DRA	Diseases of nail, NOS	703	1287	402357	5317	dermatologic	Wald ratio	1	1.03788	0.650572	1.65575	0.876033	0.994754
blood	eQTLGen	HLA-DRA	Epiphora	375.2	899	401245	6817	sense organs	Wald ratio	1	0.953911	0.549725	1.65528	0.866743	0.994754
blood	eQTLGen	HLA-DRA	Fetal distress and abnormal forces of labor	661	2272	401037	5652	pregnancy complications	Wald ratio	1	0.971345	0.668489	1.41141	0.878793	0.994754
blood	eQTLGen	HLA-DRA	Fracture of neck of femur	800.1	1814	387765	19382	injuries & poisonings	Wald ratio	1	0.970882	0.655803	1.43734	0.882643	0.994754
blood	eQTLGen	HLA-DRA	Heart failure NOS	428.2	4269	402834	1858	circulatory system	Wald ratio	1	1.02022	0.785413	1.32522	0.880765	0.994754
blood	eQTLGen	HLA-DRA	Inflammatory disease of breast	613.1	723	406978	1260	genitourinary	Wald ratio	1	1.04532	0.564272	1.93647	0.887942	0.994754
blood	eQTLGen	HLA-DRA	Late effects of cerebrovascular disease	433.8	1263	399017	8681	circulatory system	Wald ratio	1	1.03887	0.651193	1.65733	0.872881	0.994754
blood	eQTLGen	HLA-DRA	Memory loss	292.3	700	402383	5878	mental disorders	Wald ratio	1	0.960298	0.513556	1.79566	0.899047	0.994754
blood	eQTLGen	HLA-DRA	Myeloproliferative disease	200	995	404466	3500	neoplasms	Wald ratio	1	1.04035	0.610846	1.77186	0.884226	0.994754
blood	eQTLGen	HLA-DRA	Nausea and vomiting	789	11706	397255	0	symptoms	Wald ratio	1	1.01199	0.863388	1.18616	0.883086	0.994754
blood	eQTLGen	HLA-DRA	Other disorders of eyelids	374	5726	399306	3929	sense organs	Wald ratio	1	0.981584	0.78444	1.22827	0.870912	0.994754
blood	eQTLGen	HLA-DRA	Prolapse of vaginal vault after hysterectomy	618.5	513	396730	11718	genitourinary	Wald ratio	1	0.948923	0.453658	1.98488	0.88926	0.994754
blood	eQTLGen	HLA-DRA	Pulmonary heart disease	415	4257	402375	2329	circulatory system	Wald ratio	1	0.979248	0.753871	1.272	0.875132	0.994754
blood	eQTLGen	HLA-DRA	Rash and other nonspecific skin eruption	687.1	2157	403407	3397	dermatologic	Wald ratio	1	0.976917	0.685002	1.39323	0.897399	0.994754
blood	eQTLGen	HLA-DRA	Sciatica	764	2383	405481	1097	symptoms	Wald ratio	1	0.977382	0.691761	1.38093	0.89678	0.994754
blood	eQTLGen	HLA-DRA	Spondylosis and allied disorders	721	7930	391917	9114	musculoskeletal	Wald ratio	1	1.01343	0.840729	1.22162	0.88866	0.994754
blood	eQTLGen	HLA-DRA	Symptoms involving skin and other integumentary tissue	782	1816	407145	0	symptoms	Wald ratio	1	0.975056	0.658622	1.44352	0.899581	0.994754
blood	eQTLGen	HLA-DRA	Tinnitus	389.4	515	404562	3884	sense organs	Wald ratio	1	0.948923	0.453658	1.98488	0.88926	0.994754
blood	eQTLGen	HLA-DRA	Unspecified diffuse connective tissue disease	709.7	2720	399404	6837	dermatologic	Wald ratio	1	0.976451	0.710744	1.34149	0.883086	0.994754
blood	eQTLGen	HLA-DRA	Uterine leiomyoma	218.1	10345	391653	6963	neoplasms	Wald ratio	1	0.985334	0.832832	1.16576	0.863263	0.994754
blood	eQTLGen	HLA-DRA	Diseases of hard tissues of teeth	521	3091	398136	7734	digestive	Wald ratio	1	0.981584	0.727954	1.32358	0.902998	0.997088
blood	eQTLGen	HLA-DRA	Acute pharyngitis	465.2	870	406447	1644	respiratory	Wald ratio	1	1.02071	0.582749	1.7878	0.942867	0.998225
blood	eQTLGen	HLA-DRA	Acute upper respiratory infections of multiple or unspecified sites	465	2335	406447	179	respiratory	Wald ratio	1	1.01295	0.716936	1.43119	0.941828	0.998225
blood	eQTLGen	HLA-DRA	Aneurysm and dissection of heart	411.41	698	377103	31160	circulatory system	Wald ratio	1	1.03343	0.552668	1.93242	0.917975	0.998225
blood	eQTLGen	HLA-DRA	Appendiceal conditions	540	3409	405552	0	digestive	Wald ratio	1	1.00669	0.753583	1.34482	0.963979	0.998225
blood	eQTLGen	HLA-DRA	Ascites (non malignant)	572	1547	400055	7359	digestive	Wald ratio	1	0.998571	0.655865	1.52035	0.994681	0.998225
blood	eQTLGen	HLA-DRA	Atrioventricular [AV] block	426.2	2125	380919	25917	circulatory system	Wald ratio	1	1.01731	0.70669	1.46445	0.926454	0.998225
blood	eQTLGen	HLA-DRA	Bacterial pneumonia	480.1	6710	398538	3713	respiratory	Wald ratio	1	1.00574	0.818899	1.2352	0.956501	0.998225
blood	eQTLGen	HLA-DRA	Benign neoplasm of brain and other parts of nervous system	225	828	407239	894	neoplasms	Wald ratio	1	1.02607	0.574969	1.83109	0.930595	0.998225
blood	eQTLGen	HLA-DRA	Benign neoplasm of brain, cranial nerves, meninges	225.1	774	407239	948	neoplasms	Wald ratio	1	1.00138	0.550748	1.82074	0.996385	0.998225
blood	eQTLGen	HLA-DRA	Benign neoplasm of lip, oral cavity, and pharynx	210	984	406821	1156	neoplasms	Wald ratio	1	0.997905	0.585923	1.69956	0.993841	0.998225
blood	eQTLGen	HLA-DRA	Benign neoplasm of ovary	220	1482	380325	27154	neoplasms	Wald ratio	1	1.01247	0.652684	1.57058	0.955884	0.998225
blood	eQTLGen	HLA-DRA	Bundle branch block	426.3	3353	380919	24689	circulatory system	Wald ratio	1	0.992403	0.742885	1.32573	0.958837	0.998225
blood	eQTLGen	HLA-DRA	Calculus of ureter	594.3	2417	401005	5539	genitourinary	Wald ratio	1	0.988627	0.706286	1.38383	0.946847	0.998225
blood	eQTLGen	HLA-DRA	Cancer of stomach	151	554	393372	15035	neoplasms	Wald ratio	1	0.981116	0.486907	1.97695	0.957466	0.998225
blood	eQTLGen	HLA-DRA	Cardiac pacemaker in situ	426.91	2283	380919	25759	circulatory system	Wald ratio	1	0.981584	0.694734	1.38687	0.916054	0.998225
blood	eQTLGen	HLA-DRA	Cardiac pacemaker/device in situ	426.9	2487	380919	25555	circulatory system	Wald ratio	1	1.00717	0.719537	1.4098	0.966764	0.998225
blood	eQTLGen	HLA-DRA	Cardiomyopathy	425	1247	405779	1935	circulatory system	Wald ratio	1	0.977382	0.606957	1.57388	0.925016	0.998225
blood	eQTLGen	HLA-DRA	Cellulitis and abscess of arm/hand	681.3	5539	397635	5787	dermatologic	Wald ratio	1	0.992876	0.793464	1.2424	0.950165	0.998225
blood	eQTLGen	HLA-DRA	Cellulitis and abscess of leg, except foot	681.5	5547	397635	5779	dermatologic	Wald ratio	1	1.00129	0.800186	1.25293	0.991024	0.998225
blood	eQTLGen	HLA-DRA	Cellulitis and abscess of trunk	681.7	602	397635	10724	dermatologic	Wald ratio	1	1.03097	0.526192	2.02	0.92917	0.998225
blood	eQTLGen	HLA-DRA	Cerebral ischemia	433.3	2920	399017	7024	circulatory system	Wald ratio	1	1.01779	0.747787	1.38529	0.910727	0.998225
blood	eQTLGen	HLA-DRA	Chronic cystitis	592.12	892	379936	28133	genitourinary	Wald ratio	1	1.00526	0.573928	1.76074	0.985373	0.998225
blood	eQTLGen	HLA-DRA	Chronic pulmonary heart disease	415.2	590	402375	5996	circulatory system	Wald ratio	1	0.993823	0.502515	1.96548	0.985792	0.998225
blood	eQTLGen	HLA-DRA	Convulsions	345.3	2232	395209	11520	neurological	Wald ratio	1	1.0144	0.711286	1.44669	0.937074	0.998225
blood	eQTLGen	HLA-DRA	Diseases of the larynx and vocal cords	473	2630	390045	16286	respiratory	Wald ratio	1	0.986273	0.711218	1.3677	0.933965	0.998225
blood	eQTLGen	HLA-DRA	Dislocation	830	2094	391457	15410	injuries & poisonings	Wald ratio	1	0.980649	0.681225	1.41168	0.916274	0.998225
blood	eQTLGen	HLA-DRA	Disorders of esophageal motility	530.5	639	369275	39047	digestive	Wald ratio	1	0.983457	0.506651	1.90898	0.960684	0.998225
blood	eQTLGen	HLA-DRA	Disturbance of skin sensation	687.4	2900	403407	2654	dermatologic	Wald ratio	1	1.00162	0.735907	1.36328	0.99178	0.998225
blood	eQTLGen	HLA-DRA	Edema	782.3	1648	407145	168	symptoms	Wald ratio	1	0.997287	0.661169	1.50428	0.989664	0.998225
blood	eQTLGen	HLA-DRA	Elevated blood pressure reading without diagnosis of hypertension	402	1487	330366	77108	circulatory system	Wald ratio	1	0.986273	0.641765	1.51572	0.949732	0.998225
blood	eQTLGen	HLA-DRA	Fever of unknown origin	783	3940	405021	0	symptoms	Wald ratio	1	1.0115	0.778703	1.3139	0.931694	0.998225
blood	eQTLGen	HLA-DRA	Fracture of ankle and foot	801	2339	387765	18857	injuries & poisonings	Wald ratio	1	1.01634	0.719331	1.43597	0.926784	0.998225
blood	eQTLGen	HLA-DRA	Heart valve replaced	395.6	1499	402421	5041	circulatory system	Wald ratio	1	1.02607	0.667661	1.57688	0.90655	0.998225
blood	eQTLGen	HLA-DRA	Hemorrhage during pregnancy; childbirth and postpartum	635	2005	400946	6010	pregnancy complications	Wald ratio	1	1.00622	0.679669	1.48965	0.975308	0.998225
blood	eQTLGen	HLA-DRA	Hydronephrosis	595	1951	401005	6005	genitourinary	Wald ratio	1	0.998048	0.686866	1.45021	0.991822	0.998225
blood	eQTLGen	HLA-DRA	Hypopotassemia	276.14	1430	401506	6025	endocrine/metabolic	Wald ratio	1	0.998952	0.643971	1.54961	0.996265	0.998225
blood	eQTLGen	HLA-DRA	Ill-defined descriptions and complications of heart disease	429	796	402834	5331	circulatory system	Wald ratio	1	1.02607	0.569622	1.84828	0.931694	0.998225
blood	eQTLGen	HLA-DRA	Inflammatory diseases of female pelvic organs	614	6204	399757	3000	genitourinary	Wald ratio	1	1.00043	0.807004	1.24022	0.996878	0.998225
blood	eQTLGen	HLA-DRA	Ingrowing nail	703.1	970	402357	5634	dermatologic	Wald ratio	1	1.0144	0.595609	1.72766	0.958025	0.998225
blood	eQTLGen	HLA-DRA	Intervertebral disc disorders	722	9241	391917	7803	musculoskeletal	Wald ratio	1	1.00574	0.842173	1.20107	0.949641	0.998225
blood	eQTLGen	HLA-DRA	Intestinal infection due to C. difficile	8.52	650	399970	8341	infectious diseases	Wald ratio	1	1.03294	0.537138	1.98639	0.922613	0.998225
blood	eQTLGen	HLA-DRA	Irregular menstrual bleeding	626.14	3817	377857	27287	genitourinary	Wald ratio	1	1.00669	0.767795	1.31993	0.961496	0.998225
blood	eQTLGen	HLA-DRA	Late pregnancy and failed induction	645	1256	407705	0	pregnancy complications	Wald ratio	1	0.99193	0.615992	1.5973	0.973409	0.998225
blood	eQTLGen	HLA-DRA	Left bundle branch block	426.32	1757	380919	26285	circulatory system	Wald ratio	1	1.01199	0.677211	1.51226	0.953637	0.998225
blood	eQTLGen	HLA-DRA	Migraine	340	2870	398780	7311	neurological	Wald ratio	1	0.996764	0.725529	1.3694	0.984043	0.998225
blood	eQTLGen	HLA-DRA	Noninflammatory disorders of vulva and perineum	619.5	1355	399629	7977	genitourinary	Wald ratio	1	1.00958	0.638774	1.59563	0.967442	0.998225
blood	eQTLGen	HLA-DRA	Other benign neoplasm of connective and other soft tissue	215	1110	401613	6238	neoplasms	Wald ratio	1	0.990985	0.604014	1.62588	0.971403	0.998225
blood	eQTLGen	HLA-DRA	Other conditions of brain	348	1426	395209	12326	neurological	Wald ratio	1	1.00067	0.645077	1.55227	0.997623	0.998225
blood	eQTLGen	HLA-DRA	Other deficiency anemia	281	1133	390026	17802	hematopoietic	Wald ratio	1	0.994771	0.606321	1.63209	0.983441	0.998225
blood	eQTLGen	HLA-DRA	Other disorders of biliary tract	575.8	1040	391307	16614	digestive	Wald ratio	1	1.01634	0.608	1.69892	0.950708	0.998225
blood	eQTLGen	HLA-DRA	Other disorders of male genital organs	608	2833	389094	17034	genitourinary	Wald ratio	1	0.989098	0.719949	1.35887	0.946067	0.998225
blood	eQTLGen	HLA-DRA	Other disorders of metabolism	277	1424	407537	0	endocrine/metabolic	Wald ratio	1	0.989098	0.637618	1.53433	0.96097	0.998225
blood	eQTLGen	HLA-DRA	Other open wound of head and face	870.3	2919	400426	5616	injuries & poisonings	Wald ratio	1	1.00814	0.740693	1.37214	0.958915	0.998225
blood	eQTLGen	HLA-DRA	Other symptoms	1005	1222	407739	0	symptoms	Wald ratio	1	1.01295	0.629046	1.63115	0.957779	0.998225
blood	eQTLGen	HLA-DRA	Otitis media	381.1	1824	404888	2249	sense organs	Wald ratio	1	0.986744	0.666516	1.46082	0.946847	0.998225
blood	eQTLGen	HLA-DRA	Pain in joint	745	8037	400924	0	musculoskeletal	Wald ratio	1	0.999142	0.828872	1.20439	0.992819	0.998225
blood	eQTLGen	HLA-DRA	Phlebitis and thrombophlebitis	451	3900	369592	35469	circulatory system	Wald ratio	1	1.00091	0.76338	1.31234	0.994773	0.998225
blood	eQTLGen	HLA-DRA	Phlebitis and thrombophlebitis of lower extremities	451.2	3587	369592	35782	circulatory system	Wald ratio	1	1.00717	0.761018	1.33295	0.960122	0.998225
blood	eQTLGen	HLA-DRA	Phobia	300.13	503	365476	42982	mental disorders	Wald ratio	1	1.02803	0.486907	2.17052	0.942204	0.998225
blood	eQTLGen	HLA-DRA	Pneumonia	480	10059	398538	364	respiratory	Wald ratio	1	1.00358	0.848255	1.18735	0.966764	0.998225
blood	eQTLGen	HLA-DRA	Pulmonary collapse; interstitial and compensatory emphysema	508	2005	397411	9545	respiratory	Wald ratio	1	1.00042	0.688501	1.45366	0.998225	0.998225
blood	eQTLGen	HLA-DRA	Schizophrenia	295.1	571	365476	42914	mental disorders	Wald ratio	1	0.990513	0.496184	1.97732	0.978438	0.998225
blood	eQTLGen	HLA-DRA	Seborrheic keratosis	702.2	3092	403439	2430	dermatologic	Wald ratio	1	1.01392	0.751933	1.36718	0.927791	0.998225
blood	eQTLGen	HLA-DRA	Secondary malignancy of lymph nodes	198.1	5379	370604	32978	neoplasms	Wald ratio	1	1.00114	0.792633	1.26451	0.99234	0.998225
blood	eQTLGen	HLA-DRA	Septicemia	38	4005	393897	11059	infectious diseases	Wald ratio	1	0.998952	0.76904	1.2976	0.993731	0.998225
blood	eQTLGen	HLA-DRA	Sicca syndrome	709.2	513	399404	9044	dermatologic	Wald ratio	1	0.965806	0.46173	2.02019	0.926376	0.998225
blood	eQTLGen	HLA-DRA	Spinal stenosis	720	3733	391917	13311	musculoskeletal	Wald ratio	1	0.995435	0.752148	1.31741	0.974472	0.998225
blood	eQTLGen	HLA-DRA	Stricture and stenosis of esophagus	530.3	1874	369275	37812	digestive	Wald ratio	1	0.981584	0.669254	1.43967	0.924218	0.998225
blood	eQTLGen	HLA-DRA	Subarachnoid hemorrhage	430.1	812	399017	9132	circulatory system	Wald ratio	1	0.992403	0.556102	1.77101	0.979412	0.998225
blood	eQTLGen	HLA-DRA	Swelling of limb	771.1	4663	403468	830	symptoms	Wald ratio	1	1.00526	0.788488	1.28162	0.966253	0.998225
blood	eQTLGen	HLA-DRA	Swelling, mass, or lump in head and neck [Space-occupying lesion, intracranial NOS]	293.1	907	405975	2079	mental disorders	Wald ratio	1	1.01488	0.584863	1.76108	0.958097	0.998225
blood	eQTLGen	HLA-DRA	Symptoms affecting skin	687	5554	403407	0	dermatologic	Wald ratio	1	1.01006	0.807196	1.26391	0.930274	0.998225
blood	eQTLGen	LYG1	Spinal stenosis	720	3733	391917	13311	musculoskeletal	Inverse variance weighted	3	1.25347	1.12441	1.39736	4.6e-05	0.035098
blood	eQTLGen	LYG1	Other peripheral nerve disorders	351	12592	394067	2302	neurological	Inverse variance weighted	3	1.11489	1.05095	1.18271	0.000306797	0.117043
blood	eQTLGen	LYG1	Abnormal glucose	250.4	685	388756	19520	endocrine/metabolic	Inverse variance weighted	3	1.46626	1.14319	1.88063	0.00257969	0.26662
blood	eQTLGen	LYG1	Abnormal involuntary movements	350.1	888	406217	1856	neurological	Inverse variance weighted	3	0.72048	0.579672	0.895493	0.00312769	0.26662
blood	eQTLGen	LYG1	Arthropathy NOS	716.9	37043	365819	6099	musculoskeletal	Inverse variance weighted	3	1.08365	1.02794	1.14239	0.00285329	0.26662
blood	eQTLGen	LYG1	Chronic pharyngitis and nasopharyngitis	472	966	390045	17950	respiratory	Inverse variance weighted	3	0.741237	0.601775	0.91302	0.00486749	0.26662
blood	eQTLGen	LYG1	Nerve root and plexus disorders	353	1139	394067	13755	neurological	Inverse variance weighted	3	1.33355	1.10182	1.61402	0.00312017	0.26662
blood	eQTLGen	LYG1	Obstetrical/birth trauma	665	5335	401037	2589	pregnancy complications	Inverse variance weighted	3	0.866544	0.784263	0.957458	0.00489211	0.26662
blood	eQTLGen	LYG1	Other arthropathies	716	38715	365819	4427	musculoskeletal	Inverse variance weighted	3	1.08192	1.02426	1.14283	0.00483584	0.26662
blood	eQTLGen	LYG1	Other mental disorder	306	28791	365476	14694	mental disorders	Inverse variance weighted	3	1.06162	1.01874	1.1063	0.00447134	0.26662
blood	eQTLGen	LYG1	Pneumonia	480	10059	398538	364	respiratory	Inverse variance weighted	3	1.10228	1.0302	1.17939	0.00476617	0.26662
blood	eQTLGen	LYG1	Polyp of corpus uteri	622.1	7910	396384	4667	genitourinary	Inverse variance weighted	3	0.893527	0.830866	0.960913	0.00240676	0.26662
blood	eQTLGen	LYG1	Schizophrenia and other psychotic disorders	295	850	365476	42635	mental disorders	Inverse variance weighted	3	0.719985	0.576667	0.898921	0.00372038	0.26662
blood	eQTLGen	LYG1	Viral infection	79	2806	403316	2839	infectious diseases	Inverse variance weighted	3	1.19572	1.05819	1.35113	0.00414159	0.26662
blood	eQTLGen	LYG1	Respiratory abnormalities	513	611	408350	0	respiratory	Inverse variance weighted	3	0.690194	0.530587	0.897814	0.00572112	0.291014
blood	eQTLGen	LYG1	Other symptoms of respiratory system	512	9128	399833	0	respiratory	Inverse variance weighted	3	1.097	1.0248	1.17428	0.00769093	0.366761
blood	eQTLGen	LYG1	Abdominal hernia	550	47344	361617	0	digestive	Inverse variance weighted	3	1.04305	1.01045	1.0767	0.00927534	0.378527
blood	eQTLGen	LYG1	Effects of other external causes	1015	4230	404731	0	symptoms	Inverse variance weighted	3	1.14246	1.03411	1.26217	0.00879933	0.378527
blood	eQTLGen	LYG1	Shortness of breath	512.7	5884	399833	3244	respiratory	Inverse variance weighted	3	1.12083	1.02835	1.22163	0.00942596	0.378527
blood	eQTLGen	LYG1	Schizophrenia	295.1	571	365476	42914	mental disorders	Inverse variance weighted	3	0.700072	0.533348	0.918913	0.0101894	0.388726
blood	eQTLGen	LYG1	Lymphoid leukemia	204.1	578	404466	3917	neoplasms	Inverse variance weighted	3	0.713957	0.546385	0.932922	0.0135588	0.492635
blood	eQTLGen	LYG1	Cardiac dysrhythmias	427	24681	380919	3361	circulatory system	Inverse variance weighted	3	1.05411	1.00885	1.1014	0.0185992	0.617009
blood	eQTLGen	LYG1	Unspecified monoarthritis	716.2	15790	365819	27352	musculoskeletal	Inverse variance weighted	3	1.11559	1.01854	1.22187	0.0184867	0.617009
blood	eQTLGen	LYG1	Myopia	367.1	1257	406530	1174	sense organs	Inverse variance weighted	3	0.807519	0.673566	0.968111	0.0208767	0.652721
blood	eQTLGen	LYG1	Tobacco use disorder	318	19780	379355	9826	mental disorders	Inverse variance weighted	3	1.08489	1.01215	1.16286	0.0213867	0.652721
blood	eQTLGen	LYG1	Nausea and vomiting	789	11706	397255	0	symptoms	Inverse variance weighted	3	1.07137	1.00982	1.13668	0.022396	0.657236
blood	eQTLGen	LYG1	Acquired spondylolisthesis	738.4	1521	394914	12526	musculoskeletal	Inverse variance weighted	3	1.20181	1.01669	1.42065	0.0312444	0.657559
blood	eQTLGen	LYG1	Congenital anomalies of great vessels	747.13	1799	406165	997	congenital anomalies	Inverse variance weighted	3	1.18333	1.01468	1.38	0.0318869	0.657559
blood	eQTLGen	LYG1	Disease of tricuspid valve	394.7	1058	402421	5482	circulatory system	Inverse variance weighted	3	1.24591	1.02079	1.52068	0.0305929	0.657559
blood	eQTLGen	LYG1	Hypercholesterolemia	272.11	33242	373034	2685	endocrine/metabolic	Inverse variance weighted	3	1.05389	1.00616	1.1039	0.0264495	0.657559
blood	eQTLGen	LYG1	Inflammatory bowel disease and other gastroenteritis and colitis	555	4528	334783	69650	digestive	Inverse variance weighted	3	1.11577	1.00995	1.23268	0.0311803	0.657559
blood	eQTLGen	LYG1	Inguinal hernia	550.1	15995	361617	31349	digestive	Inverse variance weighted	3	1.07831	1.00765	1.15392	0.0292185	0.657559
blood	eQTLGen	LYG1	Other diseases of respiratory system, not elsewhere classified	519	9436	399525	0	respiratory	Inverse variance weighted	3	1.07739	1.00694	1.15277	0.0307281	0.657559
blood	eQTLGen	LYG1	Peripheral enthesopathies and allied syndromes	726	14983	378711	15267	musculoskeletal	Inverse variance weighted	3	1.06206	1.00568	1.12159	0.0304953	0.657559
blood	eQTLGen	LYG1	Polyp of female genital organs	622	10881	396384	1696	genitourinary	Inverse variance weighted	3	0.928713	0.870702	0.99059	0.0246201	0.657559
blood	eQTLGen	LYG1	Right bundle branch block	426.31	1498	380919	26544	circulatory system	Inverse variance weighted	3	1.20894	1.02214	1.42989	0.0267141	0.657559
blood	eQTLGen	LYG1	Superficial injury without mention of infection	915	4289	403595	1077	injuries & poisonings	Inverse variance weighted	3	1.11593	1.01009	1.23286	0.030963	0.657559
blood	eQTLGen	LYG1	Abnormal sputum	516	2167	406794	0	respiratory	Inverse variance weighted	3	0.864832	0.751678	0.99502	0.0423782	0.6939
blood	eQTLGen	LYG1	Acute upper respiratory infections of multiple or unspecified sites	465	2335	406447	179	respiratory	Inverse variance weighted	3	1.14199	1.001	1.30283	0.048281	0.6939
[truncated: 15,197 more rows]

## Sheet: Table S9
Table S9. Summary-data-based Mendelian randomization analysis of identified druggable genes and 11 OA traits.
[truncated: 41 more rows]

[truncated: 7 more sheets: Table S10, Table S11, Table S12, Table S13, Table S14, Table S15, Table S16]
